# Supplementary material for: Integrative omics analysis of the termite gut system adaptation to Miscanthus diet identifies lignocellulose degradation enzymes
Source: Commun Biol. 2020 Jun 1;3:275. doi: 10.1038/s42003-020-1004-3 (PMC7264248; doi:10.1038/s42003-020-1004-3)
Supplement: Supplementary file 3 — Supplementary Data 1 [file 42003_2020_1004_MOESM3_ESM.xlsx]

## Sheet: Suppl Data 1
Supplementary Data 1. Details of the 16S rRNA gene amplicon high-throughput sequencing. Data is normalised to 10,000 reads per sample. Technical replicates are indicated with the same sample name.
OTUs	MISC_STRAW	LM_1_1	LM_1_1	LM_1_1	LM_1_2	LM_1_2	LM_1_2	LM_1_3	LM_1_3	LM_1_3	LM_1_4	LM_1_4	LM_1_4	LM_1_5	LM_1_5	LM_1_5	LM_1_6	LM_1_6	LM_1_6	LM_1_7	LM_1_7	LM_1_7	LM_1_8	LM_1_8	LM_1_8	LM_1_9	LM_1_9	LM_1_9	LM_3_1	LM_3_1	LM_3_1	LM_3_2	LM_3_2	LM_3_2	LM_3_3	LM_3_3	LM_3_3	LM_3_4	LM_3_4	LM_3_4	LM_3_5	LM_3_5	LM_3_5	LM_3_6	LM_3_6	LM_3_6	LM_3_7	LM_3_7	LM_3_7
OTU_3233	0	0	1	0	0	0	0	0	0	0	0	0	0	0	0	0	0	0	0	0	0	0	0	0	0	0	0	0	1	0	1	0	0	0	0	0	0	0	0	0	1	0	0	0	0	0	0	0	0
OTU_400	0	0	1	0	1	2	3	4	6	3	2	1	3	5	4	5	5	1	13	1	0	1	2	1	1	1	1	1	0	0	0	0	0	0	0	1	1	1	0	0	3	2	3	1	4	2	0	0	0
OTU_43	0	183	130	137	32	32	24	17	12	19	2	12	2	2	8	3	8	11	17	11	10	21	14	7	13	8	5	7	56	21	16	31	32	26	13	20	14	4	5	4	12	8	6	15	2	13	20	28	19
OTU_790	0	0	0	0	0	0	0	0	0	0	0	0	0	0	0	0	0	0	0	0	0	0	0	0	0	0	0	0	0	0	1	0	0	0	0	0	0	0	0	0	0	0	0	0	0	0	0	0	0
OTU_1028	0	0	0	0	0	0	0	0	0	0	0	0	0	0	0	0	0	0	0	0	0	0	0	0	0	0	0	0	0	0	0	0	0	0	1	0	0	0	0	0	0	0	0	0	0	0	0	0	0
OTU_2951	0	0	0	0	0	0	0	0	0	0	0	0	0	0	0	0	0	0	0	0	0	0	0	0	0	0	0	0	0	0	0	0	0	0	0	0	0	0	0	0	1	0	0	0	0	0	0	0	0
OTU_4003	0	1	0	0	0	0	0	0	0	0	0	0	0	0	0	0	0	0	0	0	0	0	0	0	0	0	0	0	0	0	0	0	0	0	0	0	0	0	0	0	0	0	0	0	0	0	0	0	0
OTU_10	0	0	0	0	0	0	0	0	0	0	0	0	0	0	0	0	0	0	0	0	0	0	0	0	0	0	0	0	2	1	4	1	1	1	0	0	0	0	0	0	0	0	0	0	0	0	0	0	0
OTU_57	0	0	0	0	0	0	0	0	0	0	0	0	0	0	0	0	0	0	0	0	0	0	0	0	0	0	0	0	1	2	1	1	0	0	0	0	0	0	0	0	0	0	0	0	0	0	0	0	0
OTU_154	0	0	0	1	0	0	0	0	0	0	0	0	0	0	0	0	0	0	0	0	0	0	0	0	0	0	0	0	0	0	0	0	0	0	0	0	0	0	0	0	0	0	0	0	0	0	0	0	0
OTU_246	1	0	0	0	0	0	0	0	0	0	0	0	0	0	0	0	0	0	0	0	0	0	0	0	0	0	0	0	0	0	0	0	0	0	0	0	0	0	0	0	0	0	0	0	0	0	0	0	0
OTU_2468	1	0	0	0	0	0	0	0	0	0	0	0	0	0	0	0	0	0	0	0	0	0	0	0	0	0	0	0	0	0	0	0	0	0	0	0	0	0	0	0	0	0	0	0	0	0	0	0	0
OTU_376	0	1	1	4	5	5	2	1	1	1	5	3	3	6	7	4	3	2	2	2	3	3	5	3	3	4	3	6	2	0	1	2	1	2	1	0	1	1	1	1	1	2	3	4	3	2	3	3	2
OTU_3814	0	2	1	5	6	7	5	2	1	1	3	3	3	5	8	3	7	3	2	4	3	3	6	5	5	9	7	9	2	2	5	3	2	3	3	0	3	3	2	1	1	2	3	7	3	3	3	2	3
OTU_268	0	3	4	7	12	15	8	2	2	3	6	6	7	8	12	6	9	6	7	7	4	3	16	8	10	15	10	16	5	3	8	7	6	5	4	1	5	3	2	3	2	3	4	5	5	3	3	2	3
OTU_1735	0	0	0	0	0	0	0	0	0	0	0	1	0	0	0	0	0	1	1	0	0	0	0	0	0	0	0	1	0	0	0	0	0	0	0	0	0	0	0	0	0	0	0	0	0	0	0	0	0
OTU_697	0	1	1	5	7	11	9	1	1	2	6	5	7	9	13	6	9	5	4	2	1	1	4	3	4	6	5	8	4	4	5	6	6	5	8	1	8	6	7	6	7	13	13	17	17	11	6	4	5
OTU_1343	0	0	0	0	0	0	0	0	0	0	0	0	0	0	0	0	0	0	0	0	0	0	1	1	2	2	2	1	1	0	1	4	2	3	2	0	2	1	1	1	0	1	1	1	1	0	1	1	1
OTU_3685	0	0	1	0	0	0	0	0	0	0	0	0	1	0	0	0	0	0	0	0	0	0	0	0	0	0	0	0	1	0	1	0	0	0	0	0	0	0	0	0	0	0	0	0	0	0	0	0	0
OTU_1698	1	0	0	0	0	0	0	0	0	0	0	0	0	0	0	0	0	0	0	0	0	0	0	0	0	0	0	0	0	0	0	0	0	0	0	0	0	0	0	0	0	0	0	0	0	0	0	0	0
OTU_2386	38	0	0	0	0	0	0	0	0	0	0	0	0	0	0	0	0	0	0	0	0	0	0	0	0	0	0	0	0	0	0	0	0	0	0	0	0	0	0	0	0	0	0	0	0	0	0	0	0
OTU_4260	0	0	0	0	0	0	0	0	0	0	0	0	0	0	0	0	0	0	0	0	0	0	0	0	0	0	0	0	0	0	0	0	0	0	0	1	0	0	0	0	0	0	0	0	0	0	0	0	0
OTU_5583	0	0	0	1	0	0	0	0	0	0	0	0	0	0	0	0	0	0	0	0	0	0	0	0	0	0	0	0	1	0	1	0	0	0	0	0	1	0	0	0	0	0	0	0	0	0	0	0	0
OTU_6721	0	0	0	1	0	0	0	0	0	0	0	0	0	0	0	0	0	0	0	0	0	0	0	0	0	0	0	0	0	0	0	0	0	0	0	0	0	0	0	0	0	0	0	0	0	0	0	0	0
OTU_285	0	0	0	0	0	0	0	0	0	0	0	0	0	0	0	0	0	0	0	0	0	0	0	0	0	0	0	0	0	0	0	0	0	0	0	0	0	0	0	0	0	0	0	1	1	1	1	0	1
OTU_662	0	1	3	8	5	4	2	0	1	0	2	2	3	4	5	3	4	2	3	1	2	2	1	3	1	0	2	4	6	4	7	4	2	3	3	0	3	4	2	3	3	4	6	9	7	7	5	2	4
OTU_314	0	2	3	7	3	4	3	0	0	1	3	4	4	4	4	2	7	2	2	2	3	2	4	4	3	5	4	5	4	1	6	2	2	4	2	0	4	2	3	3	1	3	4	3	4	3	2	1	2
OTU_6732	0	0	1	0	0	0	0	0	0	0	0	0	0	0	0	0	0	0	0	0	0	0	0	0	0	0	0	0	0	0	0	0	0	0	0	0	0	0	0	0	0	0	0	0	0	0	0	0	0
OTU_649	0	3	3	5	1	1	1	2	1	1	1	1	1	1	2	1	2	0	1	0	0	0	0	0	1	1	1	1	2	0	2	1	2	1	0	0	0	0	0	0	1	1	0	2	1	2	0	0	0
OTU_5129	0	1	2	1	0	0	0	0	0	0	0	0	0	0	0	0	1	0	1	0	0	0	0	0	0	0	0	0	1	0	1	0	0	1	1	0	0	0	0	0	1	0	0	0	0	0	0	0	0
OTU_6531	0	0	0	0	0	0	0	0	0	0	0	0	0	0	0	0	0	0	0	0	0	0	0	0	0	0	0	0	0	0	1	0	0	0	0	0	0	0	0	0	0	0	0	0	0	0	0	0	0
OTU_1884	0	1	1	2	1	1	1	1	0	1	1	0	1	0	1	1	0	0	1	0	0	0	0	0	0	0	1	0	2	1	1	0	0	0	1	0	1	0	0	0	1	1	2	1	0	1	0	0	0
OTU_2713	0	0	0	1	0	0	0	0	0	0	0	0	0	0	0	0	0	0	0	0	0	0	0	0	0	0	0	0	0	1	1	0	0	0	0	0	0	0	0	0	0	0	0	0	0	0	0	0	0
OTU_5834	1	0	0	0	0	0	0	0	0	0	0	0	0	0	0	0	0	0	0	0	0	0	0	0	0	0	0	0	0	0	0	0	0	0	0	0	0	0	0	0	0	0	0	0	0	0	0	0	0
OTU_124	0	0	0	0	0	0	0	0	0	0	0	0	0	0	0	0	0	0	0	0	0	0	0	0	0	0	0	0	0	0	1	0	0	0	0	0	0	0	0	0	0	0	0	0	0	0	0	0	0
OTU_3748	0	0	0	0	0	0	0	0	0	0	0	0	0	0	0	0	0	0	0	0	0	0	0	0	0	0	0	0	0	0	0	0	0	0	1	0	1	0	0	0	0	0	0	0	0	0	0	0	0
OTU_2727	0	0	0	0	0	0	0	0	0	0	0	0	0	0	0	0	0	0	0	0	0	0	0	0	0	0	0	0	0	0	0	0	0	0	0	0	0	0	0	0	0	0	1	0	0	0	0	0	0
OTU_2029	0	2	4	4	0	0	0	0	1	0	0	0	0	0	0	0	0	0	0	0	0	0	0	0	0	0	0	0	3	0	1	0	0	1	0	0	0	0	0	0	0	1	0	0	0	0	0	0	0
OTU_1027	0	0	0	0	1	1	0	1	2	0	0	0	0	0	0	0	0	1	0	1	0	0	0	0	1	0	1	1	1	1	1	1	1	1	1	0	1	0	1	0	1	1	1	1	1	1	1	1	1
OTU_4697	0	0	2	1	1	0	1	1	1	1	1	0	0	1	1	0	0	0	0	0	0	1	0	0	0	0	0	1	1	1	1	0	1	1	1	0	0	0	0	0	1	1	1	1	1	1	0	0	0
OTU_2666	0	1	5	4	1	1	3	1	2	0	1	1	1	2	2	2	2	0	2	0	1	1	0	0	1	1	1	0	3	2	4	1	2	1	1	0	1	0	0	0	2	1	2	1	1	1	0	1	0
OTU_5076	0	2	5	7	2	4	6	3	6	3	4	4	2	4	6	4	4	3	4	1	1	2	1	1	1	1	3	3	8	9	5	5	5	6	6	2	3	1	1	0	5	3	6	5	6	4	1	2	2
OTU_642	0	6	16	11	3	4	7	3	6	5	4	3	5	9	6	6	6	3	5	1	2	3	2	2	2	3	5	4	11	9	8	7	8	6	4	2	4	2	2	1	6	6	8	4	6	5	2	2	1
OTU_1126	0	4	6	4	2	2	3	3	5	3	3	2	3	8	2	5	3	6	2	2	2	1	2	2	2	1	5	4	6	6	4	5	6	7	4	3	4	2	1	1	2	2	3	2	2	2	1	0	0
OTU_55	0	15	17	15	11	7	11	10	17	12	12	9	11	23	12	12	10	14	10	6	6	6	6	8	8	10	15	13	15	24	19	21	26	19	15	8	14	4	4	4	10	9	12	8	8	10	2	2	1
OTU_163	0	24	38	28	4	4	9	7	10	6	6	3	5	9	7	7	7	3	6	2	2	2	3	3	2	5	4	5	14	10	11	6	4	5	2	0	2	0	1	1	7	6	5	3	4	3	2	1	0
OTU_775	0	0	0	2	0	0	0	1	0	0	1	2	1	2	4	2	1	1	1	1	0	0	1	1	0	0	1	0	3	2	0	2	1	1	1	0	0	0	0	0	0	0	0	0	0	0	0	0	0
OTU_1029	0	8	15	5	1	1	1	1	1	1	0	0	0	1	1	1	1	0	2	0	0	0	0	0	0	0	0	0	1	1	0	0	0	0	0	0	0	0	0	0	0	0	0	0	0	0	0	0	0
OTU_244	0	29	60	36	5	4	15	6	9	5	5	1	4	5	3	7	5	1	8	0	0	1	1	1	0	1	1	0	29	19	22	7	12	8	6	2	4	2	3	2	11	11	11	11	10	16	5	2	2
OTU_9195	0	4	13	7	1	0	2	1	1	1	1	0	1	1	1	1	1	0	2	0	0	0	0	0	0	0	0	0	4	2	2	2	1	1	0	0	0	0	0	0	3	1	1	0	2	1	0	0	0
OTU_10757	0	2	9	6	0	0	1	0	1	0	1	0	0	1	1	2	2	0	2	0	0	0	0	0	0	0	0	0	3	2	2	1	0	1	0	0	0	0	0	0	1	2	1	1	1	0	0	0	0
OTU_1308	0	2	8	5	1	0	2	0	1	0	1	0	1	0	0	1	1	0	1	0	0	0	0	0	0	0	0	0	3	2	2	0	0	0	1	0	0	0	0	0	1	1	1	0	1	0	0	0	0
OTU_2766	0	0	0	1	0	0	0	0	0	0	0	0	0	0	0	0	0	0	0	0	0	0	0	0	0	0	0	0	0	0	0	1	0	1	0	0	0	0	0	0	0	0	0	0	0	0	0	0	0
OTU_1431	0	0	0	0	0	0	0	0	0	0	0	0	0	0	0	0	0	0	0	0	0	0	0	0	0	0	0	0	0	0	0	0	0	0	0	0	0	0	0	0	1	0	1	0	0	0	0	0	0
OTU_4847	0	0	1	0	0	0	0	0	0	0	0	0	0	0	0	0	0	0	0	0	0	0	0	0	0	0	0	0	0	0	0	0	0	0	0	0	0	0	0	0	0	0	0	0	0	0	0	0	0
OTU_749	0	7	15	11	2	2	3	3	6	4	3	5	3	3	2	3	2	2	4	0	1	1	1	1	1	1	2	1	5	7	3	2	2	3	2	1	3	2	2	1	3	3	2	2	2	2	1	1	1
OTU_7219	14	0	0	0	0	0	0	0	0	0	0	0	0	0	0	0	0	0	0	0	0	0	0	0	0	0	0	0	0	0	0	0	0	0	0	0	0	0	0	0	0	0	0	0	0	0	0	0	0
OTU_1591	0	1	1	2	0	0	0	0	0	0	0	0	0	0	0	0	0	0	0	0	0	0	0	0	0	0	0	0	2	1	2	0	0	1	1	0	0	0	1	0	0	0	0	0	0	1	1	1	0
OTU_4137	0	2	4	5	0	0	1	0	1	0	1	0	0	0	1	1	1	0	1	0	0	0	0	0	0	0	0	1	6	2	2	2	1	1	1	0	1	1	0	1	0	1	1	1	1	1	0	1	0
OTU_3027	0	0	0	0	0	0	0	0	0	0	0	0	0	0	0	0	0	0	0	0	0	0	0	0	0	0	0	0	2	0	0	0	0	0	0	0	0	0	0	0	0	0	0	0	1	0	1	0	0
OTU_424	0	13	12	13	5	5	7	8	9	7	5	3	4	6	7	6	9	4	6	3	3	3	3	4	4	5	4	5	7	5	3	4	5	5	6	2	5	3	3	4	7	6	6	6	7	8	1	1	1
OTU_525	0	1	2	3	1	1	2	0	1	1	0	1	0	1	1	0	1	0	1	0	0	0	0	0	0	1	0	0	3	1	1	2	1	1	1	0	1	1	1	0	2	2	3	2	2	2	0	0	0
OTU_733	0	8	19	22	2	3	4	2	3	2	1	1	2	3	1	3	3	1	3	1	0	1	0	0	0	1	1	1	20	8	15	5	5	5	3	0	3	1	2	2	4	5	5	4	3	5	1	1	1
OTU_1228	0	0	1	1	1	0	0	1	1	1	1	0	0	0	1	0	0	0	0	1	0	0	0	0	1	0	0	0	1	0	0	0	1	1	0	0	1	0	1	0	1	1	1	1	1	2	0	0	0
OTU_2075	0	0	1	0	0	0	0	0	0	0	0	0	0	0	0	0	0	0	0	0	0	0	0	0	0	0	0	0	1	0	0	0	0	0	0	0	0	0	0	0	0	0	0	0	0	0	0	0	0
OTU_2108	0	0	0	0	0	0	0	0	0	0	0	0	0	0	0	0	0	0	0	0	0	0	0	0	0	0	0	0	1	0	1	0	0	1	0	0	0	0	0	0	0	1	0	0	0	0	0	0	0
OTU_1109	0	2	4	1	1	1	1	1	1	0	0	0	1	0	0	1	1	0	1	0	0	0	0	0	0	0	0	0	3	3	2	1	1	1	1	0	1	0	0	1	2	0	1	2	1	1	0	1	0
OTU_2471	0	1	2	2	0	0	0	0	0	0	0	0	0	0	0	1	0	0	1	0	0	0	0	0	0	0	0	0	0	0	1	0	0	0	0	0	0	0	0	0	0	0	0	0	0	0	0	0	0
OTU_4383	0	3	4	1	0	1	1	0	1	0	0	0	0	0	1	0	0	0	1	0	0	0	0	0	0	0	0	0	0	0	0	0	0	0	0	0	0	0	0	0	0	0	0	0	1	0	0	0	0
OTU_11033	0	0	0	1	0	0	0	0	0	0	0	0	0	0	0	0	0	0	0	0	0	0	0	0	0	0	0	0	1	0	0	0	0	0	0	0	0	0	0	0	0	0	0	0	0	0	0	0	0
OTU_136	0	25	21	20	14	14	15	15	16	17	11	11	14	16	16	15	20	24	23	24	26	21	26	24	22	33	28	33	29	26	26	25	24	23	26	16	23	13	12	12	12	17	16	13	20	19	17	23	19
OTU_5948	0	3	1	2	2	2	2	2	2	1	2	1	1	1	2	1	1	1	1	2	3	2	2	2	3	3	3	5	5	5	6	3	2	3	4	2	2	1	1	2	3	2	2	3	3	2	2	3	3
OTU_1317	0	0	0	0	0	0	0	0	0	0	0	0	0	0	0	0	0	0	0	0	0	0	0	0	0	0	0	0	0	1	1	0	0	0	0	0	0	0	0	0	0	0	0	0	0	0	0	0	0
OTU_2832	0	0	0	0	0	0	0	0	0	0	0	0	0	0	0	1	0	0	0	0	0	0	0	0	0	0	0	0	0	0	0	0	0	0	1	0	0	0	0	0	0	0	0	0	0	0	0	0	0
OTU_7357	0	0	0	0	0	0	0	0	0	0	0	0	0	0	0	0	0	0	0	0	0	0	0	0	0	0	0	0	1	0	1	0	0	0	0	0	0	0	0	0	0	0	0	0	0	0	1	1	0
OTU_1794	0	1	3	4	0	0	1	0	1	1	1	0	1	0	0	0	1	0	1	0	0	0	0	0	0	0	0	0	1	0	0	1	0	0	0	0	0	0	0	0	0	0	0	0	0	0	0	0	0
OTU_3408	0	10	19	13	2	2	4	4	3	3	1	0	3	1	2	3	1	1	6	0	0	0	0	0	0	1	0	0	4	2	2	1	1	2	2	0	2	1	1	0	1	2	2	1	1	2	0	0	0
OTU_781	0	1	1	1	1	0	0	1	1	1	2	1	1	2	1	1	0	0	1	1	1	2	1	2	1	0	2	2	0	0	0	1	0	0	2	1	1	0	0	1	1	1	2	1	1	0	0	0	0
OTU_2322	0	0	1	1	0	0	0	0	0	0	0	0	0	0	0	0	0	0	0	0	0	0	0	0	0	0	0	0	1	0	1	0	0	0	0	0	0	0	0	0	0	0	0	1	0	0	0	0	0
OTU_1625	0	1	3	4	1	0	0	0	0	0	0	0	0	0	0	1	1	0	0	0	0	0	0	0	0	0	0	0	1	0	0	0	0	0	1	0	0	0	0	0	0	0	0	0	0	0	0	0	0
OTU_9177	0	3	1	2	0	0	0	0	0	1	0	0	0	0	0	0	1	0	0	0	0	0	0	0	0	0	0	0	1	0	1	1	1	0	1	0	0	0	0	0	0	0	1	0	1	0	0	0	0
OTU_8836	0	3	2	3	0	0	1	0	0	0	0	0	0	0	0	1	0	0	1	0	0	0	0	0	0	0	0	0	1	0	1	0	1	0	0	0	0	0	0	0	1	1	0	1	0	0	0	0	0
OTU_3024	0	0	2	2	0	0	0	0	1	0	0	0	0	0	1	0	0	0	1	0	0	0	0	0	0	0	0	0	1	0	1	0	0	0	0	0	0	0	0	0	0	0	1	0	0	0	0	0	0
OTU_11200	0	0	0	0	0	0	0	0	0	0	0	0	0	0	0	0	0	0	0	0	0	0	0	0	0	0	0	0	0	1	1	0	0	0	0	0	0	0	0	0	0	0	0	0	0	0	0	0	0
OTU_4753	0	1	0	1	0	0	0	0	0	0	0	0	0	0	0	0	0	0	0	0	0	0	0	0	0	0	0	0	0	0	0	0	0	0	0	0	0	0	0	0	0	0	0	0	0	0	0	0	0
OTU_1844	0	1	2	1	0	0	0	0	0	0	0	0	0	0	0	0	0	0	0	0	0	0	0	0	0	0	0	0	1	0	0	0	0	0	0	0	0	0	0	0	0	0	0	0	0	0	0	0	0
OTU_334	0	2	5	3	1	2	2	1	2	1	1	0	1	3	2	2	1	0	2	0	0	0	0	0	0	0	1	1	5	6	4	4	5	3	3	1	3	1	0	0	2	3	3	3	1	1	1	0	0
OTU_1951	0	0	0	0	0	0	0	0	0	0	0	0	0	0	0	0	0	0	0	0	0	0	0	0	0	0	0	0	0	0	0	0	0	1	0	0	0	0	0	0	0	0	0	0	1	0	0	0	0
OTU_6300	0	0	0	0	0	0	0	0	0	0	0	0	0	0	0	0	0	0	0	0	0	0	0	0	0	0	0	0	0	0	0	0	0	0	0	0	0	0	0	0	0	0	0	0	0	0	0	0	0
OTU_3390	0	7	11	10	2	2	3	3	3	3	2	3	2	3	5	2	3	2	3	4	3	4	3	4	4	5	6	4	13	13	10	6	3	3	3	3	3	4	5	4	3	2	3	4	3	4	4	4	5
OTU_349	0	20	17	20	7	9	5	8	7	6	8	7	8	8	9	7	5	3	3	8	8	6	6	8	9	8	6	8	27	30	23	12	10	10	8	10	9	11	11	11	9	7	9	11	7	9	8	10	12
OTU_769	0	2	5	2	0	0	1	0	0	0	0	0	0	0	0	1	0	0	0	0	0	0	0	0	0	0	0	0	4	2	3	1	0	0	0	0	0	0	0	0	0	0	1	0	0	1	0	0	0
OTU_386	0	6	4	5	1	1	2	2	2	3	1	2	3	3	3	1	2	2	3	3	2	2	1	2	2	2	2	3	22	27	19	8	7	7	3	6	5	6	9	7	6	5	6	7	9	5	9	7	7
OTU_9432	0	8	9	6	3	2	2	3	3	2	3	3	3	2	6	2	2	1	1	3	3	3	2	4	3	4	5	4	7	7	6	3	3	3	1	2	1	1	3	2	1	2	2	3	3	1	2	2	2
OTU_151	0	53	64	29	6	4	15	7	11	8	4	3	3	10	10	12	9	2	19	1	0	1	0	1	1	2	3	1	31	29	20	12	8	9	13	7	14	4	4	3	20	22	21	25	23	16	5	5	0
OTU_218	0	22	21	23	6	6	11	7	7	6	7	5	6	9	7	7	4	4	8	6	7	7	7	7	6	13	12	14	32	26	24	18	17	17	8	5	9	4	4	5	14	11	10	11	12	14	8	10	11
OTU_5824	0	4	3	3	2	2	2	2	2	2	2	2	2	2	3	2	3	4	3	5	3	4	5	4	3	3	4	3	5	5	3	5	5	6	4	1	2	1	1	1	3	2	1	2	3	3	3	3	2
OTU_585	0	3	1	2	1	0	0	2	2	1	4	1	3	2	1	1	1	1	0	2	1	0	1	1	2	1	1	2	5	2	3	2	2	2	1	0	1	2	1	1	2	2	3	2	2	2	1	1	0
OTU_3031	0	16	9	15	2	1	1	0	0	0	0	1	0	1	1	2	0	0	1	1	0	1	1	1	1	1	2	1	10	8	5	2	1	2	1	1	1	1	1	0	1	2	1	3	1	1	3	2	2
OTU_1620	0	4	1	4	1	0	1	1	0	0	1	0	1	1	1	0	1	0	0	0	0	0	0	0	1	1	2	1	7	10	7	4	4	4	1	1	2	2	1	3	2	2	2	1	1	2	2	2	3
OTU_1043	0	7	14	6	1	0	1	1	0	0	0	0	0	1	1	1	1	1	2	1	0	1	1	1	0	0	1	0	3	2	1	0	1	2	0	0	1	1	1	1	2	2	1	1	1	1	0	0	0
OTU_3821	0	2	1	2	1	0	1	0	0	0	0	0	0	1	1	0	1	0	1	0	0	0	0	1	1	1	1	1	2	1	1	1	2	2	0	0	1	1	0	0	0	1	1	0	1	1	1	1	1
OTU_1272	0	1	0	2	1	0	0	0	0	0	0	0	0	1	0	0	0	0	0	0	0	0	1	0	1	2	0	0	4	3	1	1	0	1	1	1	0	0	0	0	0	1	1	1	0	1	1	1	1
OTU_1100	0	1	5	2	0	0	1	1	0	0	0	0	1	0	0	1	0	0	0	0	0	0	0	0	0	0	0	0	2	2	3	0	0	1	1	0	1	0	0	0	2	0	1	1	1	3	1	0	0
OTU_4026	0	1	1	1	1	0	0	0	0	0	0	0	1	0	0	0	0	0	1	0	0	0	0	0	0	1	0	0	2	2	0	0	1	1	0	0	0	0	0	0	1	1	0	0	1	0	1	0	0
OTU_1360	0	1	3	1	0	0	1	0	0	0	0	0	1	0	0	0	0	0	1	0	0	0	0	0	0	0	0	0	2	2	3	0	0	0	0	0	0	0	0	0	1	0	0	0	0	0	0	0	0
OTU_3369	0	1	3	2	0	1	1	0	1	0	0	0	0	0	0	0	0	0	1	0	0	0	0	0	0	0	0	0	2	0	1	0	1	1	0	0	1	0	0	0	0	0	0	0	0	0	0	0	0
OTU_1424	0	1	1	2	0	0	0	0	0	0	0	0	0	0	0	0	0	0	0	0	0	0	0	0	0	0	0	0	1	1	0	2	2	3	0	0	0	0	0	0	0	1	0	0	0	0	0	0	0
OTU_1551	0	0	0	0	0	0	0	0	0	0	0	0	0	0	0	0	0	0	0	0	0	0	0	0	0	0	0	0	1	1	1	1	1	0	0	0	0	1	0	0	1	0	0	0	0	0	1	1	0
OTU_1962	0	1	2	2	0	0	1	0	0	0	0	0	0	0	0	0	0	0	1	0	0	0	0	0	0	0	0	0	1	0	0	0	0	0	0	0	0	0	0	0	0	0	0	0	0	0	0	0	0
OTU_1886	0	1	1	1	0	0	0	0	0	0	0	0	0	0	0	0	1	0	0	0	0	0	0	0	0	0	0	0	0	0	1	0	0	0	0	0	0	0	0	0	0	0	0	0	0	0	0	0	0
OTU_2057	0	0	1	1	0	0	0	0	0	0	0	0	0	0	0	0	1	0	0	0	0	0	0	0	0	0	0	0	1	0	0	0	0	0	0	0	0	0	0	0	0	0	0	0	0	0	0	0	0
OTU_2606	0	0	0	0	0	0	0	0	0	0	0	0	0	0	0	0	0	0	1	0	0	0	0	0	0	0	0	0	1	0	0	0	0	0	0	0	0	0	0	0	0	0	0	0	0	0	0	0	0
OTU_5256	0	1	1	1	0	0	0	0	0	0	0	0	0	0	0	0	0	0	0	0	0	0	0	0	0	0	0	0	0	0	0	0	0	0	0	0	0	0	0	0	0	0	0	0	0	0	0	0	0
OTU_1666	0	0	0	1	0	0	0	0	0	0	0	0	0	0	0	0	0	0	0	0	0	0	0	0	0	1	0	0	0	0	0	0	1	0	0	0	0	0	0	0	0	0	0	0	0	0	0	0	0
OTU_4414	0	1	0	1	0	0	0	0	0	0	0	0	0	0	0	0	0	0	0	0	0	0	0	0	0	0	0	0	0	0	1	0	0	0	0	0	0	0	0	0	0	0	0	0	0	0	0	0	0
OTU_3721	0	0	1	1	0	0	0	0	0	0	0	0	0	0	0	0	0	0	0	0	0	0	0	0	0	0	0	0	0	0	0	0	0	0	0	0	0	0	0	0	0	0	0	0	0	0	0	0	0
OTU_2465	0	0	0	0	0	0	0	0	0	0	0	0	0	0	0	0	0	0	0	0	0	0	0	0	0	0	0	0	0	0	0	0	0	0	0	0	0	0	0	0	0	0	0	0	0	0	0	0	0
OTU_9152	0	0	0	0	0	0	0	0	0	0	0	0	0	0	0	0	0	0	0	0	0	0	0	0	0	0	0	0	0	0	0	0	0	0	0	0	0	0	0	0	0	0	0	1	0	0	0	0	0
OTU_1053	0	9	12	9	1	1	3	2	1	1	1	1	0	3	3	2	1	0	2	0	0	0	0	0	0	0	0	0	8	4	6	3	2	3	3	0	1	1	1	1	3	2	4	3	3	4	1	1	0
OTU_155	0	27	36	30	8	7	8	5	6	6	5	2	6	10	7	8	9	2	10	2	2	2	2	2	3	3	2	6	44	25	32	14	17	16	13	5	12	4	8	6	13	9	9	15	18	16	5	3	2
OTU_645	0	1	0	0	0	0	0	0	0	0	0	0	0	0	0	0	0	0	0	0	0	0	0	0	0	0	0	0	1	1	1	1	1	1	1	1	2	1	1	1	0	0	0	0	0	0	0	0	0
OTU_2377	0	1	0	0	0	0	0	0	0	0	0	1	0	0	0	0	0	0	0	0	0	0	0	0	0	0	0	0	0	1	0	0	0	0	0	0	0	0	0	0	1	0	0	0	0	0	0	0	0
OTU_1139	0	0	1	1	0	0	0	0	1	1	0	0	0	0	1	0	0	0	0	0	0	0	0	0	0	0	0	0	2	1	1	1	1	0	1	0	0	0	0	0	0	0	0	0	1	1	0	0	0
OTU_5976	0	5	7	3	1	0	1	0	1	1	1	0	0	0	0	0	0	0	1	0	0	0	1	1	1	1	1	1	3	2	2	2	3	2	1	1	1	1	1	2	1	1	1	1	1	1	1	1	1
OTU_3620	0	0	1	0	0	0	0	0	0	0	0	0	0	0	0	0	0	0	0	0	0	0	0	0	0	0	0	0	1	1	1	0	0	1	1	0	0	0	0	0	0	0	1	1	1	1	0	0	0
OTU_401	0	37	67	39	4	4	14	4	8	3	3	2	4	6	7	12	6	1	12	1	0	1	0	0	0	0	0	1	28	18	15	17	13	17	6	2	7	1	1	1	15	10	12	10	11	10	3	2	1
OTU_239	0	9	22	18	1	1	2	1	1	1	1	1	1	3	3	2	3	0	2	0	0	0	0	0	0	0	0	0	18	9	7	4	4	8	4	3	4	3	2	2	3	3	5	4	1	5	1	0	0
OTU_1188	0	0	0	0	0	0	0	0	0	0	0	0	0	0	0	0	0	0	0	0	0	0	0	0	0	0	0	0	1	1	1	1	0	0	0	0	0	0	0	0	0	0	0	0	0	3	0	0	0
OTU_5674	0	4	2	2	0	0	0	0	0	0	0	0	0	0	0	0	1	0	0	0	1	0	0	0	1	0	1	1	0	1	1	2	1	1	0	0	0	1	0	0	1	0	0	0	1	0	1	1	1
OTU_11624	0	0	1	0	0	0	0	0	0	0	0	0	0	0	0	0	0	0	0	0	0	0	0	0	0	0	0	0	1	1	2	0	0	0	0	0	0	0	0	0	1	0	0	0	0	0	0	0	0
OTU_4840	0	14	21	6	1	2	7	2	5	1	1	0	1	2	1	1	1	0	4	0	0	0	0	0	0	0	0	0	1	2	1	2	1	0	1	0	1	0	0	0	2	1	1	1	0	3	1	0	0
OTU_2880	0	1	2	1	0	0	0	0	0	0	0	0	0	0	0	0	0	0	0	0	0	0	0	0	0	0	0	0	1	1	1	0	0	0	1	0	0	0	0	0	0	0	0	0	0	0	0	0	0
OTU_1651	0	2	5	2	0	0	0	0	1	0	0	0	1	1	0	1	1	0	1	0	0	0	0	0	0	0	0	0	2	1	3	1	1	0	0	0	0	0	0	0	1	1	1	1	0	1	0	0	0
OTU_1258	0	1	1	1	0	0	1	0	0	0	0	0	0	0	0	0	0	0	0	0	0	0	0	0	0	0	0	0	1	0	0	0	0	0	0	0	0	0	0	0	0	1	0	0	0	0	0	0	0
OTU_4387	0	2	1	2	1	0	2	1	1	1	2	1	1	1	2	2	2	1	3	3	3	4	3	3	4	4	5	5	3	1	3	3	1	2	2	1	2	1	1	1	2	1	1	2	1	1	1	2	2
OTU_190	0	13	7	10	6	6	8	4	6	5	9	8	11	12	12	10	14	13	16	12	16	20	17	15	17	23	20	29	18	12	20	10	15	14	10	4	9	5	4	5	8	9	8	8	9	8	7	11	12
OTU_2313	0	2	4	2	0	0	1	0	0	0	1	0	0	1	1	1	0	0	0	0	0	0	0	0	0	0	0	0	2	1	0	1	0	1	0	0	0	0	0	0	0	1	1	1	0	1	1	0	1
OTU_397	0	0	0	1	0	0	0	0	0	0	0	0	0	0	0	0	0	0	0	0	0	0	0	0	0	0	0	0	0	0	0	0	0	0	0	0	0	0	0	0	0	0	0	0	0	0	0	0	0
OTU_1715	3	0	0	0	0	0	0	0	0	0	0	0	0	0	0	0	0	0	0	0	0	0	0	0	0	0	0	0	0	0	0	0	0	0	0	0	0	0	0	0	0	0	0	0	0	0	0	0	0
OTU_2955	3	0	0	0	0	0	0	0	0	0	0	0	0	0	0	0	0	0	0	0	0	0	0	0	0	0	0	0	0	0	0	0	0	0	0	0	0	0	0	0	0	0	0	0	0	0	0	0	0
OTU_6745	19	0	0	0	0	0	0	0	0	0	0	0	0	0	0	0	0	0	0	0	0	0	0	0	0	0	0	0	0	0	0	0	0	0	0	0	0	0	0	0	0	0	0	0	0	0	0	0	0
OTU_7295	1	0	0	0	0	0	0	0	0	0	0	0	0	0	0	0	0	0	0	0	0	0	0	0	0	0	0	0	0	0	0	0	0	0	0	0	0	0	0	0	0	0	0	0	0	0	0	0	0
OTU_8467	14	0	0	0	0	0	0	0	0	0	0	0	0	0	0	0	0	0	0	0	0	0	0	0	0	0	0	0	0	0	0	0	0	0	0	0	0	0	0	0	0	0	0	0	0	0	0	0	0
OTU_3609	22	0	0	0	0	0	0	0	0	0	0	0	0	0	0	0	0	0	0	0	0	0	0	0	0	0	0	0	0	0	0	0	0	0	0	0	0	0	0	0	0	0	0	0	0	0	0	0	0
OTU_6335	11	0	0	0	0	0	0	0	0	0	0	0	0	0	0	0	0	0	0	0	0	0	0	0	0	0	0	0	0	0	0	0	0	0	0	0	0	0	0	0	0	0	0	0	0	0	0	0	0
OTU_1102	0	3	9	5	0	1	1	1	1	1	1	0	0	0	0	1	1	0	1	0	0	0	0	0	0	0	0	0	3	2	2	2	1	2	1	0	0	0	0	0	1	1	0	1	1	0	0	0	0
OTU_3427	0	0	0	1	0	0	0	0	0	0	0	0	0	0	0	0	0	0	0	0	0	0	0	0	0	0	0	0	0	0	0	0	0	0	0	0	0	0	0	0	0	0	0	0	0	0	0	0	0
OTU_137	0	22	12	21	6	6	5	6	6	5	3	6	3	4	4	4	5	4	5	7	7	11	4	4	6	4	5	3	13	13	9	5	7	4	7	7	6	7	8	8	8	7	7	6	7	9	10	10	9
OTU_676	0	2	2	0	1	1	1	1	0	1	0	0	1	1	1	0	0	1	1	1	0	1	0	0	1	0	1	2	2	1	0	1	1	1	2	1	0	0	0	0	0	2	1	1	1	1	2	1	1
OTU_92	0	25	24	22	8	7	8	8	10	10	7	7	7	6	5	7	5	4	6	9	5	9	7	7	9	6	11	8	16	15	17	13	16	19	19	13	15	11	16	13	15	11	13	16	11	12	14	9	11
OTU_987	0	2	4	1	0	1	0	0	0	0	0	0	0	0	0	0	0	0	0	0	0	0	0	0	0	0	0	0	1	1	1	1	2	2	0	0	0	0	0	0	0	0	0	0	0	0	0	0	0
OTU_485	0	0	2	1	0	0	0	0	0	0	0	0	0	0	0	0	0	0	0	0	0	0	0	0	0	0	0	0	1	0	2	0	1	0	0	0	0	0	0	0	0	0	0	0	0	0	0	0	0
OTU_11047	0	1	2	1	0	0	0	0	0	0	0	0	0	0	0	0	0	0	0	0	0	0	0	0	0	0	0	0	1	0	1	0	0	0	0	0	0	0	0	0	0	0	0	0	0	0	0	0	0
OTU_2874	0	0	1	0	0	0	0	0	0	0	0	0	0	0	0	0	0	0	0	0	0	0	0	0	0	0	0	0	1	1	0	0	0	0	0	0	0	0	0	0	0	0	0	0	0	0	0	0	0
OTU_134	0	0	0	0	0	0	0	0	0	0	0	0	0	0	0	0	0	0	0	0	0	0	0	0	0	0	0	0	3	6	1	25	26	29	35	17	31	11	9	10	23	18	19	12	15	13	27	31	20
OTU_295	0	10	5	10	0	0	0	1	0	1	3	2	3	18	4	10	9	3	1	3	4	3	5	5	6	2	4	3	2	7	4	3	1	3	4	6	3	1	1	1	1	1	0	5	0	1	16	13	5
OTU_667	0	0	0	0	0	0	0	0	1	0	0	0	0	0	0	0	0	0	1	0	0	1	0	0	1	0	0	0	2	4	2	2	1	2	0	1	1	0	1	0	1	2	1	1	1	1	2	3	2
OTU_1033	0	0	0	0	0	0	0	0	0	0	0	0	0	0	0	0	0	0	0	0	0	0	0	0	0	0	0	0	3	4	2	2	5	2	1	0	0	0	0	0	1	2	2	0	1	1	2	1	1
OTU_8049	0	0	0	0	0	0	0	0	0	0	0	0	0	0	0	0	0	0	0	0	0	0	0	0	0	0	0	0	9	11	11	0	1	0	0	0	0	0	0	0	0	0	0	0	0	0	0	0	0
OTU_735	0	0	0	0	0	0	0	0	0	0	0	0	0	0	0	0	0	0	0	0	0	0	0	0	0	0	0	0	0	1	1	0	0	0	0	0	0	0	0	0	0	0	0	0	0	0	0	0	0
OTU_159	0	2	1	2	7	3	9	5	6	6	9	5	8	7	2	5	6	3	7	7	2	5	7	6	8	6	4	7	6	6	4	3	4	2	3	7	5	7	6	8	7	7	7	10	14	10	6	9	6
OTU_813	0	0	1	0	0	0	0	0	0	0	0	0	0	0	0	0	0	0	1	0	0	0	0	0	0	0	0	0	2	4	2	2	3	2	4	2	3	3	3	3	3	1	1	3	2	1	2	2	2
OTU_3377	0	0	0	0	0	0	0	0	0	0	0	0	0	0	0	0	0	0	0	0	0	0	0	0	0	0	1	0	1	0	1	0	0	0	0	0	0	0	0	0	0	0	0	0	0	1	0	0	0
OTU_9806	0	0	1	0	0	0	0	0	0	0	0	0	0	0	0	0	0	0	0	0	0	0	0	0	0	0	0	0	1	0	0	1	1	1	1	1	0	0	0	0	1	0	1	1	0	1	1	0	1
OTU_3783	0	1	0	1	0	0	0	0	0	0	0	0	0	0	0	0	0	0	0	0	0	0	0	0	0	0	0	0	1	0	1	0	0	1	1	1	0	0	1	0	0	0	1	0	1	1	0	0	0
OTU_3034	0	1	1	1	0	0	0	0	0	0	0	0	0	0	0	0	0	0	0	0	0	0	0	0	0	0	0	0	1	1	1	0	0	0	0	0	0	0	0	0	0	0	0	0	0	0	0	0	0
OTU_1636	0	3	4	3	0	0	0	0	0	0	0	0	0	0	0	0	1	0	1	0	0	0	0	0	0	0	0	0	0	1	1	0	0	0	0	0	0	0	0	0	0	0	0	0	0	0	0	0	0
OTU_8561	0	2	2	1	0	0	0	0	0	0	0	0	0	0	0	0	0	0	0	0	0	0	0	0	0	0	0	0	0	0	0	0	0	0	0	0	0	0	0	0	0	0	0	0	0	0	0	0	0
OTU_3339	0	0	1	0	0	0	0	0	0	0	0	0	0	0	0	0	0	0	0	0	0	0	0	0	0	0	0	0	0	0	0	0	0	0	0	0	0	0	0	0	0	0	0	0	0	0	0	0	0
OTU_310	0	2	2	2	1	0	1	1	2	1	4	1	4	4	2	3	2	2	0	3	0	1	1	2	3	3	1	7	9	8	8	4	4	3	7	3	10	5	4	6	7	6	5	5	6	6	1	4	1
OTU_1796	0	2	5	2	0	0	0	0	0	0	0	0	0	0	0	0	0	0	0	0	0	0	0	0	0	0	0	0	1	2	1	0	0	1	0	0	0	0	0	0	0	0	0	0	0	1	0	0	0
OTU_1321	0	2	6	3	1	1	2	1	1	0	1	1	1	1	2	1	2	0	2	0	0	0	1	0	0	1	0	0	2	1	4	3	3	3	1	1	2	3	2	2	2	1	2	3	3	1	1	1	1
OTU_2092	0	0	0	0	0	0	0	0	0	0	0	0	0	0	0	0	0	0	0	0	0	0	0	0	0	0	0	0	1	0	1	0	2	0	1	0	1	0	0	0	0	1	0	1	1	1	0	0	0
OTU_6208	0	0	0	0	0	0	0	0	0	0	0	0	0	0	0	0	0	0	0	0	0	0	0	0	0	0	0	0	0	0	0	0	0	0	0	0	0	0	1	0	0	0	0	1	0	0	0	0	0
OTU_3445	0	0	1	0	0	0	0	0	0	0	0	0	0	0	0	0	0	0	0	0	0	0	0	0	0	0	0	0	0	0	1	0	1	0	0	0	0	0	0	0	0	0	0	0	0	0	0	0	0
OTU_719	0	0	0	1	0	0	0	0	0	0	0	0	0	0	0	0	0	0	0	0	0	0	0	0	0	0	0	0	0	0	0	0	0	0	0	0	0	0	0	0	0	0	0	0	0	0	0	0	0
OTU_8195	0	0	1	0	0	0	0	0	0	0	0	0	0	0	0	0	0	0	0	0	0	0	0	0	0	0	0	0	0	0	0	0	0	0	0	0	0	0	0	0	0	0	0	0	0	0	0	0	0
OTU_2416	0	0	0	0	0	0	0	0	0	0	0	0	0	0	0	0	0	0	0	0	0	0	0	0	0	0	0	0	1	1	0	0	2	0	1	0	0	0	0	0	2	0	1	1	1	1	0	0	0
OTU_40	0	393	328	270	30	25	27	32	23	34	25	21	24	26	32	20	32	44	36	45	41	50	50	49	47	78	64	71	134	105	136	50	55	64	26	43	28	24	27	28	19	17	17	22	43	37	56	76	71
OTU_5	5	518	484	532	1703	1773	1749	1884	1835	1910	1518	1646	1540	1431	1525	1403	1640	1908	1681	1636	1526	1649	1499	1477	1534	1565	1479	1472	565	618	587	1438	1604	1469	1396	1553	1401	1352	1380	1379	1302	1258	1333	1276	1153	1368	1006	1166	1070
OTU_8973	0	296	234	285	895	903	1017	979	980	976	708	835	714	486	673	497	635	708	704	706	649	697	515	459	421	400	379	421	78	112	99	258	247	250	281	284	296	285	288	282	273	274	278	304	307	422	279	306	311
OTU_7	0	110	57	79	374	405	291	414	324	422	436	504	465	513	394	544	710	916	703	462	570	572	672	787	821	622	552	566	44	62	60	31	35	33	33	120	43	27	26	25	58	76	78	39	65	60	46	42	50
OTU_1446	1	35	41	39	121	125	101	142	145	137	102	87	102	114	126	117	123	116	120	160	143	153	173	177	202	241	280	227	205	192	202	560	523	553	454	554	455	448	467	468	417	402	389	422	331	380	295	321	305
OTU_16	0	50	80	58	93	71	124	92	89	97	62	82	59	48	24	32	37	23	30	33	25	24	22	18	19	17	37	20	98	102	111	37	35	35	46	80	44	31	35	34	22	56	54	34	33	43	94	68	72
OTU_1687	0	8	5	7	22	22	19	25	15	26	27	26	24	27	24	33	42	55	39	30	34	32	46	50	46	30	38	32	7	7	9	5	5	7	9	49	9	1	2	2	4	10	10	4	13	6	5	6	6
OTU_2721	0	2	3	1	11	7	7	6	4	6	2	4	3	3	7	4	11	13	17	14	14	19	14	19	22	13	12	12	13	18	17	61	57	69	52	32	54	24	23	25	16	14	15	8	10	10	11	15	10
OTU_1088	0	21	36	25	20	11	58	16	26	18	20	26	24	18	3	11	4	3	9	2	1	2	12	3	4	2	5	2	23	38	39	12	15	12	4	24	6	7	6	7	2	6	8	4	2	2	5	6	4
OTU_7064	0	2	1	2	5	6	4	5	4	5	4	5	4	5	4	6	9	11	10	3	8	7	8	10	10	8	7	6	1	1	0	1	1	1	0	1	0	0	1	0	1	1	1	0	1	1	1	1	1
OTU_5170	0	0	1	1	5	3	2	3	3	4	3	3	2	4	4	2	3	3	2	3	2	2	3	3	4	1	4	3	2	2	2	3	6	4	3	4	4	4	3	5	3	3	4	2	3	3	3	4	3
OTU_570	0	5	4	5	6	4	4	2	2	1	1	0	0	2	1	1	2	2	2	4	2	2	2	1	2	1	1	1	2	1	1	6	4	7	6	5	6	5	5	6	3	2	2	2	0	0	1	2	2
OTU_27	5	111	122	130	304	217	111	82	80	78	17	23	16	22	31	38	36	46	87	82	90	93	102	175	151	181	133	172	75	130	109	139	140	141	66	78	74	91	95	101	30	33	31	32	146	47	51	77	72
OTU_3872	1	10	4	5	14	9	5	2	1	1	1	0	0	0	1	1	1	1	4	2	5	5	3	6	4	5	1	4	5	8	7	6	9	7	6	6	5	6	5	6	1	1	2	1	4	4	4	4	6
OTU_107	1	0	0	0	0	0	0	0	0	0	0	0	0	0	0	0	0	0	0	0	0	0	0	0	0	0	0	0	0	0	0	0	0	0	0	0	0	0	0	0	0	0	0	0	0	0	0	0	0
OTU_460	622	0	0	0	0	0	0	0	0	0	0	0	0	0	0	0	0	0	0	0	0	0	0	0	0	0	0	0	0	0	0	0	0	0	0	0	0	0	0	0	0	0	0	0	0	0	0	0	0
OTU_6884	1	0	0	0	0	0	0	0	0	0	0	0	0	0	0	0	0	0	0	0	0	0	0	0	0	0	0	0	0	0	0	0	0	0	0	0	0	0	0	0	0	0	0	0	0	0	0	0	0
OTU_3691	2	0	0	0	0	0	0	0	0	0	0	0	0	0	0	0	0	0	0	0	0	0	0	0	0	0	0	0	0	0	0	0	0	0	0	0	0	0	0	0	0	0	0	0	0	0	0	0	0
OTU_282	577	0	0	0	0	0	0	0	0	0	0	0	0	0	0	0	0	0	0	0	0	0	0	0	0	0	0	0	0	0	0	0	0	0	0	0	0	0	0	0	0	0	0	0	0	0	0	0	0
OTU_1481	53	0	0	0	0	0	0	0	0	0	0	0	0	0	0	0	0	0	0	0	0	0	0	0	0	0	0	0	0	0	0	0	0	0	0	0	0	0	0	0	0	0	0	0	0	0	0	0	0
OTU_3823	15	0	0	0	0	0	0	0	0	0	0	0	0	0	0	0	0	0	0	0	0	0	0	0	0	0	0	0	0	0	0	0	0	0	0	0	0	0	0	0	0	0	0	0	0	0	0	0	0
OTU_250	1215	0	0	0	0	0	0	0	0	0	0	0	0	0	0	0	0	0	0	0	0	0	0	0	0	0	0	0	0	0	0	0	0	0	0	0	0	0	0	0	0	0	0	0	0	0	0	0	0
OTU_7839	9	0	0	0	0	0	0	0	0	0	0	0	0	0	0	0	0	0	0	0	0	0	0	0	0	0	0	0	0	0	0	0	0	0	0	0	0	0	0	0	0	0	0	0	0	0	0	0	0
OTU_4944	15	0	0	0	0	0	0	0	0	0	0	0	0	0	0	0	0	0	0	0	0	0	0	0	0	0	0	0	0	0	0	0	0	0	0	0	0	0	0	0	0	0	0	0	0	0	0	0	0
OTU_129	0	1	0	0	1	0	0	0	0	0	0	0	0	0	0	0	0	0	0	0	0	0	1	0	0	1	1	1	0	0	0	0	0	0	0	0	0	0	0	0	0	0	0	0	0	0	0	0	0
OTU_510	0	6	5	3	1	0	1	0	0	0	0	1	0	1	1	1	1	0	0	0	0	0	2	1	1	4	3	3	9	7	19	6	5	5	0	0	0	0	1	0	0	1	3	2	2	1	1	1	1
OTU_3560	32	0	0	0	0	0	0	0	0	0	0	0	0	0	0	0	0	0	0	0	0	0	0	0	0	0	0	0	0	0	0	0	0	0	0	0	0	0	0	0	0	0	0	0	0	0	0	0	0
OTU_2172	54	0	0	0	0	0	0	0	0	0	0	0	0	0	0	0	0	0	0	0	0	0	0	0	0	0	0	0	0	0	0	0	0	0	0	0	0	0	0	0	0	0	0	0	0	0	0	0	0
OTU_3305	19	0	0	0	0	0	0	0	0	0	0	0	0	0	0	0	0	0	0	0	0	0	0	0	0	0	0	0	0	0	0	0	0	0	0	0	0	0	0	0	0	0	0	0	0	0	0	0	0
OTU_238	0	7	10	22	7	8	6	1	1	1	5	5	4	6	6	4	6	4	6	3	4	3	6	6	5	12	11	11	11	7	14	6	11	7	2	0	1	2	1	2	1	3	5	3	2	2	2	2	2
OTU_9959	2	0	0	0	0	0	0	0	0	0	0	0	0	0	0	0	0	0	0	0	0	0	0	0	0	0	0	0	0	0	0	0	0	0	0	0	0	0	0	0	0	0	0	0	0	0	0	0	0
OTU_1793	0	2	5	3	1	0	2	1	0	0	0	0	0	1	1	0	0	0	1	0	0	0	0	0	0	0	0	0	2	1	3	0	0	0	0	0	0	0	0	0	0	0	0	0	0	0	0	0	0
OTU_3672	0	1	1	2	0	0	0	0	0	0	0	0	0	0	0	0	0	0	0	0	0	0	0	0	0	0	0	0	2	1	1	1	1	0	0	0	0	0	0	0	0	0	0	1	0	1	0	0	0
OTU_3614	0	3	2	2	1	0	1	0	0	0	0	0	0	0	0	0	1	0	1	0	0	0	0	0	0	0	0	0	1	0	0	0	0	0	1	0	0	0	0	0	0	0	0	0	0	0	0	0	0
OTU_3447	0	0	1	1	0	0	0	0	0	0	0	0	0	0	0	0	0	0	0	0	0	0	0	0	0	0	0	0	1	1	1	0	0	0	0	0	0	0	0	0	0	0	0	0	0	0	0	0	0
OTU_2864	0	2	2	1	0	0	0	0	0	0	0	0	0	0	0	0	0	0	0	0	0	0	0	0	0	0	0	0	1	0	0	1	0	0	0	0	0	0	0	0	0	0	0	0	0	0	0	0	0
OTU_4690	0	0	1	1	0	0	0	0	0	0	0	0	0	0	0	0	0	0	0	0	0	0	0	0	0	0	0	0	0	0	1	0	0	0	0	0	0	0	0	0	0	0	0	0	0	0	0	0	0
OTU_8007	0	0	1	0	0	0	0	0	0	0	0	0	0	0	0	0	0	0	0	0	0	0	0	0	0	0	0	0	0	0	0	0	0	0	0	0	0	0	0	0	0	0	0	0	0	0	0	0	0
OTU_8353	0	0	1	0	0	0	0	0	0	0	0	0	0	0	0	0	0	0	0	0	0	0	0	0	0	0	0	0	0	0	0	0	0	0	0	0	0	0	0	0	0	0	0	0	0	0	0	0	0
OTU_6951	0	0	1	0	0	0	0	0	0	0	0	0	0	0	0	0	0	0	0	0	0	0	0	0	0	0	0	0	0	0	0	0	0	0	0	0	0	0	0	0	0	0	0	0	0	0	0	0	0
OTU_7602	0	0	0	0	0	0	0	0	0	0	0	0	0	0	0	0	0	0	0	0	0	0	0	0	0	0	0	0	0	0	1	0	0	0	0	0	0	0	0	0	0	0	0	0	0	0	0	0	0
OTU_6144	0	0	0	0	0	0	0	0	0	0	0	0	0	0	0	0	0	0	0	0	0	0	0	0	0	0	0	0	0	0	1	0	0	0	0	0	0	0	0	0	0	0	0	0	0	0	0	0	0
OTU_9234	1	0	0	0	0	0	0	0	0	0	0	0	0	0	0	0	0	0	0	0	0	0	0	0	0	0	0	0	0	0	0	0	0	0	0	0	0	0	0	0	0	0	0	0	0	0	0	0	0
OTU_9196	1	0	0	0	0	0	0	0	0	0	0	0	0	0	0	0	0	0	0	0	0	0	0	0	0	0	0	0	0	0	0	0	0	0	0	0	0	0	0	0	0	0	0	0	0	0	0	0	0
OTU_4549	6	0	0	0	0	0	0	0	0	0	0	0	0	0	0	0	0	0	0	0	0	0	0	0	0	0	0	0	0	0	0	0	0	0	0	0	0	1	1	1	0	0	0	0	0	0	0	0	0
OTU_855	161	0	0	0	0	0	0	0	0	0	0	0	0	0	0	0	0	0	0	0	0	0	0	0	0	0	0	0	0	0	0	0	0	0	0	0	0	0	0	0	0	0	0	0	0	0	0	0	0
OTU_4767	1	0	0	0	0	0	0	0	0	0	0	0	0	0	0	0	0	0	0	0	0	0	0	0	0	0	0	0	0	0	0	0	0	0	0	0	0	0	0	0	0	0	0	0	0	0	0	0	0
OTU_6218	4	0	0	0	0	0	0	0	0	0	0	0	0	0	0	0	0	0	0	0	0	0	0	0	0	0	0	0	0	0	0	0	0	0	0	0	0	0	0	0	0	0	0	0	0	0	0	0	0
OTU_973	0	0	0	0	0	0	0	0	0	0	0	0	0	0	0	0	0	0	1	1	1	1	3	3	3	3	5	5	0	0	1	1	0	1	1	1	0	1	1	1	0	1	0	0	2	1	2	5	4
OTU_1975	0	0	5	1	0	1	1	1	0	1	0	0	0	1	1	1	0	0	3	0	0	0	0	0	0	1	1	0	0	0	1	0	0	0	0	0	0	0	0	0	0	0	0	0	0	0	0	0	0
OTU_1246	0	0	0	0	0	0	0	0	0	0	0	0	0	0	0	0	0	0	0	0	0	0	0	0	1	1	1	0	0	0	0	0	0	0	0	0	0	0	0	1	0	0	1	0	0	0	0	0	0
OTU_4878	0	0	0	0	0	0	0	0	0	0	0	0	0	0	0	0	0	0	0	1	1	1	1	0	0	0	1	1	0	0	0	0	0	0	0	0	0	0	0	0	0	0	0	0	0	0	0	0	0
OTU_1861	0	0	0	0	0	0	0	0	0	0	0	0	0	0	0	0	0	0	0	0	0	0	0	0	0	1	2	1	0	0	0	0	0	0	0	0	0	0	0	0	0	0	0	0	0	0	0	0	0
OTU_3525	0	0	0	0	0	0	0	0	0	0	0	0	0	0	0	0	0	0	0	0	0	0	0	0	1	0	1	1	0	0	0	0	0	0	0	0	0	0	0	0	0	0	0	0	0	0	0	0	0
OTU_3860	0	0	0	0	0	0	0	0	0	0	0	0	0	0	0	0	0	0	0	0	0	0	0	0	0	0	0	0	0	0	0	0	0	0	0	0	0	0	0	0	0	0	0	0	0	0	1	1	0
OTU_4556	0	1	0	1	0	0	0	0	0	0	0	0	0	0	0	0	0	0	0	0	0	0	0	0	0	0	0	0	0	0	0	0	0	0	0	0	0	0	0	0	0	0	0	0	0	0	0	0	0
OTU_2526	0	0	0	0	0	0	0	0	0	0	0	0	0	0	0	0	0	0	0	0	0	0	0	0	0	0	0	1	0	0	0	0	0	0	0	0	0	0	0	0	0	0	0	0	0	0	0	0	0
OTU_3785	0	0	1	0	0	0	0	0	0	0	0	0	0	0	0	0	0	0	0	0	0	0	0	0	0	0	0	0	0	0	0	0	0	0	0	0	0	0	0	0	0	0	0	0	0	0	0	0	0
OTU_4751	0	0	1	0	0	0	0	0	0	0	0	0	0	0	0	0	0	0	0	0	0	0	0	0	0	0	0	0	0	0	0	0	0	0	0	0	0	0	0	0	0	0	0	0	0	0	0	0	0
OTU_8213	0	0	0	0	0	0	0	0	0	0	0	0	0	0	0	0	0	0	0	0	0	0	0	0	0	0	0	0	0	0	0	0	0	0	0	0	0	0	0	0	0	0	0	0	0	0	0	0	0
OTU_5994	0	0	0	0	0	0	0	0	0	0	0	0	0	0	0	0	0	0	0	0	0	0	0	0	1	0	0	0	0	0	0	0	0	0	0	0	0	0	0	0	0	0	0	0	0	0	0	0	0
OTU_4226	0	0	0	0	0	0	0	0	0	0	0	0	0	0	0	0	0	0	0	0	0	0	0	0	0	0	0	1	0	0	0	0	0	0	0	0	0	0	0	0	0	0	0	0	0	0	0	0	0
OTU_2387	0	0	0	0	0	0	0	0	0	0	0	0	0	0	0	0	0	0	0	0	0	0	0	0	0	0	0	0	0	0	0	0	0	0	0	1	1	1	0	0	0	0	0	0	0	1	0	1	1
OTU_2746	0	1	1	1	0	0	0	0	0	0	0	0	0	0	0	0	0	0	0	0	0	0	0	0	0	0	0	0	1	1	1	0	0	0	0	0	0	0	0	0	0	0	0	0	0	0	0	0	0
OTU_4925	0	0	0	0	0	0	0	0	0	0	0	0	0	0	0	0	0	0	0	0	0	0	0	0	0	0	0	0	0	1	0	0	0	0	0	0	0	0	0	0	0	0	0	0	0	0	0	0	0
OTU_1315	0	0	0	0	0	0	0	0	1	0	0	1	1	1	1	0	0	0	1	1	0	1	0	0	0	0	1	0	1	1	1	1	1	1	0	1	1	0	0	1	0	1	1	0	1	1	2	3	3
OTU_1885	0	0	0	0	0	0	0	1	1	1	0	0	1	1	1	1	0	0	1	0	0	1	1	1	1	1	4	2	1	0	1	0	0	0	0	0	1	0	0	0	0	0	0	0	0	0	1	2	1
OTU_2259	0	1	2	1	0	0	1	0	0	0	0	0	0	0	1	0	0	0	1	0	0	0	1	0	0	1	1	0	1	1	1	2	1	1	0	0	0	0	0	0	0	0	0	1	0	1	0	0	0
OTU_2120	0	0	2	1	0	0	2	0	1	1	0	0	0	0	0	0	0	0	0	0	0	0	0	0	0	0	0	0	1	0	0	0	0	0	0	0	0	0	0	0	0	0	0	0	0	0	0	0	0
OTU_2478	0	0	1	1	0	0	0	0	0	0	0	0	0	0	0	0	0	0	1	0	0	0	0	0	0	0	0	0	1	1	1	0	0	0	1	0	0	0	0	0	0	0	1	0	0	0	0	0	0
OTU_1741	0	1	5	6	1	1	1	0	1	0	1	0	0	1	1	1	0	0	1	0	0	0	0	0	0	0	0	0	5	2	3	0	1	1	1	0	0	0	0	0	1	1	1	0	0	0	0	0	0
OTU_7223	0	0	1	1	0	0	0	0	0	0	0	0	0	0	0	0	0	0	0	0	0	0	0	0	0	0	0	0	0	0	1	0	0	0	1	0	0	0	0	0	0	0	0	0	0	0	0	0	0
OTU_1494	0	0	3	2	0	0	0	0	0	0	0	0	0	0	0	1	1	0	1	0	0	0	0	0	0	1	0	0	3	1	3	1	2	1	0	0	0	0	0	0	1	1	1	1	2	1	0	0	0
OTU_4230	0	0	1	0	0	0	0	0	0	0	0	0	0	0	0	0	0	0	0	0	0	0	0	0	0	0	0	0	0	0	0	1	0	0	0	0	0	0	0	0	0	0	0	0	0	0	0	0	0
OTU_2669	0	0	0	0	0	0	0	0	0	0	0	0	0	0	0	1	0	0	0	0	0	0	0	0	0	0	0	0	0	0	0	0	0	0	0	0	0	0	0	0	0	0	0	1	0	0	0	0	0
OTU_4827	0	1	0	1	0	0	0	0	0	0	0	0	0	0	0	0	0	0	0	0	0	0	0	0	0	0	0	0	0	0	1	0	0	0	0	0	0	0	0	0	0	0	1	0	1	0	0	0	0
OTU_1378	0	3	5	5	1	2	1	1	1	1	1	1	1	0	0	0	0	0	0	0	0	1	1	2	1	1	2	2	4	3	3	2	3	3	2	1	2	1	1	1	1	1	2	3	2	1	4	3	4
OTU_1409	0	3	2	4	0	1	1	0	0	0	0	0	1	2	0	0	0	0	1	2	2	1	2	2	1	2	3	2	2	1	1	1	1	0	1	0	0	0	1	0	0	0	0	1	0	0	1	1	1
OTU_1013	215	0	0	0	0	0	0	0	0	0	0	0	0	0	1	0	0	0	0	0	0	0	0	0	0	0	0	0	0	0	0	0	0	0	0	0	0	0	0	0	0	0	0	0	0	0	0	0	0
OTU_9915	25	0	0	0	0	0	0	0	0	0	0	0	0	0	0	0	0	1	0	0	0	0	0	0	0	0	0	0	0	0	0	0	0	0	0	0	0	0	0	0	0	0	0	0	0	0	0	0	0
OTU_9024	1	0	0	0	0	0	0	0	0	0	0	0	0	0	0	0	0	0	0	0	0	0	0	0	0	0	0	0	0	0	0	0	0	0	0	0	0	0	0	0	0	0	0	0	0	0	0	0	0
OTU_355	0	7	4	12	2	2	1	0	1	0	2	2	1	3	3	2	2	1	1	1	1	1	2	2	1	4	4	4	4	3	10	6	7	8	2	0	3	3	2	3	3	3	4	4	5	3	2	2	2
OTU_7687	0	0	0	0	0	0	0	0	0	0	0	0	0	0	0	0	0	0	0	0	0	0	0	0	0	0	0	0	0	0	0	0	0	0	0	0	0	0	0	0	0	0	0	0	0	0	0	0	0
OTU_1575	0	0	1	1	1	2	2	0	0	0	0	1	1	1	1	1	1	0	1	0	0	0	0	0	0	0	0	0	2	1	4	2	2	2	1	0	0	0	0	0	1	1	1	1	1	1	0	0	0
OTU_1532	0	0	1	1	0	0	1	0	0	0	0	0	0	0	0	1	0	0	0	0	0	0	0	0	0	0	0	0	1	1	1	1	1	1	1	0	1	0	0	0	2	3	1	2	2	2	0	0	0
OTU_5084	0	0	0	0	0	0	0	0	0	0	0	0	0	0	0	0	0	0	0	0	0	0	0	0	0	0	0	0	0	0	1	0	0	0	0	0	0	0	0	0	0	0	0	0	0	0	0	0	0
OTU_465	531	0	0	0	0	0	0	0	0	0	0	0	0	0	0	0	0	0	0	0	0	0	0	0	0	0	0	0	0	0	0	0	0	0	0	0	0	0	0	0	0	0	0	0	0	0	0	0	0
OTU_3712	27	0	0	0	0	0	0	0	0	0	0	0	0	0	0	0	0	0	0	0	0	0	0	0	0	0	0	0	0	0	0	0	0	0	0	0	0	0	0	0	0	0	0	0	0	0	0	0	0
OTU_11672	8	0	0	0	0	0	0	0	0	0	0	0	0	0	0	0	0	0	0	0	0	0	0	0	0	0	0	0	0	0	0	0	0	0	0	0	0	0	0	0	0	0	0	0	0	0	0	0	0
OTU_6329	5	0	0	0	0	0	0	0	0	0	0	0	0	0	0	0	0	0	0	0	0	0	0	0	0	0	0	0	0	0	0	0	0	0	0	0	0	0	0	0	0	0	0	0	0	0	0	0	0
OTU_1605	18	0	0	0	0	0	0	1	0	0	0	0	0	0	0	0	0	1	0	0	0	0	0	0	0	0	0	0	0	0	0	0	0	0	0	0	0	0	0	0	0	0	1	0	0	0	0	0	0
OTU_1319	0	0	2	0	0	0	0	0	0	0	0	0	0	0	0	0	0	0	1	0	2	1	2	2	2	3	3	2	1	2	1	0	1	1	1	0	1	0	0	0	0	1	1	1	1	2	1	1	1
OTU_827	0	0	0	0	3	1	1	1	2	1	1	0	1	0	0	0	0	0	0	1	2	2	0	1	1	2	1	1	0	0	0	0	0	0	1	0	0	1	0	0	1	2	1	1	1	1	0	1	1
OTU_3899	0	1	1	1	0	0	1	0	1	1	0	0	0	0	0	0	0	0	0	0	0	0	0	0	0	0	0	0	1	1	0	1	2	0	1	0	1	0	0	0	1	1	1	1	1	0	0	0	0
OTU_2645	0	1	1	1	0	0	0	0	1	0	0	0	0	0	0	1	0	0	1	0	0	0	0	0	0	0	0	0	1	1	2	0	1	1	0	0	0	0	0	0	0	1	1	0	0	1	0	0	0
OTU_3397	0	0	1	1	0	0	0	1	0	0	0	0	0	0	0	0	0	0	1	0	0	0	0	0	0	0	0	0	1	1	1	0	1	1	1	0	0	0	0	0	0	0	1	1	1	0	0	0	0
OTU_4821	0	0	0	0	0	0	0	0	0	0	0	0	0	0	0	0	0	0	0	0	0	0	0	0	0	0	0	0	0	1	0	0	0	0	0	0	0	0	0	0	0	0	0	0	0	0	0	0	0
OTU_395	0	8	7	6	4	2	2	4	5	4	3	1	2	2	3	3	1	2	2	2	2	2	2	2	1	4	2	5	0	1	2	2	2	1	3	1	2	2	1	1	3	2	1	1	1	1	1	1	0
OTU_5066	0	0	0	1	0	0	0	0	0	0	0	0	0	0	0	0	0	0	0	0	0	0	0	0	0	0	0	0	0	0	0	0	0	0	0	0	0	0	0	0	0	0	0	0	0	0	0	0	0
OTU_4479	0	0	1	1	0	0	0	0	0	0	0	0	0	0	0	0	0	0	0	0	0	0	0	0	0	0	0	0	1	0	0	0	0	0	0	0	0	0	0	0	0	0	0	0	0	0	0	0	0
OTU_1447	0	0	1	1	0	0	0	1	1	0	1	0	1	0	0	0	0	0	2	0	0	1	0	0	0	0	1	1	2	1	2	2	2	2	1	0	1	0	0	0	2	2	2	2	1	2	1	1	0
OTU_11566	0	0	0	0	0	0	0	0	0	0	0	0	0	0	0	0	0	0	0	0	0	0	0	0	0	0	0	0	2	2	1	0	0	0	0	0	0	0	0	0	0	0	0	0	0	0	0	0	0
OTU_723	0	1	10	3	0	0	1	4	7	3	2	0	2	1	0	2	0	0	2	0	0	0	0	0	0	0	1	0	4	3	3	0	0	1	0	0	1	0	0	0	2	1	1	1	2	2	0	0	0
OTU_10980	0	0	0	0	0	0	0	0	0	0	0	0	0	0	0	0	0	0	0	0	0	0	0	0	0	0	0	0	0	0	0	0	0	0	0	0	0	0	0	0	0	0	0	1	0	0	0	0	0
OTU_3010	0	1	2	1	0	0	0	0	0	0	0	0	0	0	0	0	0	0	0	0	0	0	0	0	0	0	0	0	1	0	1	0	0	0	0	0	0	0	0	0	0	0	0	0	0	0	0	0	0
OTU_5274	0	1	0	0	0	0	0	0	0	0	0	0	0	0	0	0	0	0	0	0	0	0	0	0	0	0	0	0	0	0	0	0	0	0	0	0	0	0	0	0	0	0	0	0	0	0	0	0	0
OTU_1361	0	0	2	2	0	0	0	0	0	0	0	0	0	1	1	1	0	0	1	0	0	0	0	0	0	0	0	0	1	0	0	0	0	0	1	0	0	0	0	0	0	0	0	0	0	1	0	0	0
OTU_4427	0	0	1	0	0	0	1	0	0	0	0	0	0	0	0	0	0	0	0	0	0	0	0	0	0	0	0	0	0	0	0	0	0	0	0	0	0	0	0	0	0	0	0	0	0	0	0	0	0
OTU_5627	0	0	0	0	0	0	0	0	0	0	0	0	0	0	0	0	0	0	0	0	0	0	0	0	0	0	0	0	0	0	0	0	0	0	0	0	0	0	0	0	0	0	0	0	0	0	0	0	0
OTU_1326	0	0	0	0	1	0	0	0	2	0	2	0	1	1	0	3	1	0	3	0	0	0	0	0	0	0	1	1	0	0	0	0	0	0	0	0	0	0	0	0	0	0	0	0	0	0	0	0	0
OTU_214	0	0	0	0	0	0	0	1	2	1	0	0	1	3	2	1	2	2	3	3	3	3	2	3	3	2	5	5	3	2	4	14	19	16	6	2	5	1	2	1	5	6	6	3	5	5	6	7	7
OTU_837	0	2	5	5	2	1	4	2	3	2	4	0	3	3	2	3	3	0	7	0	1	1	1	1	1	1	2	1	3	1	3	1	1	0	2	0	2	0	1	0	1	4	2	3	1	2	2	1	1
OTU_8172	0	1	2	2	1	0	1	1	2	0	1	1	1	2	1	1	1	0	1	1	0	1	1	1	1	1	1	0	1	1	1	1	1	1	3	2	2	2	2	1	2	2	2	2	2	2	3	4	4
OTU_1097	0	3	6	3	1	1	3	1	1	1	2	0	2	1	1	1	1	0	2	0	0	0	0	0	0	0	0	0	4	1	2	1	0	1	1	0	1	0	0	0	0	1	1	1	1	0	1	0	0
OTU_2280	0	1	1	2	0	1	2	0	0	1	1	0	1	1	0	1	1	0	1	0	0	0	0	0	0	0	0	0	1	1	1	0	0	0	0	0	0	0	0	0	1	1	1	1	2	0	0	0	0
OTU_2857	0	0	0	0	0	0	0	0	0	0	0	0	0	0	0	0	0	0	0	0	0	0	0	0	0	0	0	0	1	1	1	0	1	0	2	0	1	0	0	0	1	1	1	1	1	0	0	0	0
OTU_2349	0	0	2	1	0	0	0	0	0	0	0	0	0	0	0	0	0	0	1	0	0	0	0	0	0	0	0	0	1	1	2	0	1	0	1	0	0	0	0	0	0	0	0	0	0	0	0	0	0
OTU_117	0	0	0	0	0	0	0	0	0	0	0	0	0	0	0	0	0	0	0	0	0	0	0	0	0	0	0	0	0	1	0	1	0	0	1	0	0	0	0	0	0	0	0	0	0	0	0	0	0
OTU_3835	0	0	0	1	0	0	0	0	0	0	0	0	0	0	0	0	0	0	0	0	0	0	0	0	0	0	0	0	0	1	0	0	0	0	1	0	0	0	0	0	0	0	0	0	1	0	0	0	0
OTU_1950	0	0	0	1	0	0	0	0	0	0	0	0	0	0	0	0	0	0	0	0	0	0	0	0	0	0	0	0	0	0	0	0	0	0	0	0	0	0	0	0	0	1	0	0	0	0	0	0	0
OTU_4930	0	0	0	0	0	0	0	0	0	0	0	0	0	0	0	0	0	0	0	0	0	0	0	0	0	0	0	0	0	0	0	0	0	0	1	0	0	0	0	1	0	0	0	0	0	0	0	0	0
OTU_4562	0	0	1	0	0	0	0	0	0	0	0	0	0	0	0	0	0	0	0	0	0	0	0	0	0	0	0	0	1	0	1	0	0	0	0	0	0	0	0	0	0	0	0	0	0	0	0	0	0
OTU_1618	0	0	0	0	0	0	0	0	0	0	0	0	0	0	0	0	0	0	1	0	0	0	0	0	0	0	0	0	0	0	0	0	0	0	0	0	0	0	0	0	0	0	0	0	1	0	0	0	0
OTU_2399	0	0	1	0	0	0	0	0	0	0	0	0	0	0	0	0	0	0	0	0	0	0	0	0	0	0	0	0	0	0	1	0	0	0	0	0	0	0	0	0	0	0	0	0	0	0	0	0	0
OTU_5373	0	0	0	0	0	0	0	0	0	0	0	0	0	0	0	0	0	0	0	0	0	0	0	0	0	0	0	0	0	0	0	1	0	1	0	0	0	0	0	0	0	0	0	0	0	0	0	0	0
OTU_7804	0	0	1	1	0	0	0	0	0	0	0	0	0	0	0	0	0	0	0	0	0	0	0	0	0	0	0	0	0	0	0	0	0	0	0	0	0	0	0	0	0	0	0	0	0	0	0	0	0
OTU_11189	0	1	0	0	0	0	0	0	0	0	0	0	0	0	0	0	0	0	0	0	0	0	0	0	0	0	0	0	0	0	0	0	0	0	0	0	0	0	0	0	0	0	0	0	0	0	0	0	0
OTU_3562	0	0	0	0	0	0	0	0	0	0	0	0	0	0	0	0	0	0	0	0	0	0	0	0	0	0	0	0	0	0	0	0	0	0	0	0	0	0	0	0	0	0	0	0	0	0	0	0	0
OTU_411	0	0	0	0	0	0	0	0	0	0	0	0	0	0	0	0	0	0	0	0	0	0	0	0	0	0	0	0	0	0	0	0	0	0	1	0	0	0	0	0	0	0	0	0	0	0	0	0	0
OTU_5466	0	1	0	0	0	0	0	0	0	0	0	0	0	0	0	0	0	0	0	0	0	0	0	0	0	0	0	0	0	0	0	0	0	0	0	0	0	0	0	0	0	0	0	0	0	0	0	0	0
OTU_7576	0	0	1	0	0	0	0	0	0	0	0	0	0	0	0	0	0	0	0	0	0	0	0	0	0	0	0	0	0	0	0	0	0	0	0	0	0	0	0	0	0	0	0	0	0	0	0	0	0
OTU_8643	0	0	0	0	0	0	0	0	0	0	0	0	0	0	0	0	0	0	0	0	0	0	0	0	0	0	0	0	1	0	0	0	0	0	0	0	0	0	0	0	0	0	0	0	0	0	0	0	0
OTU_7682	0	0	0	0	0	0	0	0	0	0	0	0	0	0	0	0	0	0	0	0	0	0	0	0	0	0	0	0	0	0	0	0	0	0	1	0	0	0	0	0	1	0	0	1	0	0	0	0	0
OTU_1706	0	0	2	1	0	0	0	0	0	0	0	0	0	0	0	0	0	0	0	0	0	0	0	0	0	0	0	1	1	1	0	0	0	0	0	0	0	0	0	0	0	0	0	0	0	0	0	0	0
OTU_1792	0	0	0	1	1	1	1	0	0	0	0	0	0	0	0	0	0	0	0	0	0	0	0	0	0	0	0	0	2	0	2	1	3	1	0	0	1	0	0	0	0	0	0	0	0	0	0	0	0
OTU_5416	0	0	0	1	0	0	0	0	0	0	0	0	0	0	0	0	0	0	0	0	0	0	0	0	0	0	0	0	0	0	0	0	0	0	0	0	0	0	0	0	0	0	0	0	0	0	0	0	0
OTU_3430	0	0	0	0	0	0	0	0	0	0	0	0	0	0	0	0	0	0	0	0	0	0	0	0	0	0	0	0	1	0	0	0	0	0	0	0	0	0	0	0	0	0	0	0	0	0	0	0	0
OTU_9386	0	0	0	0	0	0	0	0	0	0	0	1	0	1	0	1	1	0	1	0	0	0	0	0	0	0	0	0	1	0	1	0	0	0	0	0	1	0	0	0	0	0	1	0	1	0	0	0	0
OTU_2862	0	0	1	1	0	0	0	0	0	0	0	0	0	0	0	0	0	0	1	0	0	0	0	0	0	0	0	0	2	1	3	1	0	1	0	0	0	0	0	0	1	0	0	0	0	1	0	0	0
OTU_8075	0	1	1	0	0	0	0	0	0	0	0	0	0	0	0	0	0	0	0	0	0	0	0	0	0	0	0	0	0	0	0	0	0	0	0	0	0	0	0	0	0	0	0	0	0	0	0	0	0
OTU_2242	0	1	0	1	0	0	1	0	1	0	0	0	0	0	1	1	0	0	0	0	0	0	0	1	0	0	1	1	1	1	1	0	0	0	0	0	1	1	0	1	1	0	1	1	0	1	1	1	0
OTU_10140	0	0	1	0	0	0	0	0	0	0	0	0	0	0	0	0	0	0	0	0	0	0	0	0	0	0	0	0	0	0	0	0	0	0	0	0	0	0	0	0	0	0	0	0	0	0	0	0	0
OTU_505	301	0	0	0	0	0	0	0	0	0	0	0	0	0	0	0	0	0	0	0	0	0	0	0	0	0	0	0	0	0	0	0	0	0	0	0	0	0	0	0	0	0	0	0	0	0	0	0	0
OTU_403	0	5	6	6	3	4	5	3	5	3	1	2	2	4	4	5	4	5	4	2	3	3	6	5	5	11	5	6	9	9	11	3	2	5	2	1	4	2	1	1	1	2	2	3	5	3	3	2	5
OTU_5404	0	0	0	0	0	0	0	0	0	0	0	0	0	0	0	0	0	0	0	0	0	0	0	0	0	0	0	0	0	0	1	0	0	1	0	0	0	0	0	0	1	0	0	0	0	0	0	0	0
OTU_1733	0	4	6	5	1	1	0	0	0	0	0	0	0	0	0	0	0	0	0	0	0	0	0	0	0	0	0	0	1	1	0	0	0	0	0	0	0	0	0	0	0	0	0	0	0	0	0	0	0
OTU_3213	0	1	2	1	0	0	0	0	0	0	0	0	0	0	0	0	0	0	0	0	0	0	0	0	0	0	0	0	1	1	1	1	1	1	0	0	0	0	0	0	0	0	0	0	0	0	0	0	0
OTU_8026	0	2	2	1	0	0	0	0	0	0	0	0	0	0	0	0	0	0	0	0	0	0	0	0	0	0	0	0	0	0	0	0	0	0	0	0	0	0	0	0	0	0	0	0	0	0	0	0	0
OTU_11673	0	1	0	0	0	0	0	0	0	0	0	0	0	0	0	0	0	0	0	0	0	0	0	0	0	0	0	0	0	0	0	0	0	0	0	0	0	0	0	0	0	0	0	0	0	0	0	0	0
OTU_5570	0	0	0	0	0	0	0	0	0	0	0	0	0	0	0	0	0	0	0	0	0	0	0	0	0	0	0	0	0	0	0	0	0	0	0	0	0	0	0	0	0	0	0	0	0	0	0	0	0
OTU_2371	0	2	5	4	0	1	1	0	0	1	0	0	0	1	0	1	0	0	1	0	0	0	0	0	0	0	0	0	4	2	3	1	1	1	0	0	1	0	0	0	1	1	1	1	0	1	0	0	0
OTU_8347	0	0	0	0	0	0	0	0	0	0	0	0	0	0	0	0	0	0	0	0	0	0	0	0	0	0	0	0	0	0	1	0	0	0	0	0	0	0	0	0	0	0	0	0	0	0	0	0	0
OTU_3852	0	0	0	0	0	0	0	0	0	0	0	0	0	0	0	0	0	0	0	0	0	0	0	0	0	0	0	0	1	0	0	0	0	0	0	0	0	0	0	0	0	0	0	0	1	0	0	1	0
OTU_2309	0	0	0	0	0	0	0	0	0	0	0	0	0	0	0	0	0	0	0	0	0	0	0	0	0	0	0	1	0	1	0	1	0	0	0	0	0	0	0	0	0	0	0	0	0	0	0	0	1
OTU_6716	0	0	1	2	0	0	0	0	0	0	0	0	0	0	0	0	0	0	0	0	0	0	0	0	0	0	0	0	1	0	0	0	1	0	1	0	0	0	0	0	0	1	0	0	0	0	0	0	0
OTU_2984	0	0	1	0	0	0	0	0	0	0	0	0	0	0	0	0	0	0	0	0	0	0	0	0	0	0	0	0	0	0	0	0	0	0	0	0	0	0	0	0	0	0	0	0	0	0	0	0	0
OTU_6992	0	0	0	0	0	0	0	0	0	0	0	0	0	0	0	0	0	0	0	0	0	0	0	0	0	0	0	0	0	0	0	0	0	0	0	0	0	0	0	0	0	0	0	0	0	0	0	0	0
OTU_5810	0	0	0	0	0	0	0	0	0	0	0	0	0	0	0	0	0	0	0	0	0	0	0	0	0	0	0	0	0	0	0	0	0	0	0	0	0	0	0	0	0	0	0	0	0	0	0	0	1
OTU_2515	0	0	0	1	0	0	0	0	0	0	0	0	0	0	0	0	0	0	0	0	0	0	0	0	0	0	0	0	0	0	0	0	0	0	0	0	0	0	0	0	0	0	0	0	0	0	0	0	0
OTU_2828	0	1	0	1	0	0	0	0	0	0	0	0	0	0	0	0	0	0	0	0	0	0	0	0	0	0	0	1	0	0	0	0	0	0	1	0	0	0	0	0	0	0	0	0	1	0	0	0	0
OTU_857	0	0	1	1	0	0	0	0	0	0	0	0	0	0	0	0	0	0	0	0	0	0	0	0	0	0	0	0	1	0	1	0	0	0	1	0	0	0	0	0	0	0	0	0	1	0	0	0	1
OTU_7162	0	0	0	0	0	0	0	0	0	0	0	0	0	0	0	0	0	0	0	0	0	0	0	0	0	0	0	0	1	0	0	0	0	0	0	0	0	0	0	0	0	0	0	0	0	0	0	0	0
OTU_6294	0	1	1	1	0	0	0	0	0	0	0	0	0	0	0	0	0	0	0	0	0	0	0	0	0	0	0	0	1	0	0	0	0	0	0	0	0	0	0	0	0	0	0	0	0	0	0	0	0
OTU_4705	0	0	1	0	0	0	0	0	0	0	0	0	0	0	0	0	0	0	0	0	0	0	0	0	0	0	0	0	0	0	0	0	0	0	1	0	0	0	0	0	0	0	0	0	0	0	0	0	0
OTU_669	0	0	0	0	0	0	0	0	0	0	0	0	0	0	0	0	0	0	0	0	0	0	0	0	0	0	0	0	0	1	2	2	1	2	1	0	1	0	0	0	0	1	0	1	0	0	0	0	0
OTU_3730	0	0	1	0	0	0	0	0	0	0	0	0	0	0	0	0	0	0	0	0	0	0	0	0	0	0	0	0	0	0	0	0	0	0	0	0	0	0	0	0	0	0	0	0	0	0	0	0	0
OTU_11198	1	0	0	0	0	0	0	0	0	0	0	0	0	0	0	0	0	0	0	0	0	0	0	0	0	0	0	0	0	0	0	0	0	0	0	0	0	0	0	0	0	0	0	0	0	0	0	0	0
OTU_1021	0	0	0	0	0	0	0	0	0	0	0	0	0	0	0	0	0	0	0	0	0	1	1	0	1	2	1	1	7	5	6	2	0	0	0	1	0	1	1	1	0	0	0	1	0	1	2	1	1
OTU_4141	0	0	1	0	0	0	0	0	0	0	0	0	0	0	0	0	0	0	0	0	0	0	0	0	0	0	0	0	1	0	1	0	0	0	0	0	0	0	0	0	0	0	0	0	0	0	0	0	0
OTU_1992	0	1	5	5	1	0	1	0	0	0	0	0	0	0	0	0	0	0	0	0	0	0	0	0	0	0	0	0	1	0	1	0	0	0	0	0	0	0	0	0	0	0	0	0	0	0	0	0	0
OTU_6008	0	0	0	0	0	0	0	0	0	0	0	0	0	0	0	0	0	0	0	0	0	0	0	0	0	0	0	0	0	0	0	0	0	0	0	0	0	0	0	0	0	0	0	0	0	0	0	0	0
OTU_2659	0	0	2	1	0	0	0	0	0	0	0	0	0	0	0	0	0	0	0	0	0	0	0	0	0	0	0	0	1	0	1	0	0	0	0	0	0	0	0	0	0	0	0	0	0	0	0	0	0
OTU_3838	0	1	1	1	0	0	0	0	0	0	0	0	0	0	0	0	0	0	0	0	0	0	0	0	0	0	0	0	0	0	0	0	0	0	0	0	0	0	0	0	0	0	0	0	0	1	0	0	0
OTU_3859	0	0	0	0	0	0	0	0	0	0	0	0	0	0	0	0	0	0	0	0	0	0	0	0	0	0	0	0	1	0	0	0	0	0	0	0	0	0	0	0	0	0	0	0	0	0	0	0	0
OTU_5112	0	0	0	0	0	0	0	0	0	0	0	0	0	0	0	0	0	0	0	0	0	0	0	0	0	0	0	0	0	0	0	0	0	0	0	0	0	0	0	0	0	0	0	0	0	0	0	0	0
OTU_6786	0	0	0	0	0	0	0	0	0	0	0	0	0	0	0	0	0	0	0	0	0	0	0	0	0	0	0	0	0	0	0	0	0	0	0	0	0	0	0	0	0	0	0	0	0	0	0	0	0
OTU_7533	0	0	0	1	0	0	0	0	0	0	0	0	0	0	0	0	0	0	0	0	0	0	0	0	0	0	0	0	0	0	0	0	0	0	0	0	0	0	0	0	0	0	0	0	0	0	0	0	0
OTU_2488	0	0	0	1	0	0	0	0	0	0	0	0	0	0	0	0	0	0	0	0	0	0	0	0	0	0	0	0	0	0	0	0	0	0	0	0	0	0	0	0	0	0	0	0	0	0	0	0	0
OTU_7594	0	2	2	3	1	1	0	0	0	0	0	0	1	0	1	0	1	1	1	1	1	1	1	0	0	1	1	1	3	2	3	0	1	1	0	0	1	0	0	1	0	1	1	1	1	1	1	1	2
OTU_1613	0	1	1	1	1	0	0	0	0	0	1	0	0	0	0	0	0	0	0	0	0	1	1	0	1	0	1	0	0	0	0	0	0	0	1	0	0	0	0	1	1	0	1	1	0	1	1	1	1
OTU_1095	0	7	13	6	1	1	2	0	0	0	0	0	0	0	0	0	0	0	0	0	0	0	0	0	0	0	0	0	0	0	0	0	0	0	0	0	0	0	0	0	0	0	0	0	0	0	0	0	0
OTU_2395	0	0	2	2	0	0	0	0	0	0	0	0	0	0	0	0	0	0	0	0	0	0	0	0	0	0	0	0	0	0	1	0	0	0	0	0	0	0	0	0	0	0	0	0	0	0	0	0	0
OTU_1325	0	1	3	3	1	1	1	1	1	0	1	0	1	1	1	0	1	0	1	0	0	0	0	0	0	0	0	0	5	2	1	0	1	1	1	0	1	0	0	0	0	1	1	0	1	1	0	0	0
OTU_486	0	2	0	3	2	2	3	4	5	3	7	8	7	14	7	12	9	8	7	7	7	7	6	8	8	14	11	9	3	3	4	2	1	2	2	3	4	3	4	4	3	3	3	4	4	4	5	7	4
OTU_4500	0	0	0	0	0	0	0	0	0	0	0	0	0	0	0	0	0	0	0	0	0	0	0	0	0	0	0	0	0	0	0	0	0	0	0	0	0	0	0	0	0	0	0	0	0	0	0	0	0
OTU_8110	0	0	0	0	0	0	0	0	0	0	0	0	0	0	0	0	0	0	0	0	0	0	0	0	0	0	0	0	0	1	0	0	0	0	0	0	0	0	0	0	0	0	0	0	0	0	0	0	0
OTU_2882	0	3	3	4	1	0	0	0	0	0	0	0	0	0	0	0	0	0	0	0	0	0	0	1	0	0	0	0	0	0	1	0	0	0	0	0	0	0	0	0	0	0	0	0	0	0	0	0	0
OTU_5521	0	0	0	0	0	0	0	0	0	0	0	0	0	0	0	0	0	0	0	0	0	0	0	0	0	0	0	0	1	0	0	0	0	0	0	0	0	0	0	0	0	0	0	0	0	0	0	0	0
OTU_2443	0	0	0	1	1	0	1	0	0	0	1	0	0	0	0	0	0	0	0	0	0	0	0	0	0	0	0	0	1	0	0	0	0	0	0	0	0	0	0	0	0	0	0	0	0	0	0	0	0
OTU_2793	0	0	0	0	0	0	0	0	0	0	0	0	0	0	0	0	0	0	0	0	0	0	0	0	0	0	0	0	0	1	0	0	0	0	0	0	0	0	0	0	0	0	0	0	0	0	0	0	0
OTU_7174	0	0	0	0	0	0	0	0	0	0	0	0	0	0	0	0	0	0	0	0	0	0	0	0	0	0	0	0	0	0	0	0	0	0	0	0	0	0	0	0	0	0	0	0	0	0	0	0	0
OTU_1391	0	2	2	2	0	0	0	0	0	0	1	0	0	0	0	0	0	0	0	0	0	0	0	0	0	0	0	0	3	2	1	1	2	0	1	0	1	2	1	1	1	1	2	2	1	1	1	1	1
OTU_2842	0	0	0	0	0	0	0	0	0	0	0	0	0	0	0	0	0	0	0	0	0	0	0	0	0	1	0	0	0	0	0	0	0	0	0	0	0	0	0	0	0	0	0	0	0	0	0	0	0
OTU_4557	0	0	0	0	0	0	0	0	0	0	0	0	0	0	0	0	0	0	0	0	0	1	0	0	0	0	0	0	0	0	1	0	0	0	0	0	0	0	0	0	0	0	0	0	0	0	0	0	0
OTU_9473	0	0	0	1	0	0	0	0	0	0	0	0	0	0	0	0	0	0	0	0	0	0	0	0	0	0	0	0	0	0	0	0	0	0	0	0	0	0	0	0	0	0	0	0	0	0	0	0	0
OTU_6135	0	0	1	0	0	0	0	0	0	0	0	0	0	0	0	0	0	0	0	0	0	0	0	0	0	0	0	0	0	0	0	0	0	0	0	0	0	0	0	0	0	0	0	0	0	0	0	0	0
OTU_5749	0	0	0	0	0	0	0	0	0	0	0	0	0	0	0	0	0	0	0	0	0	0	0	0	0	0	0	0	0	0	0	0	0	0	0	0	0	0	0	0	0	0	0	0	0	0	0	0	0
OTU_2813	0	0	0	0	0	0	0	0	0	0	0	0	0	0	0	0	0	0	0	0	0	0	0	1	0	0	0	0	2	1	1	0	0	0	0	0	0	0	0	0	0	0	0	1	1	0	1	0	1
OTU_2504	0	2	5	2	0	0	1	0	0	0	0	0	0	0	0	0	0	0	0	0	0	0	0	0	0	0	0	0	0	0	0	0	0	0	0	0	0	0	0	0	0	0	0	0	0	0	0	0	0
OTU_4909	0	0	1	0	0	0	0	0	0	0	0	0	0	0	0	0	0	0	0	0	0	0	0	0	0	0	0	1	0	0	1	0	0	0	0	0	0	0	0	0	0	0	0	0	0	0	0	0	1
OTU_2970	0	0	1	0	0	0	0	0	0	0	0	0	0	0	0	0	0	0	0	0	0	0	0	0	0	0	0	0	1	1	2	0	0	0	0	0	0	0	0	0	0	0	0	0	0	0	0	0	0
OTU_3760	0	1	1	0	0	0	0	0	0	0	0	0	0	0	0	0	0	0	0	0	0	0	0	0	0	0	0	1	1	0	1	0	0	0	0	0	0	0	0	0	0	0	0	0	0	0	0	1	0
OTU_666	0	5	7	16	3	6	4	1	1	2	2	3	3	5	4	3	6	5	5	4	6	6	6	4	4	4	5	6	9	9	10	5	4	4	2	1	3	2	2	2	2	4	4	4	4	4	3	2	5
OTU_1897	0	1	1	1	0	0	0	0	0	0	0	0	0	0	0	0	0	0	1	0	0	0	0	0	0	0	0	0	1	1	1	0	1	0	0	0	0	0	0	0	0	0	0	1	0	0	0	1	0
OTU_5123	0	0	0	0	0	0	0	0	0	0	0	0	0	0	0	0	0	0	0	0	0	0	0	0	0	0	1	0	0	0	0	0	0	0	0	0	0	0	0	0	0	0	0	0	0	0	0	0	0
OTU_4359	0	0	0	0	0	0	0	0	0	0	0	0	0	0	0	0	0	0	0	0	0	0	0	0	0	0	0	0	1	0	1	0	0	0	0	0	0	0	0	0	0	0	0	0	0	0	0	0	0
OTU_446	0	6	3	5	2	4	2	1	4	2	0	2	1	1	2	2	3	4	4	3	2	5	3	2	5	4	1	4	8	8	9	3	4	3	2	2	3	3	3	3	1	2	2	5	8	5	7	9	11
OTU_715	0	1	2	2	1	0	0	0	0	0	0	1	0	1	1	0	1	2	1	0	1	1	1	0	1	2	1	1	1	0	0	0	0	0	0	0	0	0	0	0	1	2	1	2	2	4	3	2	3
OTU_9280	0	0	1	1	0	0	0	0	0	0	0	0	0	0	0	0	0	0	0	0	0	0	0	0	0	0	0	0	0	0	0	0	0	0	0	0	0	0	0	0	0	0	0	0	0	0	0	0	0
OTU_479	0	1	1	2	1	0	0	1	1	1	2	3	2	6	6	5	3	6	5	0	1	1	3	2	2	6	4	4	5	9	6	3	4	4	1	1	1	0	1	1	2	3	3	3	3	2	2	4	3
OTU_5479	0	0	0	0	0	0	0	0	0	0	0	0	0	0	0	0	0	0	0	0	0	0	0	0	0	0	0	0	0	0	0	0	0	0	0	0	0	0	0	0	0	0	0	0	0	0	0	0	0
OTU_3036	0	1	2	2	0	0	0	0	0	0	0	0	0	0	0	0	0	0	0	0	0	0	0	0	0	0	0	0	1	1	1	0	0	1	0	0	0	0	0	0	0	1	0	0	0	0	0	0	0
OTU_4080	0	1	1	0	0	0	0	0	0	0	0	0	0	0	0	0	0	0	0	0	0	0	0	0	0	1	0	1	0	0	0	0	0	0	0	0	0	0	0	0	0	0	0	0	0	0	0	0	0
OTU_7198	0	0	1	0	0	0	0	0	0	0	0	0	0	0	0	0	0	0	0	0	0	0	0	0	0	0	0	0	0	0	0	0	0	0	0	0	0	0	0	0	0	0	0	0	0	0	0	0	0
OTU_532	0	0	1	0	1	0	0	0	1	0	0	0	0	0	1	0	0	0	1	1	0	1	0	1	1	2	2	2	2	2	2	0	1	0	0	1	0	0	0	0	0	0	0	1	0	1	1	1	2
OTU_844	0	5	7	10	3	4	2	1	1	1	0	0	0	0	0	0	0	0	0	0	0	0	0	0	0	0	0	0	13	16	13	4	7	6	2	1	2	2	1	3	4	2	3	6	4	4	2	2	3
OTU_7674	0	0	1	1	0	0	0	0	0	0	0	0	0	0	0	0	0	0	0	0	0	0	0	0	0	0	0	0	1	0	0	0	0	0	0	0	0	0	0	0	0	0	0	0	0	0	0	0	0
OTU_8461	0	0	0	0	0	0	0	0	0	0	0	0	0	0	0	0	0	0	0	0	0	0	0	0	0	0	0	0	2	1	1	0	0	0	0	0	0	0	0	0	0	0	0	0	0	0	0	0	0
OTU_2785	0	0	0	0	0	0	0	0	0	0	0	0	0	0	0	0	0	0	0	0	0	0	0	0	0	0	0	0	0	0	0	0	0	0	0	0	0	0	0	0	0	0	0	0	0	0	0	0	0
OTU_2736	0	0	0	0	0	0	0	0	0	0	0	0	0	0	0	0	0	0	0	0	0	0	0	0	1	1	0	1	0	0	0	1	0	0	0	0	0	0	0	0	0	0	0	0	0	0	1	1	1
OTU_1387	0	1	0	1	1	0	0	1	1	1	0	0	0	0	0	1	1	1	1	0	0	1	1	1	1	1	1	0	1	1	2	2	1	1	1	1	2	0	0	0	1	1	1	1	0	1	1	1	0
OTU_2792	0	5	4	5	0	0	0	0	0	0	0	0	0	0	0	0	0	0	0	0	0	0	0	0	0	0	0	0	1	1	0	0	0	0	0	0	0	0	0	0	0	0	0	0	0	0	0	0	0
OTU_2576	0	0	0	0	0	0	0	0	0	0	0	0	0	0	0	0	0	0	0	0	0	0	0	0	0	0	0	0	0	0	0	0	0	0	0	0	1	1	0	1	0	0	0	1	1	1	0	1	1
OTU_11188	0	0	1	0	0	0	0	0	0	0	0	0	0	0	0	0	0	0	0	0	0	0	0	0	0	0	0	0	0	0	0	0	0	0	0	0	0	0	0	0	0	0	0	0	0	0	0	0	0
OTU_4282	0	0	0	0	0	0	0	0	0	0	0	0	0	0	1	0	0	0	0	0	0	0	0	0	0	1	0	0	0	0	0	0	0	0	0	0	0	0	0	0	0	0	0	0	0	0	0	0	0
OTU_2797	0	0	0	0	0	0	1	0	0	0	0	0	1	0	0	0	0	0	0	0	0	0	0	0	0	0	0	0	2	2	2	1	1	1	1	0	0	0	0	0	0	0	1	1	1	1	0	0	0
OTU_6576	0	1	0	1	0	0	0	0	0	0	0	0	0	0	0	0	0	0	0	0	0	0	0	0	0	0	0	0	0	0	0	0	0	0	0	0	0	0	0	0	0	0	0	0	0	0	0	0	0
OTU_11406	0	1	0	0	0	0	0	0	0	0	0	0	0	0	1	0	0	0	0	0	0	0	0	0	0	0	0	0	0	0	0	0	0	0	0	0	0	0	0	0	0	0	0	0	0	0	0	0	0
OTU_6339	0	1	0	0	0	0	0	0	0	0	0	0	0	0	0	0	0	0	0	0	0	0	0	0	0	0	0	0	0	0	0	0	0	0	0	0	0	0	0	0	0	0	0	0	0	0	0	0	0
OTU_3478	0	0	0	0	0	0	0	0	0	0	0	0	0	0	0	0	0	0	0	0	0	0	0	0	0	0	0	0	0	0	0	0	0	0	0	0	0	0	0	0	0	0	0	0	0	0	0	0	0
OTU_2006	0	0	0	0	0	0	0	0	0	0	0	0	0	0	0	0	0	0	0	0	0	0	0	0	0	0	0	0	0	0	0	0	0	0	0	0	0	0	0	0	0	0	0	0	1	0	0	0	0
OTU_2829	0	0	0	0	0	0	0	0	0	0	0	0	0	0	0	0	0	0	0	0	0	0	0	0	0	0	0	0	1	0	0	0	0	1	0	0	0	0	0	0	0	0	0	0	1	0	0	0	0
OTU_5531	0	0	1	0	0	0	0	0	0	0	0	0	0	0	0	0	0	0	0	0	0	0	0	0	0	0	0	0	1	1	1	0	1	0	0	0	0	0	0	0	0	0	0	0	0	0	0	0	0
OTU_7138	0	0	0	0	0	0	0	0	0	0	0	0	0	0	0	0	0	0	0	0	0	0	0	0	0	0	0	0	0	0	0	0	0	0	0	0	0	0	0	0	0	0	0	0	0	0	0	0	0
OTU_10620	0	1	0	0	0	0	0	0	0	0	0	0	0	0	0	0	0	0	0	0	0	0	0	0	0	0	0	0	0	0	0	0	0	0	0	0	0	0	0	0	0	0	0	0	0	0	0	0	0
OTU_3798	0	0	2	1	0	0	0	0	0	0	0	0	0	0	0	0	0	0	0	0	0	0	0	0	0	0	0	0	1	1	1	0	0	0	0	0	0	0	0	0	0	0	0	0	0	0	0	0	0
OTU_2028	0	3	3	3	0	0	0	1	0	1	0	0	0	0	0	0	0	0	0	0	0	0	0	0	0	0	0	0	1	0	0	1	0	0	0	0	0	0	0	0	0	0	0	0	0	0	0	1	1
OTU_482	0	6	3	3	8	7	6	1	7	2	1	0	0	1	0	0	1	0	1	1	0	1	1	1	1	0	0	1	2	3	3	2	1	2	3	5	2	2	1	1	2	1	1	1	1	1	10	6	8
OTU_6041	0	0	2	0	0	0	0	0	0	0	0	0	0	0	0	0	0	0	0	0	0	0	0	0	0	0	0	0	0	0	0	0	0	0	0	0	0	0	0	0	0	0	0	0	0	0	0	0	0
OTU_6132	0	0	1	0	0	0	0	0	0	0	0	0	0	0	0	0	0	0	0	0	0	0	0	0	0	0	0	0	0	0	0	0	0	0	0	0	0	0	0	0	0	0	0	0	0	0	0	0	0
OTU_856	0	0	0	0	0	0	0	0	0	0	0	0	0	0	0	0	0	0	0	0	0	0	1	0	0	1	0	0	2	3	3	1	0	1	0	1	0	0	0	0	0	2	1	1	3	0	2	1	2
OTU_3916	0	0	0	0	0	0	0	0	0	0	0	0	0	0	0	0	0	0	0	0	0	0	0	0	0	0	0	0	0	0	0	0	0	0	0	0	0	0	0	0	0	0	0	0	0	0	0	0	0
OTU_4073	0	0	1	0	0	0	0	0	0	0	0	0	0	0	0	0	0	0	0	0	0	0	0	0	0	0	0	0	0	1	0	0	0	0	0	0	0	0	0	0	0	0	0	0	0	0	0	0	0
OTU_2393	0	0	0	1	0	0	0	0	0	0	0	0	0	0	0	0	0	0	0	0	0	0	0	0	0	0	0	0	1	1	1	0	0	0	1	0	0	0	0	0	0	0	0	1	0	1	1	0	1
OTU_2059	0	0	1	1	0	0	0	0	0	0	0	0	0	0	0	0	0	0	0	0	0	0	0	0	0	0	0	0	1	0	1	1	1	2	0	0	0	0	0	0	0	1	0	0	0	0	0	0	0
OTU_2730	0	0	0	0	0	0	0	0	0	0	1	0	1	1	0	0	0	0	0	0	0	0	0	0	0	0	0	0	1	0	0	0	0	0	0	0	0	0	0	0	0	0	0	0	0	0	0	0	0
OTU_4327	0	0	0	1	0	0	0	0	0	0	0	0	0	0	0	0	0	0	0	0	0	0	0	0	0	0	0	0	0	0	0	0	0	1	0	0	0	0	0	0	0	0	0	0	0	0	0	0	0
OTU_7800	0	0	0	0	0	0	0	0	0	0	0	0	0	0	0	0	0	0	0	0	0	0	0	0	0	0	0	0	1	0	0	0	0	0	0	0	0	0	0	0	0	0	0	0	0	0	0	0	0
OTU_3433	0	0	0	0	0	0	0	0	0	0	0	0	0	0	0	0	0	0	0	0	0	0	0	0	0	0	0	0	0	0	1	0	0	0	1	0	0	0	0	0	0	1	0	0	1	0	0	0	0
OTU_4156	0	0	0	0	0	0	0	0	0	0	0	0	0	0	0	0	0	0	0	0	0	0	0	0	0	0	0	0	1	0	0	1	0	0	0	0	0	0	0	0	0	0	0	0	0	1	0	0	0
OTU_1612	0	1	0	1	0	0	0	0	0	1	0	0	0	0	0	0	0	0	0	0	0	0	0	0	0	0	1	0	1	0	0	0	1	0	1	0	0	1	0	1	0	1	1	1	1	0	1	1	1
OTU_6928	0	0	0	0	0	0	0	0	0	0	0	0	0	0	0	0	0	0	0	0	0	0	0	0	0	0	0	0	0	0	1	1	1	0	1	1	1	1	0	1	1	2	0	1	0	0	1	1	1
OTU_2216	0	3	6	5	1	0	1	0	2	1	1	0	0	0	0	0	1	0	0	0	0	0	0	0	0	0	0	0	2	1	2	0	0	0	0	0	0	0	0	0	0	0	0	0	0	0	0	0	0
OTU_2217	0	1	4	1	0	0	1	0	0	0	0	0	0	0	0	1	0	0	1	0	0	0	0	0	0	0	0	0	1	1	1	0	0	0	0	0	0	0	0	0	1	1	1	1	1	0	0	0	0
OTU_4815	0	0	1	0	0	0	0	0	0	0	0	0	0	0	0	0	0	0	0	0	0	0	0	0	0	0	0	0	0	0	1	0	0	0	0	0	0	0	0	0	0	0	0	0	0	0	0	0	0
OTU_3470	0	0	0	0	0	0	0	0	0	0	0	0	0	0	0	0	0	0	0	0	0	0	0	0	0	0	0	0	0	0	0	0	0	0	0	1	0	1	0	0	0	0	0	0	0	0	0	1	1
OTU_4214	0	0	0	0	0	0	0	0	0	0	0	0	0	0	0	0	0	0	0	1	0	1	1	1	0	0	0	1	0	0	0	0	0	0	0	0	0	0	0	1	0	0	0	0	0	0	0	1	1
OTU_2503	0	2	2	1	0	0	0	0	2	0	0	0	0	1	0	1	0	0	0	0	0	0	0	0	0	0	0	0	0	0	0	0	0	0	0	0	0	0	0	0	0	0	0	0	0	0	0	0	0
OTU_5542	0	0	0	0	0	0	0	0	0	0	0	0	0	0	0	0	0	0	0	0	0	0	0	0	0	0	0	0	1	1	1	2	1	2	0	0	0	0	0	0	0	0	0	0	0	0	0	0	0
OTU_1829	0	1	0	0	0	0	1	0	0	0	0	0	0	0	0	0	0	0	0	0	0	0	0	0	0	0	1	1	0	0	0	0	0	0	0	0	0	0	0	0	0	0	0	0	0	0	0	0	1
OTU_21	0	0	0	0	2	3	3	1	1	1	2	2	3	4	5	2	2	1	1	0	1	1	2	1	2	3	2	3	5	2	2	4	2	3	2	0	1	1	1	1	2	2	1	1	0	1	1	0	0
OTU_5767	0	0	0	1	0	0	0	0	0	0	0	0	0	0	0	0	0	0	0	0	0	0	0	0	0	0	0	0	0	0	1	0	0	0	0	0	0	0	0	0	0	0	0	0	0	0	0	0	0
OTU_4571	0	0	1	1	0	0	0	0	0	0	0	0	0	0	0	0	0	0	0	0	0	0	0	0	0	0	0	0	1	0	1	0	0	0	0	0	0	0	0	0	0	0	0	0	0	0	0	0	0
OTU_4618	0	0	0	0	0	0	0	0	0	0	0	0	0	0	1	1	0	0	0	0	0	0	0	0	0	0	0	0	0	0	0	0	0	0	0	0	0	0	0	0	0	0	0	0	0	0	0	0	0
OTU_6410	0	0	0	0	0	0	0	0	0	0	0	0	0	0	0	0	0	0	0	0	0	0	0	0	0	0	0	0	0	0	0	0	0	0	0	0	0	0	0	0	0	0	0	0	0	0	0	0	0
OTU_726	0	2	9	8	1	1	2	0	1	0	1	0	0	0	1	1	1	0	1	0	0	0	0	0	0	1	0	0	7	4	6	1	1	1	0	0	0	0	0	0	1	2	1	1	1	1	0	0	0
OTU_1960	0	1	3	2	0	0	0	0	0	0	0	0	0	0	0	1	0	0	0	0	0	0	0	0	0	0	0	0	2	1	1	0	0	0	0	0	0	0	0	0	0	0	0	0	0	0	0	0	0
OTU_6269	0	0	0	0	0	0	0	0	0	0	0	0	0	0	0	0	0	0	0	0	0	0	0	0	0	0	0	0	0	0	1	0	0	0	0	0	0	0	0	0	0	0	0	0	0	0	0	0	0
OTU_3310	0	1	0	0	0	0	0	0	0	0	0	0	0	0	0	0	0	0	0	0	0	0	0	0	0	0	0	0	1	1	1	0	0	0	0	0	1	0	0	0	1	0	0	0	0	0	0	0	0
OTU_1161	0	0	1	1	0	0	0	0	0	0	0	0	0	1	0	0	1	0	0	0	0	0	0	0	0	0	0	0	1	0	1	0	1	0	0	0	0	0	0	0	0	0	0	1	0	0	0	0	0
OTU_1957	0	0	0	0	0	0	0	1	0	0	0	0	0	0	0	0	0	0	0	1	0	0	0	1	0	0	0	1	0	0	0	1	0	0	0	1	0	0	0	0	0	0	0	0	1	0	1	2	1
OTU_6836	0	0	1	2	0	0	0	0	0	0	0	0	0	0	0	0	0	0	0	0	0	0	0	0	0	0	0	0	0	0	0	0	0	0	0	0	0	0	0	0	0	0	0	0	0	0	0	0	0
OTU_3630	0	0	0	0	0	0	0	0	0	0	0	0	0	0	0	0	0	0	0	0	0	0	0	0	0	0	0	0	0	0	1	0	0	0	0	0	0	0	0	0	0	0	0	0	0	0	0	0	0
OTU_10744	0	0	0	0	0	0	0	0	0	0	0	0	0	0	0	0	0	0	0	0	0	0	0	0	0	0	0	0	0	0	1	0	0	0	0	0	0	0	0	0	0	0	0	0	0	0	0	0	1
OTU_5687	0	0	0	0	0	0	0	0	0	0	0	0	0	0	0	0	0	0	0	0	0	0	0	0	0	0	0	0	0	0	0	0	1	0	0	0	0	0	0	0	0	0	0	0	0	0	0	0	0
OTU_9240	0	0	0	0	0	0	0	0	0	0	0	0	0	0	0	0	0	0	0	0	0	0	0	0	0	0	0	0	0	0	0	0	0	0	0	0	0	0	0	0	0	0	0	0	0	0	1	1	0
OTU_4185	0	2	2	1	0	0	0	0	0	0	0	0	0	0	0	0	0	0	0	0	0	0	0	0	0	0	0	0	0	1	0	0	0	0	0	0	0	0	0	0	0	0	0	0	0	0	0	0	0
OTU_899	0	11	32	16	1	1	1	2	4	2	1	0	2	1	1	3	2	0	4	0	0	0	0	0	0	0	1	0	11	13	10	2	0	1	1	0	1	0	0	0	3	2	3	3	2	2	2	1	0
OTU_2528	0	0	0	0	0	0	0	0	0	0	0	0	0	0	0	0	0	0	0	0	0	0	0	0	0	0	0	0	0	0	1	0	0	0	0	0	0	0	0	0	0	0	0	0	0	0	0	0	0
OTU_3205	0	1	1	1	0	0	0	0	0	0	0	0	0	0	0	0	0	0	0	0	0	0	0	0	0	0	0	0	0	1	0	0	0	0	0	0	0	0	0	0	0	0	0	0	1	0	0	0	0
OTU_4475	0	0	0	0	0	0	0	0	0	0	0	0	0	0	0	0	0	0	0	0	0	0	0	0	0	0	0	0	1	1	2	0	0	0	0	0	0	0	0	0	0	0	0	0	0	0	0	0	0
OTU_5815	0	0	0	0	0	0	0	0	0	0	0	0	0	0	0	0	0	0	0	0	0	0	0	0	0	0	0	0	0	0	0	0	0	0	0	0	0	0	0	0	0	0	0	0	0	0	0	0	0
OTU_423	0	0	2	1	0	1	1	3	6	2	3	1	3	2	2	4	1	0	2	0	0	0	0	0	0	1	1	0	0	0	0	0	0	0	0	0	1	0	0	0	2	2	1	1	0	1	0	0	0
OTU_6430	0	0	0	0	0	0	0	0	0	0	0	0	0	0	0	0	0	0	0	0	0	0	0	0	0	0	0	0	0	0	0	0	0	0	0	0	0	0	0	0	0	0	0	0	0	0	0	0	0
OTU_2753	0	1	1	0	0	0	0	0	0	0	0	0	0	0	0	0	0	0	0	0	0	0	0	0	0	0	0	0	0	0	1	0	0	1	0	0	0	0	0	0	0	0	0	0	0	0	0	0	0
OTU_566	0	1	3	3	1	1	1	0	2	1	2	0	1	1	3	2	1	1	4	1	1	1	2	1	2	1	2	2	3	2	1	1	1	1	2	1	1	1	1	1	1	3	3	3	3	2	4	3	2
OTU_2347	0	0	0	1	0	0	0	0	0	0	1	0	0	0	0	0	1	0	2	0	1	0	1	1	1	1	1	1	0	0	0	0	0	0	0	0	0	0	0	0	0	0	0	0	0	0	1	0	0
OTU_7553	0	1	1	2	0	0	0	0	0	0	0	0	0	0	0	0	0	0	0	0	0	0	0	0	0	0	0	0	1	0	1	0	0	0	0	0	0	0	0	0	0	0	0	0	0	0	0	0	0
OTU_132	0	0	1	1	0	0	0	0	0	0	0	0	0	0	0	0	1	0	0	0	0	0	0	0	0	0	0	0	0	1	0	0	0	0	0	0	0	0	0	0	0	0	0	1	0	0	0	0	0
OTU_1676	0	0	0	0	0	0	0	0	0	0	0	0	0	0	0	0	0	0	0	0	0	0	0	0	0	0	0	0	0	0	0	0	0	0	0	0	0	0	0	0	0	0	0	0	0	0	0	0	0
OTU_2263	0	0	0	0	0	0	0	0	0	0	0	0	0	0	0	0	0	0	0	0	0	0	0	0	0	0	0	0	0	0	0	0	0	0	0	0	0	0	0	0	0	0	0	0	0	0	0	0	0
OTU_2296	0	0	2	2	0	0	0	0	0	0	0	0	0	0	0	0	0	0	0	0	0	0	0	0	0	0	0	0	1	0	1	0	0	0	0	0	0	0	0	0	0	0	0	1	0	0	0	0	0
OTU_1036	0	2	3	2	1	1	1	0	0	0	0	0	0	0	0	0	0	0	0	0	0	0	1	0	0	0	1	1	1	1	1	1	0	1	1	1	1	1	1	0	0	1	1	1	1	0	2	0	1
OTU_9168	7	0	0	0	0	0	0	0	0	0	0	0	0	0	0	0	0	0	0	0	0	0	0	0	0	0	0	0	0	0	0	0	0	0	0	0	0	0	0	0	0	0	0	0	0	0	0	0	0
OTU_9913	7	0	0	0	0	0	0	0	0	0	0	0	0	0	0	0	0	0	0	0	0	0	0	0	0	0	0	0	0	0	0	0	0	0	0	0	0	0	0	0	0	0	0	0	0	0	0	0	0
OTU_8941	8	0	0	0	0	0	0	0	0	0	0	0	0	0	0	0	0	0	0	0	0	0	0	0	0	0	0	0	0	0	0	0	0	0	0	0	0	0	0	0	0	0	0	0	0	0	0	0	0
OTU_9167	3	0	0	0	0	0	0	0	0	0	0	0	0	0	0	0	0	0	0	0	0	0	0	0	0	0	0	0	0	0	0	0	0	0	0	0	0	0	0	0	0	0	0	0	0	0	0	0	0
OTU_5103	21	0	0	0	0	0	0	0	0	0	0	0	0	0	0	0	0	0	0	0	0	0	0	0	0	0	0	0	0	0	0	0	0	0	0	0	0	0	0	0	0	0	0	0	0	0	0	0	0
OTU_9328	3	0	0	0	0	0	0	0	0	0	0	0	0	0	0	0	0	0	0	0	0	0	0	0	0	0	0	0	0	0	0	0	0	0	0	0	0	0	0	0	0	0	0	0	0	0	0	0	0
OTU_391	0	0	0	0	0	0	0	0	0	0	0	0	0	0	0	0	0	0	0	0	0	0	0	0	0	0	0	0	0	1	0	0	0	0	0	0	0	0	0	0	0	0	0	0	0	0	0	0	0
OTU_10535	0	0	1	1	0	0	0	0	0	0	0	0	0	0	0	0	0	0	0	0	0	0	0	0	0	0	0	0	4	4	3	1	1	1	0	0	0	0	0	0	0	0	0	0	1	1	0	0	0
OTU_8293	4	0	0	0	0	0	0	0	0	0	0	0	0	0	0	0	0	0	0	0	0	0	0	0	0	0	0	0	0	0	0	0	0	0	0	0	0	0	0	0	0	0	0	0	0	0	0	0	0
OTU_10024	1	0	0	0	0	0	0	0	0	0	0	0	0	0	0	0	0	0	0	0	0	0	0	0	0	0	0	0	0	0	0	0	0	0	0	0	0	0	0	0	0	0	0	0	0	0	0	0	0
OTU_29	0	50	37	22	7	8	14	7	10	7	8	6	8	9	9	9	6	14	4	0	1	0	1	1	2	0	1	2	14	26	22	42	40	45	5	5	3	10	12	8	1	3	4	6	8	9	1	1	1
OTU_1186	4	0	0	0	0	0	0	0	0	0	0	0	0	0	0	0	0	0	0	0	0	0	0	0	0	0	0	0	0	0	0	0	0	0	0	0	0	0	0	0	0	0	0	0	0	0	0	0	0
OTU_892	373	0	0	0	0	0	0	0	0	0	0	0	0	0	0	0	0	0	0	0	0	0	0	0	0	0	0	0	0	0	0	0	0	0	0	0	0	0	0	0	0	0	0	0	0	0	0	0	0
OTU_1467	25	1	1	0	0	0	0	0	0	0	0	0	0	0	0	0	0	0	0	0	0	0	0	0	0	0	0	0	0	0	0	1	0	0	0	0	0	0	0	0	0	0	0	0	0	0	0	0	0
OTU_1557	12	0	0	0	0	0	0	0	0	0	0	0	0	0	0	0	0	0	0	0	0	0	0	0	0	0	0	0	0	0	0	0	0	0	0	0	0	0	0	0	0	0	0	0	0	0	0	0	0
OTU_2845	4	0	0	0	0	0	0	0	0	0	0	0	0	0	0	0	0	0	0	0	0	0	0	0	0	0	0	0	0	0	0	0	0	0	0	0	0	0	0	0	0	0	0	0	0	0	0	0	0
OTU_1278	1	0	0	0	0	0	0	0	0	0	0	0	0	0	0	0	0	0	0	0	0	0	0	0	0	0	0	0	0	0	0	0	0	0	0	0	0	0	0	0	0	0	0	0	0	0	0	0	0
OTU_3523	11	0	0	0	0	0	0	0	0	0	0	0	0	0	0	0	0	0	0	0	0	0	0	0	0	0	0	0	0	0	0	0	0	0	0	0	0	0	0	0	0	0	0	0	0	0	0	0	0
OTU_4547	1	0	0	0	0	0	0	0	0	0	0	0	0	0	0	0	0	0	0	0	0	0	0	0	0	0	0	0	0	0	0	0	0	0	0	0	0	0	0	0	0	0	0	0	0	0	0	0	0
OTU_745	1	0	0	0	0	0	0	0	0	0	0	0	0	0	0	0	0	0	0	0	0	0	0	0	0	0	0	0	0	0	0	0	0	0	0	0	0	0	0	0	0	0	0	0	0	0	0	0	0
OTU_6247	1	0	0	0	0	0	0	0	0	0	0	0	0	0	0	0	0	0	0	0	0	0	0	0	0	0	0	0	0	0	0	0	0	0	0	0	0	0	0	0	0	0	0	0	0	0	0	0	0
OTU_241	0	0	0	0	0	0	0	0	0	0	0	0	0	0	0	0	0	0	0	0	0	0	0	0	0	0	0	0	0	0	0	0	0	0	0	0	0	0	0	0	0	0	0	0	0	0	0	0	0
OTU_976	67	0	0	0	0	0	0	0	0	0	0	0	0	0	0	0	0	0	0	0	0	0	0	0	0	0	0	0	0	0	0	0	0	0	0	0	0	0	0	0	0	0	0	0	0	0	0	0	0
OTU_4531	2	0	0	0	0	0	0	0	0	0	0	0	0	0	0	0	0	0	0	0	0	0	0	0	0	0	0	0	0	0	0	0	0	0	0	0	0	0	0	0	0	0	0	0	0	0	0	0	0
OTU_1306	1	0	0	0	0	0	0	0	0	0	0	0	0	0	0	0	0	0	0	0	0	0	0	0	0	0	0	0	0	0	0	0	0	0	0	0	0	0	0	0	0	0	0	0	0	0	0	0	0
OTU_509	442	0	0	0	0	0	0	0	0	0	0	0	0	0	0	0	0	0	0	0	0	0	0	0	0	0	0	0	0	0	0	0	0	0	0	0	0	0	0	0	0	0	0	0	0	0	0	0	0
OTU_755	0	2	2	1	1	0	1	0	0	1	0	0	0	0	0	0	0	0	0	0	0	0	0	0	0	0	0	0	2	0	0	0	1	1	1	0	1	0	1	1	1	0	0	1	1	1	1	1	0
OTU_4191	0	0	0	0	0	0	0	0	0	0	0	0	0	0	0	0	0	0	0	0	0	0	0	0	0	0	0	0	0	0	0	0	0	0	0	0	0	0	0	0	0	0	0	0	0	0	0	0	0
OTU_9598	0	1	2	1	0	0	0	0	0	0	0	0	0	0	0	0	0	0	0	0	0	0	0	0	0	0	0	0	1	0	0	0	0	0	1	0	0	1	0	1	0	1	0	0	1	1	1	1	0
OTU_9097	0	27	0	1	0	0	0	0	0	0	0	0	0	0	0	7	0	0	0	0	0	0	0	0	0	0	0	0	0	0	0	0	0	0	0	0	0	0	0	0	0	0	0	0	0	0	0	0	0
OTU_2285	0	1	1	0	0	0	0	0	0	0	0	0	0	0	0	0	0	0	0	0	0	0	0	0	0	0	0	0	1	0	0	0	0	0	1	1	0	0	0	0	0	0	0	0	0	0	0	0	0
OTU_802	0	2	4	1	0	0	0	0	0	0	0	0	0	0	0	0	0	0	0	0	0	0	0	0	0	0	0	0	0	2	1	0	0	0	0	0	0	0	0	0	0	0	0	0	0	0	0	0	0
OTU_2660	0	1	0	2	0	0	0	0	0	0	0	0	0	0	0	0	0	0	0	0	0	0	0	0	0	0	0	0	2	0	0	0	1	0	0	0	0	0	0	0	0	0	0	0	0	0	0	0	0
OTU_4072	0	0	1	0	0	0	0	0	0	0	0	0	0	0	0	0	0	0	0	0	0	0	0	0	0	0	0	0	0	0	0	0	0	0	0	0	0	0	0	0	0	0	0	0	0	0	0	0	0
OTU_2040	0	1	0	1	0	0	0	0	0	0	0	0	0	0	0	0	0	0	0	0	0	0	0	0	0	0	0	0	0	1	1	0	0	0	0	0	0	0	0	0	0	0	0	0	0	0	0	0	0
OTU_193	0	6	4	5	3	2	2	5	6	5	3	3	3	4	3	4	3	4	5	6	5	4	3	3	4	5	4	6	9	6	5	3	5	4	4	5	3	3	3	3	6	4	5	4	4	6	5	7	4
OTU_291	0	18	22	16	4	4	4	5	5	5	2	4	4	5	5	7	4	2	4	4	4	3	3	4	5	5	5	5	18	15	13	10	6	8	3	7	5	6	5	5	9	7	8	8	6	10	14	10	10
OTU_998	0	1	1	1	1	0	0	0	1	0	1	0	1	1	1	1	0	0	1	0	0	1	0	1	0	0	1	1	2	1	0	1	0	0	0	0	1	1	1	1	1	1	2	1	2	1	1	1	1
OTU_2367	0	0	1	0	0	0	0	0	0	0	0	0	0	0	0	0	0	0	0	0	0	0	0	0	0	0	0	0	0	0	0	0	0	0	0	0	0	0	0	0	0	0	0	0	0	0	0	0	0
OTU_3219	0	0	1	0	0	0	0	0	0	0	0	0	0	0	0	0	0	0	0	0	0	0	0	0	0	0	0	0	0	0	0	0	0	0	0	0	0	0	0	0	0	0	0	0	0	0	0	0	0
OTU_5610	0	0	1	0	0	0	0	0	0	0	0	0	0	0	0	0	0	0	0	0	0	0	0	0	0	0	0	0	0	0	0	0	0	0	0	0	0	0	0	0	0	0	0	0	0	0	0	0	0
OTU_874	0	1	3	3	0	0	0	0	1	1	0	0	0	1	0	0	0	0	0	0	0	0	0	0	0	0	0	1	4	2	3	0	0	1	0	1	0	0	1	1	0	1	0	0	0	1	1	0	1
OTU_10533	0	2	2	1	1	0	1	0	1	0	0	0	0	1	0	0	1	0	1	0	0	0	0	0	0	1	1	1	2	2	1	2	1	1	2	0	1	0	0	0	1	1	1	1	1	0	1	1	0
OTU_4347	0	1	1	0	0	0	0	0	0	0	0	0	0	0	0	0	0	0	0	0	0	0	0	0	0	0	0	0	0	0	0	0	0	0	0	0	0	0	0	0	0	0	0	0	0	0	0	0	0
OTU_1512	0	0	0	0	0	0	0	0	0	0	0	0	0	0	0	0	0	0	0	0	0	0	0	0	0	0	0	0	0	0	1	0	0	0	0	0	0	0	0	0	0	0	0	0	0	0	0	0	0
OTU_39	0	92	71	81	36	35	32	38	44	39	24	22	26	27	14	12	21	18	28	23	23	28	27	27	32	21	27	23	62	72	45	22	24	21	33	48	34	27	27	25	38	36	38	35	35	23	53	44	41
OTU_8035	0	5	4	5	1	1	0	0	1	0	0	0	0	0	0	0	0	0	0	0	0	0	0	0	1	0	0	0	8	8	4	2	2	3	7	6	4	3	4	5	5	5	6	5	6	4	6	7	7
OTU_1018	0	3	8	7	1	1	1	0	0	0	0	0	0	0	0	0	0	0	0	0	0	0	0	0	0	0	0	0	2	1	1	0	1	0	0	0	0	0	0	0	0	0	0	0	0	0	0	0	0
OTU_6907	0	10	6	12	4	5	3	3	3	3	0	1	1	0	2	1	1	0	2	2	1	2	2	2	2	0	2	2	12	15	10	5	5	4	6	11	5	4	3	2	4	2	3	3	3	1	4	4	3
OTU_681	227	0	0	0	0	0	0	0	0	0	0	0	0	0	0	0	0	0	0	0	0	0	0	0	0	0	0	0	0	0	0	0	0	0	0	0	0	0	0	0	0	0	0	0	0	0	0	0	0
OTU_1068	26	0	0	0	0	0	0	0	0	0	0	0	0	0	0	0	0	0	0	0	0	0	0	0	0	0	0	0	0	0	0	0	0	0	0	0	0	0	0	0	0	0	0	0	0	0	0	0	0
OTU_1563	1481	0	0	0	0	0	0	0	0	0	0	0	0	0	0	0	0	0	0	0	0	0	0	0	0	0	0	0	0	0	0	0	0	0	0	0	0	0	0	0	0	0	0	0	0	0	0	0	0
OTU_80	2823	0	0	0	0	0	0	0	0	0	0	0	0	0	0	0	0	0	0	0	0	0	0	0	0	0	0	0	0	0	0	0	0	0	0	0	0	0	0	0	0	0	0	0	0	0	0	0	0
OTU_305	10	0	0	0	0	0	0	0	0	0	0	0	0	0	0	0	0	0	0	0	0	0	0	0	0	0	0	0	0	0	0	0	0	0	0	0	0	0	1	0	0	0	0	0	0	0	0	0	0
OTU_1513	39	0	0	0	0	0	0	0	0	0	0	0	0	0	0	0	0	0	0	0	0	0	0	0	0	0	0	0	0	0	0	0	0	0	0	0	0	0	0	0	0	0	0	0	0	0	0	0	0
OTU_498	11	0	0	0	0	0	0	0	0	0	0	0	0	0	0	0	0	0	0	0	0	0	0	0	0	0	0	0	0	0	0	0	0	0	0	0	0	0	0	0	0	0	0	0	0	0	0	0	0
OTU_1505	104	0	0	0	0	0	0	0	0	0	0	0	0	0	0	0	0	0	0	0	0	0	0	0	0	0	0	0	0	0	0	0	0	0	0	0	0	0	0	0	0	0	0	0	0	0	0	0	0
OTU_688	193	0	0	0	0	0	0	0	0	0	0	0	0	0	0	0	0	0	0	0	0	0	0	0	0	0	0	0	0	0	0	0	0	0	0	0	0	0	0	0	0	0	0	0	0	0	0	0	0
OTU_430	0	0	0	0	0	0	0	0	0	0	0	0	0	0	1	0	0	0	0	0	0	0	0	0	0	0	0	0	3	1	2	0	0	0	0	0	0	1	0	0	0	1	1	1	0	0	1	1	0
OTU_170	0	1	0	1	0	0	0	0	0	0	0	0	0	0	0	0	0	0	0	0	0	0	0	0	0	0	0	0	2	2	2	1	1	1	1	0	1	0	0	0	0	0	0	0	1	1	1	0	0
OTU_3913	0	1	2	2	0	0	0	0	0	0	0	0	0	0	0	0	0	0	0	0	0	0	0	0	0	0	0	0	1	1	0	0	0	0	0	0	0	0	0	0	0	0	0	0	0	0	0	0	0
OTU_3108	0	0	0	0	0	0	0	0	0	0	0	0	0	0	0	0	0	0	0	0	0	0	0	0	0	0	0	0	0	0	0	0	1	0	0	0	0	0	1	1	0	0	0	0	0	0	0	1	0
OTU_5263	0	1	1	1	0	0	0	0	0	0	0	0	0	0	0	0	0	0	0	0	0	0	0	0	0	0	0	0	0	0	0	0	0	0	0	0	0	0	0	0	0	0	0	0	0	0	0	0	0
OTU_1480	0	1	1	1	0	0	0	0	1	0	0	0	0	0	0	0	0	0	1	1	1	1	0	0	0	0	0	0	0	0	0	0	0	0	0	1	1	0	1	0	0	1	1	1	1	1	2	2	1
OTU_2817	0	0	1	0	0	0	0	0	0	0	0	0	0	0	0	0	0	0	0	0	0	0	0	0	0	0	0	0	1	1	1	0	0	0	1	0	0	0	0	0	1	0	0	1	0	1	0	0	0
OTU_11521	0	0	1	0	0	0	0	0	0	0	0	0	0	0	0	0	0	0	0	0	0	0	0	0	0	0	0	0	0	0	0	0	0	0	0	0	0	0	0	0	0	0	0	0	0	0	0	0	0
OTU_746	0	0	2	1	1	0	0	0	0	0	1	0	0	1	0	1	0	0	0	0	0	0	0	0	0	0	0	0	1	1	2	1	2	2	1	0	0	0	0	0	1	1	1	1	1	0	0	0	0
OTU_2181	0	1	0	1	0	0	0	0	0	0	0	0	1	0	1	1	0	0	0	0	0	0	0	0	0	0	0	0	0	0	0	0	0	0	0	0	0	0	0	0	0	0	0	0	0	0	0	0	0
OTU_4633	0	0	0	0	0	0	0	0	0	0	0	0	0	0	0	0	0	0	0	0	0	0	0	0	0	0	0	0	0	0	1	0	0	0	0	0	0	0	0	0	0	0	0	0	0	0	0	0	0
OTU_3258	0	2	5	1	0	0	0	0	1	1	0	0	0	0	0	0	0	0	1	0	0	0	0	0	0	0	0	0	0	0	0	0	0	0	0	0	0	0	0	0	0	0	0	0	1	0	0	0	0
OTU_1462	0	2	2	0	0	0	0	0	0	0	1	0	0	0	0	0	0	0	0	0	0	0	0	0	0	0	0	0	0	1	1	0	0	0	1	0	1	0	0	0	1	0	0	0	1	1	0	0	0
OTU_7410	0	0	0	0	0	0	0	0	0	0	0	0	0	0	0	0	0	0	0	0	0	0	0	0	0	0	0	0	1	0	1	0	0	0	0	0	0	0	0	0	0	0	0	0	0	0	0	0	0
OTU_5653	0	0	1	0	0	0	0	0	0	0	0	0	0	0	0	0	0	0	0	0	0	0	0	0	0	0	0	0	1	0	1	0	0	0	0	0	0	0	0	0	0	0	0	0	0	1	0	0	0
OTU_1420	0	1	4	0	0	0	1	2	1	1	0	0	0	1	1	1	0	0	1	0	0	0	0	0	0	0	0	0	0	0	0	0	0	0	0	0	0	0	0	0	1	1	1	0	1	1	1	0	0
OTU_2683	0	0	0	0	0	0	0	0	0	0	0	0	0	0	0	0	0	0	0	0	0	0	0	0	0	0	0	0	0	0	1	0	0	0	0	0	0	0	0	0	0	1	0	0	0	0	0	0	0
OTU_4954	0	0	0	0	0	0	0	0	0	0	0	0	0	0	0	0	0	0	0	0	0	0	0	0	0	0	0	0	1	0	0	0	0	0	0	0	0	0	0	0	0	0	0	0	0	0	0	0	0
OTU_3799	0	1	5	2	0	0	1	0	0	0	0	0	0	0	0	0	0	0	1	0	0	0	0	0	0	0	0	0	1	0	1	0	0	0	0	0	0	0	0	0	0	0	0	0	0	0	0	0	0
OTU_2545	0	1	1	1	1	1	1	1	1	0	1	0	1	0	1	1	0	0	0	0	0	0	0	0	0	0	0	0	0	0	0	1	1	0	0	0	0	0	0	0	0	0	0	0	0	0	0	0	0
OTU_5663	0	1	1	1	0	0	0	0	0	0	0	0	0	0	0	0	0	0	0	0	0	0	0	0	0	0	0	0	0	0	0	0	0	0	0	0	0	0	0	0	0	0	0	0	0	0	0	0	0
OTU_3512	0	0	0	0	0	0	0	0	0	0	0	0	0	0	0	0	0	0	0	0	0	0	0	0	0	0	0	0	0	0	0	0	1	0	0	0	0	0	0	0	0	0	0	0	0	0	0	0	0
OTU_3095	0	0	2	0	0	0	0	0	0	0	0	0	0	0	1	0	0	0	0	0	0	0	0	0	0	0	0	0	0	1	0	0	2	0	1	0	0	0	0	0	0	0	0	0	0	1	0	0	0
OTU_1390	0	2	5	1	1	0	1	2	1	1	0	0	0	0	0	1	0	0	1	0	0	0	0	0	0	0	0	0	1	1	0	0	0	0	1	0	1	0	0	0	1	1	1	0	1	2	1	1	0
OTU_7589	0	0	0	0	0	0	0	0	0	0	0	0	0	0	0	0	0	0	0	0	0	0	0	0	0	0	0	0	0	1	1	1	1	1	1	0	0	0	0	0	1	0	0	0	0	0	0	0	0
OTU_8503	0	0	0	0	0	0	0	0	0	0	0	0	0	0	0	0	0	0	0	0	0	0	0	0	0	0	0	0	0	0	0	0	0	0	0	0	0	0	0	0	0	0	0	0	0	0	0	0	0
OTU_1944	0	1	1	1	0	0	0	0	0	0	0	0	0	0	0	0	0	0	1	0	0	0	0	0	0	0	0	0	1	1	1	0	0	0	0	0	0	0	0	0	0	0	0	0	0	1	0	0	0
OTU_3032	0	7	5	8	3	2	3	2	2	3	1	1	2	1	1	1	1	0	1	1	1	2	1	2	1	1	1	2	13	13	6	4	3	3	4	9	5	5	5	5	9	7	6	6	10	5	9	9	9
OTU_9818	0	0	0	0	0	0	0	0	0	0	0	0	0	0	0	0	0	0	0	0	0	0	0	0	0	0	0	0	0	0	0	0	0	0	0	0	0	0	0	0	1	0	0	0	0	0	0	0	0
OTU_2474	0	0	0	0	0	0	0	0	0	0	0	0	0	0	1	0	0	0	0	0	0	0	0	0	0	0	0	0	1	0	1	1	2	1	0	0	1	0	0	0	0	0	0	0	0	0	0	0	0
OTU_1916	0	0	1	0	0	0	0	0	0	0	0	0	0	0	0	0	0	0	0	0	0	0	0	0	0	0	0	0	0	0	0	0	0	0	0	0	0	0	0	0	3	0	1	1	1	2	0	1	0
OTU_11490	0	0	2	2	0	0	0	0	1	0	0	0	0	0	0	1	0	1	0	0	0	0	0	0	0	0	0	0	1	1	1	3	2	1	1	1	1	0	0	0	2	2	1	1	2	1	1	1	0
OTU_2048	0	0	0	0	0	0	0	0	0	0	0	0	0	0	0	0	0	0	0	0	0	0	0	0	0	0	0	0	1	0	0	0	0	0	1	0	0	0	0	0	0	0	0	0	0	0	0	0	0
OTU_436	0	6	11	5	1	1	4	2	3	2	1	0	0	1	1	1	1	0	3	0	0	0	0	0	0	0	1	0	2	1	1	0	0	0	2	1	1	0	1	0	3	1	2	2	1	3	1	1	0
OTU_6870	0	0	1	0	0	0	0	0	0	0	0	0	0	0	0	0	0	0	0	0	0	0	0	0	0	0	0	0	0	0	0	0	0	0	0	0	0	0	0	0	0	0	0	0	0	0	0	0	0
OTU_2131	0	10	13	7	1	1	1	1	1	2	1	1	0	1	2	2	1	1	2	1	1	1	1	1	1	1	1	1	8	5	3	2	1	3	1	2	1	1	1	1	1	3	2	2	2	3	4	2	4
OTU_560	0	0	1	3	1	1	0	0	0	0	0	0	0	0	0	0	1	0	0	1	0	1	1	0	1	1	1	1	1	2	4	2	2	2	1	0	0	1	0	0	0	1	1	1	0	1	0	1	1
OTU_2110	0	0	1	1	0	0	1	0	0	0	0	0	0	0	0	0	1	0	0	0	0	0	0	0	0	0	1	1	1	0	2	1	1	1	0	0	0	0	0	0	0	1	0	1	0	0	0	0	0
OTU_181	0	3	4	10	3	4	4	0	1	1	2	3	1	3	5	2	5	2	3	2	4	2	3	3	3	9	6	9	13	9	17	16	14	14	7	1	6	3	4	6	5	8	8	13	6	7	8	5	7
OTU_4897	0	0	1	0	0	0	0	0	0	0	0	0	0	0	0	0	0	0	0	0	0	0	0	0	0	0	0	0	1	0	0	0	0	0	0	0	0	0	0	0	0	0	0	0	0	0	0	0	0
OTU_4385	0	0	1	0	0	0	0	0	0	0	0	0	0	0	0	0	0	0	0	0	0	0	0	0	0	0	0	0	0	0	0	0	0	0	0	0	0	0	0	0	0	0	0	0	0	0	0	0	0
OTU_2247	0	2	4	2	0	0	0	0	0	0	0	0	0	0	0	0	0	0	0	0	0	0	0	0	0	0	0	0	1	1	1	1	0	0	0	0	0	0	0	0	1	0	0	0	0	0	0	0	0
OTU_121	0	14	7	14	8	6	8	12	10	11	14	13	13	10	12	12	7	9	9	9	5	10	7	11	12	14	12	13	21	20	22	11	9	11	9	9	9	8	9	8	11	12	11	13	16	14	17	20	25
OTU_528	0	15	7	16	7	5	7	10	6	10	6	6	7	6	7	6	4	6	4	4	3	5	6	7	8	13	7	11	15	15	13	7	9	8	8	8	6	14	13	11	12	7	8	9	10	11	14	14	14
OTU_3546	0	5	2	3	4	2	2	3	3	3	4	3	3	3	5	3	2	1	3	3	2	3	3	4	3	5	3	4	5	7	7	3	3	5	2	2	2	3	2	2	2	4	3	4	6	5	5	4	6
OTU_145	0	15	14	11	4	4	6	4	6	5	6	5	3	7	6	8	7	4	7	5	4	6	3	5	5	5	4	4	11	10	11	9	9	14	9	4	7	7	6	4	9	8	8	8	8	9	7	8	7
OTU_1	0	1714	1756	1377	1943	2061	2124	1674	1430	1660	1543	1676	1579	1679	1601	1613	1573	1533	1511	1671	1796	1592	1640	1671	1580	1734	2038	1827	1452	1314	1357	1720	1814	1721	2050	1856	2037	2205	2202	2175	1800	1644	1649	1673	1854	1517	1727	1906	1883
OTU_3	4	466	375	452	500	567	568	582	566	580	596	590	587	741	642	732	630	678	683	717	701	659	590	642	631	623	676	625	434	474	547	823	855	832	877	747	901	780	776	765	764	762	772	647	759	669	681	725	668
OTU_11	0	404	392	517	354	328	312	338	391	347	477	441	489	483	462	493	464	446	455	545	517	546	590	556	563	507	507	550	751	808	809	395	382	410	418	416	420	502	476	476	508	541	539	487	514	538	549	502	519
OTU_5861	0	148	154	218	183	128	166	120	149	113	115	111	116	108	95	108	111	101	121	102	82	91	81	78	90	58	64	72	203	264	248	80	71	72	98	91	92	80	87	81	115	107	114	145	113	153	138	134	121
OTU_9006	0	5	4	2	4	3	3	5	5	6	6	4	4	4	7	5	9	7	8	10	14	12	14	16	12	17	14	16	25	18	26	66	42	61	56	51	54	60	59	60	34	34	32	40	30	35	23	28	25
OTU_10239	1	83	87	86	25	19	26	5	5	5	3	3	2	3	4	4	4	4	4	4	3	5	4	2	2	1	1	2	51	54	45	30	30	28	16	24	14	14	17	16	12	8	8	15	12	12	17	18	15
OTU_1751	0	4	5	3	3	3	3	4	4	4	4	2	3	2	2	2	3	3	3	3	4	5	3	3	3	2	4	2	2	1	2	4	2	3	4	3	5	3	6	5	3	4	4	3	2	2	2	3	4
OTU_217	0	5	5	7	3	3	3	4	3	3	3	3	5	3	4	3	3	1	1	1	2	1	2	2	2	2	2	2	5	4	4	2	4	3	3	2	3	3	3	3	3	4	2	1	2	2	4	3	5
OTU_1221	0	6	7	2	1	2	4	0	1	1	1	0	0	1	1	1	2	0	2	1	1	1	1	0	1	1	1	0	4	3	5	4	3	3	2	1	3	2	1	1	1	1	1	3	4	5	1	1	1
OTU_4674	0	1	1	1	2	1	1	1	2	2	2	1	1	1	0	1	1	1	1	1	2	2	1	2	2	1	2	1	1	0	1	1	0	1	1	2	2	2	2	2	2	1	1	1	1	1	1	1	1
OTU_4309	0	19	36	30	15	12	11	3	2	5	2	2	1	1	0	2	1	0	2	2	1	2	2	1	1	2	2	1	10	12	9	21	16	22	10	10	12	12	10	14	8	6	4	7	5	6	10	6	7
OTU_3158	0	5	6	4	2	2	6	2	4	2	2	1	1	3	3	2	3	2	10	3	3	3	2	3	2	3	3	3	3	2	3	3	4	3	5	3	3	1	3	2	3	1	1	4	4	5	2	2	3
OTU_1981	0	5	5	5	7	8	7	11	9	9	10	11	11	14	14	19	17	19	17	19	19	18	24	19	21	15	24	17	5	4	4	8	5	7	12	9	10	9	9	9	8	10	10	9	7	8	8	6	7
OTU_11424	0	0	2	0	0	0	0	0	0	0	0	0	0	0	0	0	0	0	0	0	0	0	0	0	0	0	0	0	1	0	0	0	0	0	0	0	0	0	0	0	0	0	0	0	1	1	0	0	0
OTU_8	3	180	235	187	452	503	429	541	562	565	836	614	824	511	610	655	411	414	431	440	427	432	429	462	427	647	537	457	277	250	256	707	646	682	646	653	643	636	644	651	303	328	323	380	317	337	452	503	448
OTU_545	0	8	22	9	1	1	5	1	1	1	1	1	1	1	3	4	2	0	6	1	0	0	0	0	0	0	1	0	3	2	3	2	2	2	1	0	1	0	1	0	1	0	1	3	2	2	1	1	0
OTU_717	0	1	2	1	1	1	1	0	0	1	1	1	0	0	0	0	0	0	0	0	0	0	0	0	0	0	0	0	7	5	8	4	3	5	4	1	4	2	1	2	0	0	0	1	0	1	1	1	2
OTU_3536	0	0	0	0	0	0	0	0	0	0	0	0	0	0	0	0	0	0	0	0	0	0	0	0	0	0	0	0	2	2	1	0	0	0	0	1	1	1	1	1	1	0	1	1	1	2	3	1	4
OTU_47	0	220	218	190	91	89	79	64	74	64	78	68	68	73	67	66	75	53	80	69	80	76	64	75	78	77	71	65	162	166	162	135	127	128	109	93	110	117	115	124	97	84	84	112	102	101	108	112	108
OTU_4	1	748	697	861	614	551	524	576	705	561	670	709	650	611	693	667	715	583	664	802	792	764	904	818	882	832	722	878	862	861	888	750	772	743	729	841	732	789	807	792	988	1039	1023	1062	1003	1126	1140	1002	1080
OTU_7066	0	48	36	59	24	30	28	14	19	14	9	11	10	6	8	6	7	5	6	7	5	7	7	7	7	2	4	6	62	91	83	35	36	38	41	30	40	43	43	41	38	32	32	40	40	36	29	32	33
OTU_10964	0	120	123	110	49	47	42	35	36	31	33	32	36	33	31	31	36	21	39	27	35	32	28	27	27	31	30	27	63	68	58	38	35	33	31	24	27	27	27	32	34	26	26	37	39	35	41	40	45
OTU_84	0	36	50	35	23	24	23	21	30	22	25	19	23	23	22	20	26	28	21	32	32	31	26	30	27	25	24	28	35	34	30	26	23	23	24	21	23	21	22	19	20	16	15	17	25	26	31	30	32
OTU_10789	0	5	7	7	2	2	2	2	1	3	1	2	2	1	3	3	2	1	1	1	1	1	2	1	1	1	1	2	7	7	6	4	4	3	3	1	2	2	1	2	4	5	3	3	5	2	4	2	3
OTU_252	0	366	361	523	334	335	341	401	497	396	648	524	652	698	677	741	600	534	572	576	523	579	595	582	603	481	489	530	710	831	842	379	333	356	335	330	354	387	367	385	486	485	464	521	440	480	435	415	399
OTU_4772	0	0	0	0	1	0	0	0	1	0	1	0	1	0	0	0	1	0	1	1	0	0	0	1	1	1	0	0	1	1	0	1	0	0	1	1	0	1	1	0	0	0	1	1	0	1	1	0	0
OTU_5208	0	1	1	1	0	0	0	1	1	0	0	0	0	0	1	0	0	0	0	1	0	0	0	0	0	0	0	0	2	2	1	1	1	1	0	0	1	0	0	1	1	0	0	1	0	1	1	1	1
OTU_508	0	4	4	4	1	1	2	0	0	0	0	0	0	0	0	0	0	0	0	0	0	0	0	0	0	0	0	0	0	0	0	0	0	0	0	0	0	0	0	0	0	0	0	0	0	0	0	0	0
OTU_2035	0	0	0	0	0	0	0	0	0	0	0	0	0	0	0	0	0	0	0	0	0	0	0	0	0	0	0	0	0	0	0	0	0	0	1	0	0	0	0	0	0	0	0	0	0	0	0	0	0
OTU_9	0	241	233	266	153	117	133	126	175	129	214	237	214	308	280	222	221	280	195	182	246	247	220	151	131	161	122	159	147	137	135	92	93	84	93	124	91	96	87	87	70	56	58	101	152	96	105	93	106
OTU_2317	0	46	66	55	22	21	25	20	25	17	17	14	17	12	13	20	15	14	15	16	15	20	18	20	17	17	16	17	52	49	49	40	38	43	71	57	59	54	52	53	36	31	32	42	46	46	52	50	54
OTU_5934	0	37	45	50	15	18	19	9	11	9	10	11	9	10	12	10	13	12	11	15	12	17	14	16	15	14	12	13	45	38	46	30	29	33	40	33	37	44	38	41	38	37	35	44	60	47	57	53	54
OTU_1996	0	4	2	2	1	2	1	1	2	1	0	1	1	0	0	1	0	0	0	0	0	0	0	0	0	0	0	0	3	2	1	2	1	1	2	2	1	1	1	1	2	1	1	2	1	1	2	2	1
OTU_4348	0	0	0	0	0	0	0	0	0	0	0	0	0	0	0	0	0	0	0	0	0	1	0	0	0	0	0	0	0	0	0	0	0	0	0	0	0	0	0	0	0	0	0	0	0	0	0	0	0
OTU_1307	0	436	363	406	449	440	469	584	459	559	559	558	522	544	568	515	458	417	345	416	446	393	381	384	330	293	364	346	374	353	328	317	254	305	402	488	398	447	437	434	362	304	277	390	410	391	490	444	528
OTU_10766	0	128	145	160	104	109	92	124	155	128	212	184	201	199	187	171	205	154	197	217	210	207	215	213	199	181	182	194	240	228	267	163	140	159	204	156	206	208	216	224	281	355	343	277	195	237	267	221	239
OTU_8469	0	0	0	0	0	0	0	0	0	0	0	0	0	0	0	0	0	0	0	0	0	0	0	0	0	0	0	0	64	59	90	63	54	62	150	67	145	147	139	140	210	274	262	205	126	168	208	169	201
OTU_6267	0	13	12	16	7	8	9	12	13	13	14	12	14	18	12	17	15	15	13	18	18	17	20	18	19	14	16	17	27	31	26	27	22	25	24	14	21	22	19	22	21	25	24	17	20	20	27	19	20
OTU_2466	0	9	20	14	4	5	4	3	3	5	3	3	3	4	5	6	4	5	5	3	4	5	5	6	6	8	4	4	15	12	11	10	9	7	5	6	7	5	6	5	7	6	6	7	10	9	7	8	11
OTU_453	0	10	13	10	6	4	5	4	3	4	3	3	3	4	2	3	4	2	4	3	3	3	3	3	4	3	3	3	8	7	12	6	10	8	8	4	7	6	7	7	7	5	5	6	5	7	9	8	6
OTU_1915	0	0	2	1	0	0	1	0	0	0	0	0	0	0	0	0	0	0	0	0	0	0	0	0	0	0	0	0	1	0	1	0	0	0	1	0	0	0	0	0	0	0	0	0	0	0	0	0	0
OTU_385	0	0	0	0	0	0	0	0	0	0	0	0	0	0	0	0	0	0	0	0	0	0	0	0	0	0	0	0	0	0	1	0	0	0	0	0	0	0	0	0	0	0	0	0	0	0	0	0	0
OTU_23	1	284	238	217	111	106	96	139	140	137	161	165	161	205	186	191	186	152	194	191	161	165	204	187	214	204	196	197	227	220	224	104	99	107	114	113	109	128	131	127	171	163	163	183	189	179	159	169	167
OTU_38	0	103	75	113	20	19	20	13	14	14	9	11	9	7	5	7	5	8	8	6	5	10	5	5	5	3	1	6	109	117	102	38	39	38	27	25	25	25	27	24	19	15	19	25	24	22	26	27	30
OTU_2212	0	16	15	13	2	3	4	4	4	4	3	3	3	3	2	5	2	1	4	1	2	1	2	1	1	0	2	1	15	14	12	10	14	10	5	5	6	5	4	3	7	4	6	7	8	8	6	5	6
OTU_5144	0	16	8	7	3	4	3	5	4	5	2	4	2	5	4	4	5	4	4	4	4	4	4	5	4	2	4	3	4	6	4	4	4	3	3	2	2	2	1	1	4	3	2	5	3	5	4	3	3
OTU_1243	0	2	2	2	1	0	1	0	1	1	0	1	0	1	1	1	1	0	1	0	0	0	0	0	0	0	0	0	2	2	1	1	1	3	2	1	0	0	0	0	1	1	1	1	1	1	1	0	0
OTU_53	0	0	0	0	0	0	0	0	0	0	0	0	0	0	1	0	0	0	0	0	0	0	0	0	0	0	0	0	1	0	0	0	1	0	0	0	0	0	0	0	1	0	0	0	1	0	0	0	0
OTU_7075	0	0	1	1	0	0	0	0	0	0	0	0	0	0	0	0	0	0	0	0	0	0	0	0	0	0	0	0	1	0	1	0	0	0	0	0	0	0	0	0	0	0	0	0	0	0	0	0	0
OTU_369	0	0	1	0	0	0	0	0	0	0	0	0	0	0	0	0	0	0	0	0	0	0	0	0	0	0	0	0	1	1	1	0	0	1	0	0	0	0	0	0	0	0	0	0	0	0	0	0	0
OTU_1514	0	0	0	0	0	0	0	0	0	0	0	0	0	0	0	0	0	0	0	0	0	0	0	0	0	0	0	0	0	0	0	0	0	0	0	0	0	0	0	0	0	0	0	1	0	0	0	0	0
OTU_2033	0	17	20	19	7	8	6	8	11	10	10	10	9	17	12	11	13	7	14	12	14	10	14	11	14	13	15	11	17	16	13	13	8	9	8	5	9	10	7	9	10	10	10	10	5	6	9	7	7
OTU_1187	0	8	7	4	2	0	1	1	1	0	1	1	1	1	1	0	1	2	2	1	1	2	1	1	1	1	2	2	4	5	3	0	0	1	1	2	1	1	1	0	0	1	1	1	1	0	2	1	2
OTU_661	0	6	12	6	1	2	3	2	3	2	2	1	2	2	1	2	2	2	3	2	2	3	2	2	2	1	3	2	3	2	2	3	3	4	2	0	2	2	1	1	2	1	1	4	3	3	3	2	2
OTU_699	0	7	4	8	0	1	0	1	1	1	0	1	0	0	0	0	1	1	1	1	1	1	2	1	1	1	1	1	1	4	2	1	2	0	0	0	0	0	0	0	0	0	0	0	0	0	0	0	0
OTU_6070	0	0	2	0	0	0	1	0	0	0	0	0	0	1	0	0	0	0	0	0	0	0	0	0	0	0	0	0	1	0	1	0	1	1	0	0	0	0	0	0	0	1	1	1	2	1	0	0	0
OTU_111	0	0	0	0	0	0	0	0	0	0	0	0	0	0	0	0	0	0	0	0	0	0	0	0	0	0	0	0	1	1	1	1	1	3	0	0	0	0	0	0	1	1	0	1	0	0	0	0	0
OTU_3013	0	7	4	7	3	2	2	2	3	3	2	3	1	4	4	3	4	3	3	4	4	5	3	3	4	2	3	4	9	8	5	2	5	4	6	4	3	6	4	5	7	7	7	7	7	7	8	6	6
OTU_637	0	1	1	1	0	0	0	0	1	1	0	0	0	0	0	1	0	0	1	0	0	0	0	0	0	0	0	1	2	1	1	1	0	1	1	0	0	0	0	0	2	0	1	1	1	1	1	1	1
OTU_3299	0	2	3	1	0	0	1	0	0	0	0	0	0	0	0	0	0	0	0	0	0	0	0	0	0	0	0	0	1	1	0	1	0	1	0	0	0	0	0	0	1	0	1	1	1	1	0	0	0
OTU_10089	0	14	18	15	6	4	5	6	6	6	5	5	4	5	5	6	5	5	6	5	4	4	6	5	6	5	6	5	18	13	13	5	7	7	4	4	4	3	3	4	6	4	5	8	11	8	8	7	8
OTU_1759	0	0	0	0	0	0	0	0	0	0	0	0	0	0	0	0	0	0	0	0	0	0	0	0	0	0	0	0	0	0	1	0	0	0	0	0	0	0	0	0	0	0	0	0	0	0	0	0	0
OTU_5209	0	0	0	0	0	0	0	0	0	0	0	0	0	0	0	0	0	0	0	0	0	0	0	0	0	0	0	0	0	0	0	0	0	0	0	0	0	0	0	0	0	0	0	0	0	0	0	0	0
OTU_173	0	9	6	9	3	3	4	3	4	4	4	6	3	7	7	7	11	10	6	9	9	9	16	12	10	12	9	11	11	13	12	3	2	4	3	5	4	5	5	4	6	7	5	10	19	8	12	12	13
OTU_534	0	5	4	5	1	1	1	1	1	1	1	1	1	1	1	1	1	1	2	1	1	2	1	1	1	1	0	1	7	8	7	2	4	3	1	2	2	1	1	2	4	3	2	2	5	2	2	2	1
OTU_7240	0	0	1	0	0	0	0	0	0	0	0	0	0	0	0	0	0	0	0	0	0	0	0	0	0	0	0	0	1	1	1	1	0	1	1	0	0	0	0	0	0	0	0	0	0	0	0	0	0
OTU_222	0	0	1	0	0	0	0	0	0	0	0	0	0	0	0	0	0	0	0	0	0	0	0	0	0	0	0	0	0	0	1	0	0	0	0	0	0	0	0	0	0	0	0	0	0	0	0	0	0
OTU_9094	0	287	280	261	105	109	96	112	123	120	88	88	92	107	85	103	106	79	113	96	113	101	111	102	108	93	104	94	164	158	152	71	76	72	77	58	70	66	56	61	90	78	79	87	76	84	94	78	89
OTU_1442	0	1	4	2	1	1	1	1	2	1	0	0	0	1	1	1	0	0	1	0	0	0	0	0	0	0	0	0	2	2	1	1	2	1	1	0	1	0	0	0	1	1	2	1	1	1	1	0	0
OTU_2391	0	1	1	1	1	0	1	0	1	0	0	0	0	1	0	0	0	0	0	0	0	0	0	0	0	0	0	0	2	1	1	2	1	2	1	0	0	0	0	0	0	0	1	1	1	1	0	0	0
OTU_140	0	69	51	76	66	75	63	86	86	85	118	109	115	70	69	58	85	77	78	78	77	84	94	90	85	79	70	98	305	311	305	145	127	143	164	219	161	206	200	211	446	528	509	363	352	357	386	314	338
OTU_1364	1	107	106	106	35	37	33	32	39	29	31	28	29	33	32	33	42	30	35	40	40	42	48	44	51	45	51	42	72	73	65	26	28	29	37	33	36	22	23	25	46	40	40	29	35	27	41	31	33
OTU_70	0	74	73	78	20	20	18	13	15	13	9	9	11	12	10	11	11	8	9	8	8	10	9	7	10	9	7	8	56	78	67	20	18	23	18	12	17	20	17	19	17	18	16	13	15	13	18	11	13
OTU_301	0	7	3	4	4	3	3	3	4	4	3	3	3	3	3	3	5	3	4	4	4	4	3	3	5	3	3	4	5	8	7	6	7	5	6	5	5	6	5	5	4	3	3	5	6	5	6	5	7
OTU_620	0	8	5	6	3	4	5	3	3	3	4	3	3	4	3	3	5	3	4	5	5	2	4	4	3	4	5	4	4	4	4	5	3	5	6	3	3	2	5	4	3	2	3	3	5	3	3	3	3
OTU_1225	0	0	0	1	1	2	1	4	4	4	9	5	9	7	3	7	2	3	2	3	4	2	4	4	3	1	3	2	1	1	2	1	3	1	3	1	2	1	3	2	2	2	2	3	2	2	3	3	3
OTU_336	0	3	5	4	1	1	2	1	1	0	1	0	1	1	0	1	1	1	1	1	2	2	1	3	3	3	2	4	10	9	9	3	6	6	2	2	3	1	3	3	2	2	1	2	2	2	1	3	2
OTU_9562	0	5	9	7	2	1	2	2	1	2	1	1	2	1	3	2	2	2	1	1	1	1	1	1	2	1	2	2	4	3	4	0	2	2	1	1	1	1	1	1	2	2	1	2	2	1	1	1	0
OTU_371	0	2	2	1	1	2	3	3	2	4	2	1	2	1	0	0	2	1	2	2	2	2	1	2	2	1	2	3	2	3	2	1	2	1	2	1	1	0	1	1	0	1	0	2	1	2	2	2	3
OTU_11031	0	0	2	1	2	2	1	1	1	1	2	1	1	1	1	1	1	1	1	1	1	1	1	1	1	1	1	2	5	3	3	3	2	1	1	2	2	1	1	1	1	1	2	1	2	1	2	1	1
OTU_9869	0	1	2	1	1	0	1	1	1	0	1	1	1	1	1	1	1	0	1	2	2	2	1	1	1	1	2	1	2	1	2	1	1	2	1	0	1	0	0	0	1	1	1	2	2	1	1	1	0
OTU_689	0	12	9	7	1	1	2	1	0	1	0	0	1	1	0	1	0	0	0	1	0	0	0	0	0	0	0	1	5	4	2	1	1	1	1	2	1	0	0	0	0	0	0	0	0	0	0	0	1
OTU_602	0	2	1	2	1	2	1	1	0	0	1	1	1	0	1	0	0	0	0	0	0	0	1	0	0	0	0	0	3	4	4	2	1	2	1	2	1	0	0	0	1	1	0	1	0	1	0	0	0
OTU_10076	0	1	2	1	0	0	1	0	0	0	0	0	0	1	0	0	0	0	1	0	0	0	0	0	0	0	0	0	1	0	1	0	0	0	0	0	0	0	0	0	0	0	0	1	1	1	0	0	0
OTU_280	0	1	1	0	0	0	0	0	0	0	0	0	0	1	0	0	0	0	0	0	0	0	0	0	1	0	1	0	0	1	1	0	1	0	2	0	1	0	0	1	0	0	0	1	0	0	0	0	1
OTU_2274	0	0	2	0	0	0	0	0	0	0	0	0	0	0	0	0	0	0	1	0	0	0	0	0	0	0	0	0	1	0	0	0	1	0	0	0	0	0	0	0	0	0	0	0	0	1	0	0	0
OTU_3117	0	0	0	0	0	0	0	0	0	0	0	0	0	0	0	0	0	0	0	0	0	0	0	0	0	0	0	0	0	0	1	0	0	0	0	0	0	0	0	0	0	0	0	0	0	0	0	0	0
OTU_166	0	3	5	5	4	3	4	5	6	4	4	4	3	5	3	5	4	3	5	7	5	5	5	5	6	5	7	7	4	5	7	3	3	7	4	6	6	4	4	5	4	5	6	5	5	6	9	8	7
OTU_7451	0	1	1	1	0	0	0	0	0	0	0	0	0	0	0	0	0	0	0	0	0	0	0	0	0	0	0	0	1	0	1	0	0	0	0	0	0	0	0	0	0	0	0	0	0	0	0	0	0
OTU_1584	0	2	4	2	1	0	1	1	1	0	0	0	1	1	0	1	1	0	0	0	0	0	0	0	0	1	1	1	3	1	2	1	3	1	0	0	0	1	1	1	1	1	1	1	1	1	0	1	1
OTU_6821	0	0	2	0	0	1	0	1	1	0	0	0	0	0	0	0	1	0	0	1	1	0	0	1	0	0	1	1	1	0	1	1	1	0	0	0	0	0	0	0	0	0	0	0	1	1	1	1	1
OTU_10875	0	2	2	2	1	0	0	0	0	0	0	0	0	0	0	0	0	0	0	0	0	0	0	0	0	0	0	0	2	0	1	1	0	0	0	0	0	0	0	0	0	0	0	0	0	0	0	0	1
OTU_10583	0	1	0	1	0	0	0	0	0	0	1	1	0	0	0	1	0	1	0	0	0	1	1	0	1	0	0	0	1	1	2	0	0	0	1	0	0	0	0	0	1	1	1	2	1	1	2	1	2
OTU_3790	0	0	0	0	0	0	0	0	0	0	0	0	0	0	0	0	0	0	0	0	0	0	0	0	0	0	0	0	1	0	0	0	0	1	0	0	0	0	0	0	1	0	0	0	0	0	0	0	0
OTU_3469	0	3	2	4	1	0	0	0	1	0	1	0	0	0	0	0	0	0	0	0	0	0	0	0	0	0	0	0	1	1	1	1	1	1	1	1	0	1	1	2	0	0	0	0	1	1	1	1	1
OTU_3521	0	2	5	2	0	1	2	1	0	0	0	0	1	1	1	1	0	0	1	0	0	0	0	0	0	0	0	0	1	1	1	1	0	1	0	0	0	0	0	0	1	0	0	1	1	1	1	0	0
OTU_1020	0	3	5	3	1	1	2	2	3	1	2	1	1	1	1	1	2	1	1	2	1	2	2	2	2	1	1	2	3	4	2	4	4	4	3	2	3	1	0	2	2	1	1	2	1	1	2	1	1
OTU_3094	0	1	1	1	0	0	1	0	0	0	0	0	0	0	0	0	0	0	0	0	0	0	0	0	0	0	0	0	1	2	1	0	0	1	0	0	0	0	0	0	0	0	0	0	0	0	0	0	0
OTU_4634	0	0	1	0	0	0	0	0	0	0	0	0	0	0	0	0	0	0	0	0	0	0	0	0	0	0	0	0	0	0	0	0	0	0	0	0	0	0	0	0	0	0	0	0	0	0	0	0	0
OTU_454	0	7	1	5	0	1	1	1	1	0	1	1	1	1	2	1	1	1	0	1	0	1	0	1	1	1	0	1	11	7	9	1	1	2	1	1	1	2	3	1	1	1	0	2	3	1	2	2	2
OTU_1359	0	4	7	4	1	0	2	1	2	0	1	0	0	2	1	4	0	0	3	0	0	0	0	0	0	0	0	0	9	5	3	6	5	5	3	1	2	0	0	0	6	2	2	2	3	4	1	1	0
OTU_910	0	0	1	1	0	0	0	0	0	0	0	0	0	0	0	0	0	0	0	0	0	0	0	0	0	0	0	0	1	1	0	0	1	0	1	0	0	0	0	0	0	0	0	0	0	0	0	0	1
OTU_3322	0	0	1	0	0	0	0	0	0	0	0	0	0	0	0	0	0	0	1	0	0	0	0	0	0	0	0	0	3	1	1	3	2	3	1	0	1	0	0	0	1	1	0	1	1	1	0	0	0
OTU_428	0	0	0	0	0	0	0	0	0	0	0	0	0	0	0	0	0	0	0	0	0	0	0	0	0	0	0	0	0	0	1	0	0	0	0	0	0	0	0	0	0	0	0	0	0	0	0	0	0
OTU_2066	0	5	9	4	2	2	2	1	2	1	1	1	0	3	2	2	1	1	2	1	0	1	0	1	1	1	1	1	4	5	3	3	4	3	3	1	2	2	1	2	3	3	3	4	2	2	3	2	2
OTU_979	0	0	0	0	0	0	0	0	0	0	0	0	0	0	0	0	0	0	0	0	1	1	1	0	0	1	1	0	1	0	1	0	0	0	1	0	0	0	0	0	2	1	1	1	0	1	1	1	1
OTU_8788	0	0	2	1	0	0	1	1	0	0	0	0	0	0	1	1	0	0	0	0	0	0	0	0	0	1	0	1	0	1	0	0	0	0	1	0	0	0	0	0	1	0	0	0	0	1	0	0	0
OTU_2980	0	1	1	2	1	0	0	0	0	0	1	0	0	0	0	0	0	0	0	0	0	0	0	0	0	0	0	1	2	2	2	0	1	0	1	0	0	1	0	0	0	1	1	0	0	1	1	1	1
OTU_5217	0	2	2	2	0	1	1	0	0	1	0	0	0	0	0	0	0	0	0	0	0	0	0	0	0	0	0	0	1	1	2	0	0	0	0	0	0	0	0	0	0	1	0	0	0	1	1	1	0
OTU_799	0	12	13	13	2	1	1	1	0	0	1	0	1	1	1	1	0	0	0	0	0	1	0	0	1	2	0	1	6	8	6	1	2	2	0	1	0	1	1	1	0	1	0	1	1	1	2	1	2
OTU_3534	0	2	2	3	0	0	1	1	1	0	1	1	1	2	2	0	1	0	0	0	0	1	1	1	0	0	1	1	2	2	2	1	0	3	0	0	1	1	1	1	1	0	0	1	0	0	1	1	0
OTU_1943	0	0	2	3	0	0	0	0	0	0	0	0	0	0	0	0	0	0	0	0	0	0	0	0	0	0	0	0	2	2	1	0	0	1	0	0	0	0	0	0	0	0	0	0	0	0	0	0	0
OTU_4411	0	0	1	0	0	0	0	0	0	0	0	0	0	0	0	0	0	0	0	0	0	0	0	0	0	0	0	0	1	1	0	0	0	1	0	0	0	0	0	0	0	0	0	0	0	0	0	0	0
OTU_9063	0	1	0	1	0	0	0	0	0	0	0	0	0	0	0	0	0	0	0	0	0	0	0	0	0	0	0	0	1	0	0	0	0	0	0	0	0	0	0	0	0	0	0	0	0	0	0	0	0
OTU_2925	0	0	0	0	0	0	0	0	0	0	0	0	0	0	0	0	0	0	0	0	0	0	0	0	0	0	0	0	0	0	1	1	0	0	0	0	0	0	0	0	0	0	0	0	0	0	0	0	0
OTU_3496	0	0	0	1	0	0	0	0	0	0	0	1	0	0	0	0	0	0	0	0	0	0	0	0	0	0	0	0	0	0	0	0	0	0	0	0	0	0	0	0	0	0	0	0	0	0	0	0	0
OTU_908	0	2	2	5	1	1	1	1	1	1	1	0	1	1	1	2	1	0	1	1	1	1	1	1	1	1	2	2	4	3	3	0	1	2	2	1	1	1	1	1	1	0	1	1	1	1	2	1	1
OTU_2464	0	0	1	1	0	0	0	0	0	0	0	0	0	0	0	1	1	1	0	0	0	0	0	0	0	1	0	1	1	0	1	0	0	0	0	0	0	0	0	0	0	0	0	0	1	0	0	1	0
OTU_9569	0	0	2	2	0	0	1	0	0	0	0	0	0	0	0	0	0	0	0	0	0	0	0	0	0	0	0	0	1	1	1	0	1	1	0	0	0	0	0	0	0	1	0	0	0	0	0	0	0
OTU_6200	0	1	1	1	1	0	0	0	0	0	1	0	1	0	0	0	0	0	0	0	0	0	0	0	0	0	0	0	1	1	1	0	0	0	0	0	0	0	0	0	0	0	0	0	0	0	0	0	0
OTU_1368	0	5	4	6	1	0	0	0	0	0	1	0	0	0	0	0	0	0	0	0	0	0	0	0	0	0	0	0	4	2	6	3	2	2	0	0	0	1	1	0	0	1	0	0	0	0	1	0	0
OTU_1293	0	4	0	2	0	0	1	0	0	0	0	0	0	0	0	0	0	0	0	0	0	1	0	0	0	0	0	1	2	1	4	1	1	1	1	0	1	0	0	1	0	0	0	0	0	1	1	0	1
OTU_5503	0	0	0	0	0	0	0	0	0	0	0	0	0	1	0	0	0	0	0	0	0	0	0	0	0	0	0	0	0	0	0	0	0	0	0	0	0	0	0	0	0	0	0	0	0	0	0	0	0
OTU_2407	0	4	3	2	0	0	0	0	1	0	0	0	0	0	0	0	0	0	0	0	1	0	0	0	0	0	0	0	2	1	2	1	2	1	1	1	1	0	1	1	1	1	1	2	1	2	2	1	2
OTU_3632	0	0	1	1	1	0	0	0	0	0	0	0	0	0	0	0	1	0	0	0	0	0	0	0	0	0	0	0	2	0	0	0	0	0	1	0	0	0	0	0	0	0	0	0	0	1	0	0	1
OTU_4533	0	1	2	1	0	0	0	0	0	0	0	0	0	0	0	0	0	0	0	0	0	0	0	0	0	0	0	0	1	2	1	0	0	0	1	0	0	0	0	0	0	0	0	0	0	0	0	0	0
OTU_11558	0	1	0	2	0	0	0	0	0	0	0	0	0	0	0	0	0	0	0	0	0	0	0	0	0	0	0	0	1	1	0	1	0	0	0	1	1	0	0	0	0	0	0	0	0	0	0	0	0
OTU_4654	0	0	0	1	0	0	0	0	0	0	0	0	0	0	0	0	0	0	0	0	0	0	0	0	0	0	0	0	0	0	0	0	0	0	0	0	0	0	0	0	0	0	0	0	0	0	0	0	0
OTU_10292	0	1	0	1	0	0	0	0	0	0	0	0	0	0	0	0	0	0	0	0	0	0	1	0	0	0	1	1	1	1	1	0	0	0	1	0	0	0	0	0	1	1	1	0	1	1	1	1	1
OTU_6268	0	0	0	0	0	0	0	0	0	0	0	0	0	0	0	0	0	0	0	0	0	0	0	0	0	0	0	0	0	0	0	0	0	0	0	0	0	0	0	0	0	0	0	1	0	0	0	0	0
OTU_3070	0	0	1	0	0	0	0	0	0	0	0	0	0	0	0	0	0	0	0	0	0	0	0	0	0	0	0	0	1	0	1	0	0	0	0	0	0	0	0	0	0	0	0	0	0	0	0	0	0
OTU_10872	0	0	0	0	0	0	0	0	0	0	0	0	0	0	0	0	0	0	0	0	0	0	0	0	0	0	0	0	0	0	0	0	0	0	0	0	0	0	0	0	0	0	0	0	0	0	0	0	0
OTU_3451	0	0	0	0	0	0	0	0	0	0	0	0	0	0	0	0	0	0	0	0	0	0	0	0	0	0	0	0	0	0	0	0	0	0	0	0	0	0	0	0	0	0	0	0	0	0	0	0	0
OTU_1655	0	0	0	0	0	0	0	0	0	0	0	0	0	0	0	0	0	0	0	0	0	0	0	0	0	0	0	0	0	0	0	0	0	0	0	0	0	0	0	0	0	0	0	0	0	0	0	0	0
OTU_5292	0	0	0	0	0	0	0	0	0	0	0	0	0	0	0	0	0	0	0	0	0	0	0	0	0	0	0	0	0	1	0	0	0	0	0	0	0	0	0	0	0	0	0	0	0	0	0	0	0
OTU_4839	0	1	3	1	0	0	0	0	0	0	0	0	0	0	0	0	0	0	1	0	0	0	0	0	0	0	0	0	0	0	0	0	0	0	0	0	0	0	0	0	0	0	0	0	0	0	0	0	0
OTU_4593	0	0	1	1	0	0	0	0	0	0	0	0	0	0	0	0	0	0	0	0	0	0	0	0	0	0	0	0	0	0	0	0	0	0	0	0	0	0	0	0	0	0	0	0	0	0	0	0	0
OTU_54	0	110	96	91	37	31	21	64	40	68	48	43	46	74	78	65	52	32	26	47	55	38	42	37	40	36	45	39	43	37	25	37	46	43	15	26	14	20	24	27	19	19	22	21	35	27	28	18	25
OTU_28	0	69	43	49	16	13	12	22	22	21	17	14	16	21	24	28	20	21	17	18	18	14	16	20	21	20	20	21	66	64	48	49	48	51	47	38	48	42	43	37	39	38	43	42	33	41	31	35	44
OTU_37	0	160	117	130	39	33	25	38	42	37	33	39	38	60	70	67	31	11	20	27	27	29	21	27	31	39	24	29	19	24	14	17	15	16	6	8	7	8	10	10	19	15	16	19	31	18	23	22	20
OTU_9954	0	23	31	26	12	8	6	16	11	17	7	6	7	15	12	13	24	18	12	18	20	14	10	10	10	16	18	12	37	31	28	31	28	27	18	15	13	12	10	12	29	42	43	27	48	27	40	30	24
OTU_81	0	63	106	76	32	24	18	34	31	26	20	15	21	22	26	33	12	9	7	13	11	11	8	12	11	12	9	16	26	21	13	28	29	25	13	12	15	8	9	8	7	7	8	6	7	10	7	5	5
OTU_663	0	3	7	5	2	2	3	3	1	3	2	1	1	1	0	1	1	0	3	0	0	0	1	0	0	0	1	1	4	5	4	3	2	2	6	0	3	0	0	0	5	5	5	3	3	5	1	1	0
OTU_526	0	4	3	5	3	2	2	2	1	1	1	1	1	1	1	1	2	1	1	1	2	2	2	2	1	2	2	1	6	4	3	3	5	4	2	2	2	1	2	2	3	2	3	3	2	3	3	4	3
OTU_932	0	1	1	1	0	0	0	1	1	1	2	0	1	0	0	0	0	0	0	0	0	0	0	0	0	0	0	0	0	0	0	0	0	0	0	1	1	1	0	1	1	2	2	2	3	4	2	4	2
OTU_772	0	1	1	0	0	0	1	0	1	0	0	0	1	1	0	1	1	0	1	0	0	0	0	0	0	0	0	0	2	0	1	0	0	0	1	0	1	0	0	0	2	1	1	1	1	2	0	0	0
OTU_2684	0	1	5	2	0	1	0	0	0	1	1	1	0	1	0	1	1	0	1	1	0	1	0	0	0	0	1	0	2	1	2	0	1	0	0	0	1	0	0	0	0	0	0	1	1	1	0	1	1
OTU_1478	0	0	2	0	0	0	1	0	0	1	0	0	0	0	0	0	0	0	1	0	0	0	0	0	0	0	0	0	2	1	1	0	0	0	2	0	1	0	0	0	3	1	2	1	2	2	1	0	0
OTU_2046	0	2	1	4	0	0	0	0	0	0	0	0	0	0	0	0	0	0	0	0	0	0	0	0	0	0	0	0	1	1	3	1	2	1	0	0	0	1	0	0	0	1	0	1	1	1	0	0	0
OTU_1086	0	2	2	1	1	1	0	0	0	0	0	0	0	0	0	0	0	0	0	0	0	0	0	0	0	0	0	0	1	1	1	2	2	4	1	0	1	0	0	0	0	0	0	0	0	0	1	0	0
OTU_931	0	1	0	1	0	0	0	0	0	0	0	0	0	0	0	1	0	0	0	0	0	0	0	0	0	0	0	0	0	1	3	1	1	1	0	0	0	0	0	0	0	0	0	1	1	1	0	0	0
OTU_4486	0	1	1	0	0	0	0	0	0	0	0	0	0	0	0	0	0	0	0	0	0	0	0	0	0	0	0	0	1	1	1	0	1	1	1	0	1	0	1	1	0	0	0	1	1	0	1	0	1
OTU_2962	0	1	0	1	1	0	1	0	0	0	0	0	0	0	0	0	0	0	0	0	0	0	0	0	0	0	0	0	2	1	1	1	1	2	0	1	1	1	0	1	0	0	0	0	1	0	1	0	1
OTU_4152	0	5	4	4	0	0	1	1	0	0	0	0	0	0	0	0	0	0	0	0	0	0	0	0	0	0	0	0	1	1	0	0	0	0	0	0	0	0	0	0	0	0	0	0	0	0	1	1	1
OTU_2437	0	0	2	2	0	0	0	0	0	0	0	0	0	0	0	0	0	0	0	0	0	0	0	0	0	0	0	0	3	1	4	0	1	1	1	0	0	0	0	0	0	1	0	0	0	0	0	0	0
OTU_2447	0	1	1	2	1	0	1	0	0	0	1	1	0	1	1	0	0	0	1	0	0	0	0	0	0	0	0	0	1	2	2	0	0	0	0	0	0	0	0	0	0	0	0	0	0	0	0	0	0
OTU_8260	0	2	1	2	1	2	1	0	0	0	0	0	0	0	0	0	0	0	1	1	0	0	0	0	1	0	0	0	0	0	0	0	0	0	0	0	0	0	0	0	0	0	0	0	0	0	0	0	0
OTU_7234	0	1	1	1	0	0	1	1	0	0	1	0	0	0	1	0	0	0	0	0	0	0	0	1	0	0	0	1	1	1	0	0	0	0	0	0	0	0	0	0	0	0	0	0	0	0	0	0	0
OTU_2821	0	2	1	2	0	0	1	0	0	0	0	0	0	0	0	0	0	1	1	0	0	1	0	0	0	0	0	0	1	0	0	0	0	0	0	0	0	0	0	0	0	0	0	0	0	0	0	0	0
OTU_2500	0	0	1	1	0	0	0	0	0	0	0	0	0	0	0	0	0	0	0	0	0	0	0	0	0	0	0	0	1	0	0	0	0	0	0	0	0	0	0	0	0	1	0	0	1	0	0	0	0
OTU_5949	0	1	1	1	0	0	0	0	0	0	0	0	0	0	0	0	0	0	0	0	0	0	0	0	0	0	0	0	1	0	0	0	1	0	0	0	0	0	0	0	0	0	0	0	0	0	0	1	0
OTU_2524	0	1	0	1	0	0	0	0	0	0	0	0	0	0	0	0	1	0	0	0	0	0	0	0	1	0	0	0	0	0	1	0	0	0	0	0	0	0	0	0	0	0	0	0	0	0	0	0	0
OTU_1562	0	0	0	0	0	1	0	0	0	0	0	0	0	0	0	0	0	0	0	0	0	0	0	0	0	0	0	0	0	0	0	0	0	0	1	0	0	1	0	1	0	1	0	0	0	0	0	0	0
OTU_2450	0	1	3	2	0	0	0	0	0	0	0	0	0	0	0	0	0	0	0	0	0	0	0	0	0	0	0	0	0	0	0	0	0	0	0	0	0	0	0	0	0	0	0	0	0	0	0	0	0
OTU_11362	0	1	1	0	0	0	0	0	0	0	0	0	0	0	0	0	0	0	0	0	0	0	0	0	0	0	0	0	0	1	0	0	0	1	0	0	0	0	0	0	0	0	0	0	0	0	0	0	0
OTU_3667	0	1	1	1	0	0	0	0	0	0	0	0	0	0	0	0	0	0	0	0	0	0	0	0	0	0	0	0	0	0	0	0	0	0	0	0	0	0	0	0	0	0	0	0	0	0	0	0	0
OTU_4089	0	1	0	1	0	0	0	0	0	0	0	0	0	0	0	0	0	0	0	0	0	0	0	0	0	0	0	0	0	0	1	0	0	0	0	0	0	0	0	0	0	0	0	0	0	0	0	0	0
OTU_4424	0	0	0	0	0	0	0	0	0	0	0	0	0	0	0	0	0	0	0	0	0	0	0	0	0	0	0	0	0	0	0	0	0	0	1	0	0	0	0	0	0	0	0	0	0	0	0	0	0
OTU_4766	0	1	1	1	0	0	0	0	0	0	0	0	0	0	0	0	0	0	0	0	0	0	0	0	0	0	0	0	0	0	0	0	0	0	0	0	0	0	0	0	0	0	0	0	0	0	0	0	0
OTU_1937	0	0	0	1	0	0	0	0	0	0	0	0	0	0	0	0	0	0	0	0	0	0	0	0	0	0	0	0	1	0	0	0	0	0	0	0	0	0	0	0	0	0	0	0	0	0	0	0	0
OTU_4957	0	0	0	1	0	0	0	0	0	0	0	0	0	0	0	0	0	0	0	0	0	0	0	0	0	0	0	0	0	0	1	0	0	0	0	0	0	0	0	0	0	0	0	0	0	0	0	0	0
OTU_2186	0	0	0	0	0	0	0	0	0	0	0	0	0	0	0	0	0	0	0	0	0	0	0	0	0	0	0	0	0	0	0	0	0	0	0	0	0	1	0	0	0	0	0	0	0	0	0	0	0
OTU_2272	0	0	0	0	0	0	0	0	0	0	0	0	0	0	0	0	0	0	0	0	0	0	0	0	0	0	0	0	0	0	1	0	0	0	0	0	0	0	0	0	0	0	0	0	0	0	0	0	0
OTU_2819	0	0	0	0	0	0	0	0	0	0	0	0	0	0	0	0	0	0	0	0	0	0	0	0	0	0	0	0	0	0	0	0	0	0	0	0	0	0	0	0	0	0	0	0	0	0	0	0	0
OTU_3653	0	0	0	0	0	0	0	0	0	0	0	0	0	0	0	0	0	0	0	0	0	0	0	0	0	0	0	0	0	0	0	0	0	0	0	0	0	0	0	0	0	0	0	0	0	0	0	0	0
OTU_4364	0	0	0	0	0	0	0	0	0	0	0	0	0	0	0	0	0	0	0	0	0	0	0	0	0	0	0	0	0	0	0	0	0	0	0	0	0	0	0	0	0	0	0	0	0	1	0	0	0
OTU_5438	0	0	0	0	0	0	0	0	0	0	0	0	0	0	0	0	0	0	0	0	0	0	0	0	0	0	0	0	1	0	0	0	0	0	0	0	0	0	0	0	0	0	0	0	0	0	0	0	0
OTU_5609	0	0	1	0	0	0	0	0	0	0	0	0	0	0	0	0	0	0	0	0	0	0	0	0	0	0	0	0	0	0	0	0	0	0	0	0	0	0	0	0	0	0	0	0	0	0	0	0	0
OTU_6906	0	0	0	0	0	0	0	0	0	0	0	0	0	0	0	0	0	0	0	0	0	0	0	0	0	0	0	0	0	0	0	0	0	0	0	0	0	0	0	0	0	0	0	0	0	0	0	0	0
OTU_2972	0	0	0	0	0	0	0	0	0	0	0	0	0	0	0	0	0	0	0	0	0	0	0	0	0	0	0	0	0	0	1	0	0	0	0	0	0	0	0	0	0	0	0	0	0	0	0	0	0
OTU_3097	0	0	0	0	0	0	0	0	0	0	0	0	0	0	0	0	0	0	0	0	0	0	0	0	0	0	0	0	0	0	0	0	0	1	0	0	0	0	0	0	0	0	0	0	1	0	0	0	0
OTU_308	0	0	1	0	0	0	0	0	0	0	0	0	0	0	0	0	0	0	0	0	0	0	0	0	0	0	0	0	0	0	0	0	0	0	0	0	0	0	0	0	0	0	0	0	0	0	0	0	0
OTU_3247	0	1	2	1	0	0	0	0	0	0	0	0	0	0	0	0	0	0	1	0	0	0	0	0	0	0	0	0	1	1	0	0	1	0	0	0	0	0	0	0	0	1	0	1	0	0	0	0	0
OTU_2223	0	0	1	1	0	0	1	1	0	0	0	0	0	0	0	0	0	0	0	0	0	0	0	0	0	0	0	0	1	1	1	0	0	0	0	0	0	0	0	0	1	0	0	1	0	0	0	0	0
OTU_4401	0	0	1	0	0	0	0	0	0	0	0	0	0	0	0	0	0	0	0	0	0	0	0	0	0	0	0	0	1	0	0	0	0	0	0	0	0	0	0	0	0	0	0	0	0	0	0	0	0
OTU_3740	0	0	1	1	0	0	0	0	0	0	0	0	0	0	0	0	0	0	0	0	0	0	0	0	0	0	0	0	0	0	1	0	0	0	0	0	0	0	0	0	0	0	0	0	0	0	0	0	0
OTU_3947	0	0	0	1	0	0	0	0	0	0	0	0	0	0	0	0	0	0	0	0	0	0	0	0	0	0	0	0	0	0	0	0	0	0	0	0	0	0	0	0	1	0	0	0	0	0	0	0	0
OTU_3982	0	1	1	0	0	0	0	0	0	0	0	0	0	0	0	0	0	0	0	0	0	0	0	0	0	0	0	0	0	0	0	0	0	0	0	0	0	0	0	0	0	0	0	0	0	0	0	0	0
OTU_1436	0	3	7	3	1	0	0	0	0	0	0	0	0	0	0	0	0	0	0	0	0	0	0	0	0	0	0	0	3	1	2	0	0	0	0	0	0	0	0	0	0	0	0	0	0	0	0	0	0
OTU_4241	0	0	0	0	0	0	0	0	0	0	0	0	0	0	0	0	0	0	0	0	0	0	0	0	0	0	0	0	0	1	0	0	0	0	0	0	0	0	0	0	0	0	0	0	0	0	0	0	0
[truncated: 2 more columns]
