# Supplementary material for: Integrative omics analysis of the termite gut system adaptation to Miscanthus diet identifies lignocellulose degradation enzymes
Source: Commun Biol. 2020 Jun 1;3:275. doi: 10.1038/s42003-020-1004-3 (PMC7264248; doi:10.1038/s42003-020-1004-3)
Supplement: Supplementary file 6 — Supplementary Data 4 [file 42003_2020_1004_MOESM6_ESM.xlsx]

## Sheet: read me
Supplementary Data 4. KEGG ontology profiles (KOs) assigned to genes and gene transcripts of prokaryotic (gut microbiome) and eukaryotic (termite host) origin.
Pathways/modules were reconstructed using the tools integrated in the online version of the KEGG database

## Sheet: Gut microbiome
	Gene transcript abundance (% expression of all genes assigned to KOs for the de novo MT)
Row Labels	% TPMs LM1_1	% TPMs LM1_2	% TPMs LM1_8	Numer of gene transcripts for the whole community metatranscriptome	KO title
K02406	12.0199	13.6369	14.539	1293	ko:K02406 fliC; flagellin
K17318	1.28704	2.03013	2.33576	1054	ko:K17318 K17318, lplA; putative aldouronate transport system substrate-binding protein
K03406	1.356	2.37538	2.29963	1377	ko:K03406 mcp; methyl-accepting chemotaxis protein
K02058	0.688146	0.894063	1.44838	246	ko:K02058 ABC.SS.S; simple sugar transport system substrate-binding protein
K10546	0.571935	1.04009	1.26619	222	ko:K10546 ABC.GGU.S, chvE; putative multiple sugar transport system substrate-binding protein
K01006	0.790127	1.35553	1.11687	567	ko:K01006 ppdK; pyruvate, orthophosphate dikinase [EC:2.7.9.1]
K03407	0.562005	1.07138	1.07221	457	ko:K03407 cheA; two-component system, chemotaxis family, sensor kinase CheA [EC:2.7.13.3]
K03737	0.600405	0.638637	0.695369	541	ko:K03737 por, nifJ; pyruvate-ferredoxin/flavodoxin oxidoreductase [EC:1.2.7.1 1.2.7.-]
K03320	0.0730879	0.962195	0.675939	163	ko:K03320 amt, AMT, MEP; ammonium transporter, Amt family
K01689	0.392204	0.693474	0.641695	216	ko:K01689 ENO, eno; enolase [EC:4.2.1.11]
K02358	0.267124	0.799129	0.586285	307	ko:K02358 tuf, TUFM; elongation factor Tu
K00134	0.429756	0.622654	0.581239	259	ko:K00134 GAPDH, gapA; glyceraldehyde 3-phosphate dehydrogenase [EC:1.2.1.12]
K03409	0.316855	0.560312	0.574741	156	ko:K03409 cheX; chemotaxis protein CheX
K03408	0.280257	0.501559	0.534315	239	ko:K03408 cheW; purine-binding chemotaxis protein CheW
K04077	0.461913	0.516583	0.531681	404	ko:K04077 groEL, HSPD1; chaperonin GroEL
K02117	0.441593	0.468777	0.489914	340	ko:K02117 ATPVA, ntpA, atpA; V/A-type H+/Na+-transporting ATPase subunit A [EC:7.1.2.2 7.2.2.1]
K01803	0.318239	0.506256	0.476607	256	ko:K01803 TPI, tpiA; triosephosphate isomerase (TIM) [EC:5.3.1.1]
K03046	0.316435	0.43544	0.465704	561	ko:K03046 rpoC; DNA-directed RNA polymerase subunit beta' [EC:2.7.7.6]
K02355	0.484088	0.487148	0.454688	747	ko:K02355 fusA, GFM, EFG; elongation factor G
K10112	0.251427	0.358524	0.44653	188	ko:K10112 msmX, msmK, malK, sugC, ggtA, msiK; multiple sugar transport system ATP-binding protein
K00335	0.302758	0.351195	0.431241	381	ko:K00335 nuoF; NADH-quinone oxidoreductase subunit F [EC:7.1.1.2]
K02035	0.657784	0.373623	0.412822	727	ko:K02035 ABC.PE.S; peptide/nickel transport system substrate-binding protein
K01181	0.192821	0.251205	0.394972	173	ko:K01181 E3.2.1.8, xynA; endo-1,4-beta-xylanase [EC:3.2.1.8]
K03413	0.21356	0.406077	0.374548	159	ko:K03413 cheY; two-component system, chemotaxis family, chemotaxis protein CheY
K02935	0.272775	0.465447	0.362488	159	ko:K02935 RP-L7, MRPL12, rplL; large subunit ribosomal protein L7/L12
K03043	0.321958	0.368874	0.358838	498	ko:K03043 rpoB; DNA-directed RNA polymerase subunit beta [EC:2.7.7.6]
K07407	0.558607	0.188088	0.347263	54	ko:K07407 E3.2.1.22B, galA, rafA; alpha-galactosidase [EC:3.2.1.22]
K04043	0.255358	0.320292	0.342899	390	ko:K04043 dnaK, HSPA9; molecular chaperone DnaK
K01915	0.133549	0.580152	0.341772	284	ko:K01915 glnA, GLUL; glutamine synthetase [EC:6.3.1.2]
K02027	0.47556	0.281306	0.340718	484	ko:K02027 ABC.MS.S; multiple sugar transport system substrate-binding protein
K02124	0.210083	0.273914	0.336746	119	ko:K02124 ATPVK, ntpK, atpK; V/A-type H+/Na+-transporting ATPase subunit K
K10439	0.761329	0.297505	0.334	542	ko:K10439 rbsB; ribose transport system substrate-binding protein
K00927	0.232392	0.366362	0.331119	239	ko:K00927 PGK, pgk; phosphoglycerate kinase [EC:2.7.2.3]
K03040	0.239637	0.322547	0.32766	297	ko:K03040 rpoA; DNA-directed RNA polymerase subunit alpha [EC:2.7.7.6]
K01805	0.15006	0.355029	0.326128	94	ko:K01805 xylA; xylose isomerase [EC:5.3.1.5]
K00688	0.311145	0.308746	0.323353	357	ko:K00688 PYG, glgP; glycogen phosphorylase [EC:2.4.1.1]
K02118	0.319153	0.314567	0.320882	253	ko:K02118 ATPVB, ntpB, atpB; V/A-type H+/Na+-transporting ATPase subunit B
K07814	0.217092	0.289279	0.320174	483	ko:K07814 K07814; putative two-component system response regulator
K02945	0.344907	0.390705	0.316409	364	ko:K02945 RP-S1, rpsA; small subunit ribosomal protein S1
K00336	0.219767	0.305467	0.315505	296	ko:K00336 nuoG; NADH-quinone oxidoreductase subunit G [EC:7.1.1.2]
K02056	0.259071	0.215116	0.308354	304	ko:K02056 ABC.SS.A; simple sugar transport system ATP-binding protein [EC:7.5.2.-]
K14138	0.246356	0.164888	0.300615	147	ko:K14138 acsB; acetyl-CoA synthase [EC:2.3.1.169]
K00962	0.242918	0.338408	0.299479	358	ko:K00962 pnp, PNPT1; polyribonucleotide nucleotidyltransferase [EC:2.7.7.8]
K10117	0.603257	0.32486	0.2882	347	ko:K10117 msmE; raffinose/stachyose/melibiose transport system substrate-binding protein
K04072	0.193714	0.281478	0.286913	164	ko:K04072 adhE; acetaldehyde dehydrogenase / alcohol dehydrogenase [EC:1.2.1.10 1.1.1.1]
K01999	0.453418	0.238607	0.284755	371	ko:K01999 livK; branched-chain amino acid transport system substrate-binding protein
K01596	0.138411	0.38563	0.284071	144	ko:K01596 E4.1.1.32, pckA, PCK; phosphoenolpyruvate carboxykinase (GTP) [EC:4.1.1.32]
K02410	0.171217	0.267056	0.273479	187	ko:K02410 fliG; flagellar motor switch protein FliG
K18331	0.190507	0.241845	0.270959	198	ko:K18331 hndC; NADP-reducing hydrogenase subunit HndC [EC:1.12.1.3]
K06603	0.140428	0.192883	0.270079	47	ko:K06603 flaG; flagellar protein FlaG
K01179	0.138023	0.271278	0.266454	341	ko:K01179 E3.2.1.4; endoglucanase [EC:3.2.1.4]
K11433	0.707993	0.284644	0.264052	55	ko:K11433 SETMAR; histone-lysine N-methyltransferase SETMAR [EC:2.1.1.43]
K03086	0.206077	0.251767	0.261587	342	ko:K03086 rpoD; RNA polymerase primary sigma factor
K03412	0.15604	0.221176	0.2492	224	ko:K03412 cheB; two-component system, chemotaxis family, protein-glutamate methylesterase/glutaminase [EC:3.1.1.61 3.5.1.44]
K01624	0.217925	0.250464	0.248541	232	ko:K01624 FBA, fbaA; fructose-bisphosphate aldolase, class II [EC:4.1.2.13]
K03530	0.349822	0.241793	0.247703	217	ko:K03530 hupB; DNA-binding protein HU-beta
K02390	0.236478	0.240299	0.246255	253	ko:K02390 flgE; flagellar hook protein FlgE
K02123	0.207965	0.204659	0.240374	256	ko:K02123 ATPVI, ntpI, atpI; V/A-type H+/Na+-transporting ATPase subunit I
K10540	0.581337	0.227258	0.23644	137	ko:K10540 mglB; methyl-galactoside transport system substrate-binding protein
K00850	0.215007	0.235861	0.22998	344	ko:K00850 pfkA, PFK; 6-phosphofructokinase 1 [EC:2.7.1.11]
K03088	0.432599	0.195024	0.224476	190	ko:K03088 rpoE; RNA polymerase sigma-70 factor, ECF subfamily
K02881	0.1466	0.285879	0.218261	148	ko:K02881 RP-L18, MRPL18, rplR; large subunit ribosomal protein L18
K07335	0.131135	0.18346	0.211363	202	ko:K07335 bmpA, bmpB, tmpC; basic membrane protein A and related proteins
K18785	0.0893415	0.158053	0.211313	35	ko:K18785 mp2; beta-1,4-mannooligosaccharide/beta-1,4-mannosyl-N-acetylglucosamine phosphorylase [EC:2.4.1.319 2.4.1.320]
K02407	0.160538	0.161968	0.211024	231	ko:K02407 fliD; flagellar hook-associated protein 2
K02120	0.228722	0.200287	0.208299	154	ko:K02120 ATPVD, ntpD, atpD; V/A-type H+/Na+-transporting ATPase subunit D
K02906	0.158162	0.286773	0.207257	205	ko:K02906 RP-L3, MRPL3, rplC; large subunit ribosomal protein L3
K02878	0.167141	0.281077	0.204897	136	ko:K02878 RP-L16, MRPL16, rplP; large subunit ribosomal protein L16
K02025	0.11038	0.128949	0.203574	170	ko:K02025 ABC.MS.P; multiple sugar transport system permease protein
K18682	0.147966	0.169668	0.197804	219	ko:K18682 rny; ribonucrease Y [EC:3.1.-.-]
K02988	0.112201	0.23015	0.196969	173	ko:K02988 RP-S5, MRPS5, rpsE; small subunit ribosomal protein S5
K02961	0.141134	0.245503	0.195878	107	ko:K02961 RP-S17, MRPS17, rpsQ; small subunit ribosomal protein S17
K02519	0.131332	0.215825	0.194022	272	ko:K02519 infB, MTIF2; translation initiation factor IF-2
K02886	0.206006	0.324203	0.193466	217	ko:K02886 RP-L2, MRPL2, rplB; large subunit ribosomal protein L2
K03561	0.204125	0.259642	0.190344	88	ko:K03561 exbB; biopolymer transport protein ExbB
K00615	0.291419	0.193384	0.188413	381	ko:K00615 E2.2.1.1, tktA, tktB; transketolase [EC:2.2.1.1]
K02888	0.16905	0.217439	0.186028	144	ko:K02888 RP-L21, MRPL21, rplU; large subunit ribosomal protein L21
K02396	0.134349	0.13439	0.182997	228	ko:K02396 flgK; flagellar hook-associated protein 1 FlgK
K00789	0.312863	0.207323	0.182229	184	ko:K00789 metK; S-adenosylmethionine synthetase [EC:2.5.1.6]
K01912	0.0950902	0.154174	0.181322	210	ko:K01912 paaK; phenylacetate-CoA ligase [EC:6.2.1.30]
K02982	0.208129	0.249094	0.181256	200	ko:K02982 RP-S3, rpsC; small subunit ribosomal protein S3
K06147	0.208812	0.186091	0.180495	457	ko:K06147 ABCB-BAC; ATP-binding cassette, subfamily B, bacterial
K02078	0.183285	0.257035	0.180019	124	ko:K02078 acpP; acyl carrier protein
K00548	0.262192	0.185153	0.179077	263	ko:K00548 metH, MTR; 5-methyltetrahydrofolate--homocysteine methyltransferase [EC:2.1.1.13]
K02933	0.168095	0.221858	0.177376	191	ko:K02933 RP-L6, MRPL6, rplF; large subunit ribosomal protein L6
K03076	0.171346	0.179012	0.175903	222	ko:K03076 secY; preprotein translocase subunit SecY
K02409	0.176983	0.154895	0.175443	197	ko:K02409 fliF; flagellar M-ring protein FliF
K00575	0.098935	0.147845	0.173688	140	ko:K00575 cheR; chemotaxis protein methyltransferase CheR [EC:2.1.1.80]
K00854	0.125243	0.162784	0.172806	181	ko:K00854 xylB, XYLB; xylulokinase [EC:2.7.1.17]
K02931	0.129224	0.21593	0.172775	165	ko:K02931 RP-L5, MRPL5, rplE; large subunit ribosomal protein L5
K00925	0.11976	0.147363	0.17198	210	ko:K00925 ackA; acetate kinase [EC:2.7.2.1]
K02357	0.137684	0.235039	0.171427	202	ko:K02357 tsf, TSFM; elongation factor Ts
K02121	0.133659	0.159492	0.170649	104	ko:K02121 ATPVE, ntpE, atpE; V/A-type H+/Na+-transporting ATPase subunit E
K02111	0.156318	0.14398	0.169287	240	ko:K02111 ATPF1A, atpA; F-type H+/Na+-transporting ATPase subunit alpha [EC:7.1.2.2 7.2.2.1]
K02057	0.177857	0.122157	0.168807	256	ko:K02057 ABC.SS.P; simple sugar transport system permease protein
K02863	0.190704	0.22049	0.165421	217	ko:K02863 RP-L1, MRPL1, rplA; large subunit ribosomal protein L1
K09749	0.161878	0.151801	0.16475	226	ko:K09749 K09749; uncharacterized protein
K02884	0.115063	0.139444	0.163454	104	ko:K02884 RP-L19, MRPL19, rplS; large subunit ribosomal protein L19
K01571	0.119802	0.183283	0.163112	158	ko:K01571 oadA; oxaloacetate decarboxylase (Na+ extruding) subunit alpha [EC:7.2.4.2]
K07321	0.0630963	0.0835339	0.161388	76	ko:K07321 cooC; CO dehydrogenase maturation factor
K03798	0.196758	0.161659	0.160628	254	ko:K03798 ftsH, hflB; cell division protease FtsH [EC:3.4.24.-]
K03072	0.0960792	0.120368	0.160126	166	ko:K03072 secD; preprotein translocase subunit SecD
K00262	0.111053	0.161961	0.158438	189	ko:K00262 E1.4.1.4, gdhA; glutamate dehydrogenase (NADP+) [EC:1.4.1.4]
K02520	0.120415	0.24024	0.157866	133	ko:K02520 infC, MTIF3; translation initiation factor IF-3
K15921	0.0471853	0.129556	0.156029	86	ko:K15921 xynD; arabinoxylan arabinofuranohydrolase [EC:3.2.1.55]
K15580	0.169607	0.136704	0.155384	260	ko:K15580 oppA, mppA; oligopeptide transport system substrate-binding protein
K02600	0.147046	0.213331	0.15444	196	ko:K02600 nusA; transcription termination/antitermination protein NusA
K00873	0.125971	0.144268	0.1531	213	ko:K00873 PK, pyk; pyruvate kinase [EC:2.7.1.40]
K02112	0.135701	0.130342	0.151322	199	ko:K02112 ATPF1B, atpD; F-type H+/Na+-transporting ATPase subunit beta [EC:7.1.2.2 7.2.2.1]
K01897	0.186751	0.146701	0.150982	272	ko:K01897 ACSL, fadD; long-chain acyl-CoA synthetase [EC:6.2.1.3]
K00198	0.111365	0.100057	0.150923	117	ko:K00198 cooS, acsA; anaerobic carbon-monoxide dehydrogenase catalytic subunit [EC:1.2.7.4]
K00705	0.138214	0.118013	0.150505	194	ko:K00705 malQ; 4-alpha-glucanotransferase [EC:2.4.1.25]
K07584	0.0842842	0.163303	0.149269	68	ko:K07584 ysxB; uncharacterized protein
K03696	0.169681	0.16466	0.147085	249	ko:K03696 clpC; ATP-dependent Clp protease ATP-binding subunit ClpC
K02994	0.098405	0.18855	0.146429	114	ko:K02994 RP-S8, rpsH; small subunit ribosomal protein S8
K17319	0.153624	0.0968315	0.143459	203	ko:K17319 lplB; putative aldouronate transport system permease protein
K02392	0.192852	0.156415	0.143139	243	ko:K02392 flgG; flagellar basal-body rod protein FlgG
K02986	0.175312	0.170282	0.140349	157	ko:K02986 RP-S4, rpsD; small subunit ribosomal protein S4
K02867	0.145356	0.228731	0.139724	142	ko:K02867 RP-L11, MRPL11, rplK; large subunit ribosomal protein L11
K11069	0.063702	0.200869	0.1391	127	ko:K11069 potD; spermidine/putrescine transport system substrate-binding protein
K02904	0.0984924	0.177203	0.13897	89	ko:K02904 RP-L29, rpmC; large subunit ribosomal protein L29
K03640	0.131424	0.208542	0.138957	66	ko:K03640 pal; peptidoglycan-associated lipoprotein
K03388	0.108828	0.0959708	0.138573	138	ko:K03388 hdrA2; heterodisulfide reductase subunit A2 [EC:1.8.7.3 1.8.98.4 1.8.98.5 1.8.98.6]
K02874	0.173318	0.180427	0.137481	128	ko:K02874 RP-L14, MRPL14, rplN; large subunit ribosomal protein L14
K02946	0.10045	0.143612	0.137166	113	ko:K02946 RP-S10, MRPS10, rpsJ; small subunit ribosomal protein S10
K02992	0.110124	0.153869	0.136713	154	ko:K02992 RP-S7, MRPS7, rpsG; small subunit ribosomal protein S7
K02967	0.22177	0.176771	0.136619	177	ko:K02967 RP-S2, MRPS2, rpsB; small subunit ribosomal protein S2
K02417	0.105519	0.124456	0.136425	164	ko:K02417 fliNY, fliN; flagellar motor switch protein FliN/FliY
K01768	0.0858776	0.127131	0.135716	245	ko:K01768 E4.6.1.1; adenylate cyclase [EC:4.6.1.1]
K17935	0.31632	0.125013	0.134693	19	ko:K17935 SNX29; sorting nexin-29
K02926	0.128474	0.163775	0.134377	179	ko:K02926 RP-L4, MRPL4, rplD; large subunit ribosomal protein L4
K01358	0.0900504	0.105063	0.133363	158	ko:K01358 clpP, CLPP; ATP-dependent Clp protease, protease subunit [EC:3.4.21.92]
K02030	0.0987931	0.093563	0.132152	167	ko:K02030 ABC.PA.S; polar amino acid transport system substrate-binding protein
K10548	0.0794374	0.147528	0.131749	125	ko:K10548 ABC.GGU.A, gguA; putative multiple sugar transport system ATP-binding protein [EC:7.5.2.-]
K03296	0.19745	0.158038	0.130356	309	ko:K03296 TC.HAE1; hydrophobic/amphiphilic exporter-1 (mainly G- bacteria), HAE1 family
K02416	0.127771	0.109536	0.129605	139	ko:K02416 fliM; flagellar motor switch protein FliM
K05349	0.167565	0.116605	0.128945	268	ko:K05349 bglX; beta-glucosidase [EC:3.2.1.21]
K02895	0.124792	0.180638	0.126854	133	ko:K02895 RP-L24, MRPL24, rplX; large subunit ribosomal protein L24
K06894	0.11342	0.111083	0.126459	236	ko:K06894 K06894; uncharacterized protein
K00525	0.0756258	0.101821	0.124959	164	ko:K00525 E1.17.4.1A, nrdA, nrdE; ribonucleoside-diphosphate reductase alpha chain [EC:1.17.4.1]
K07079	0.123658	0.0935934	0.124407	256	ko:K07079 K07079; uncharacterized protein
K02887	0.0815423	0.184469	0.124342	124	ko:K02887 RP-L20, MRPL20, rplT; large subunit ribosomal protein L20
K02109	0.124468	0.105227	0.124005	132	ko:K02109 ATPF0B, atpF; F-type H+-transporting ATPase subunit b
K03738	0.114088	0.0870654	0.123475	153	ko:K03738 aor; aldehyde:ferredoxin oxidoreductase [EC:1.2.7.5]
K03695	0.0869623	0.0875309	0.123404	170	ko:K03695 clpB; ATP-dependent Clp protease ATP-binding subunit ClpB
K00053	0.0685201	0.141065	0.123385	104	ko:K00053 ilvC; ketol-acid reductoisomerase [EC:1.1.1.86]
K01938	0.137262	0.117548	0.122663	144	ko:K01938 fhs; formate--tetrahydrofolate ligase [EC:6.3.4.3]
K02591	0.0144071	0.268703	0.121978	56	ko:K02591 nifK; nitrogenase molybdenum-iron protein beta chain [EC:1.18.6.1]
K03694	0.0782075	0.113848	0.121944	124	ko:K03694 clpA; ATP-dependent Clp protease ATP-binding subunit ClpA
K02411	0.0328447	0.107416	0.1209	98	ko:K02411 fliH; flagellar assembly protein FliH
K02601	0.173422	0.162046	0.120104	176	ko:K02601 nusG; transcription termination/antitermination protein NusG
K17992	0.0733691	0.0883388	0.120042	59	ko:K17992 hndB; NADP-reducing hydrogenase subunit HndB [EC:1.12.1.3]
K01026	0.167482	0.0915004	0.119988	95	ko:K01026 pct; propionate CoA-transferase [EC:2.8.3.1]
K01810	0.0848801	0.110419	0.119723	184	ko:K01810 GPI, pgi; glucose-6-phosphate isomerase [EC:5.3.1.9]
K00059	0.224064	0.156268	0.119402	250	ko:K00059 fabG, OAR1; 3-oxoacyl-[acyl-carrier protein] reductase [EC:1.1.1.100]
K07080	0.19741	0.0919968	0.118735	202	ko:K07080 K07080; uncharacterized protein
K15987	0.132238	0.103199	0.118686	204	ko:K15987 hppA; K(+)-stimulated pyrophosphate-energized sodium pump
K15633	0.112759	0.150543	0.118081	162	ko:K15633 gpmI; 2,3-bisphosphoglycerate-independent phosphoglycerate mutase [EC:5.4.2.12]
K00826	0.0729644	0.122806	0.117985	131	ko:K00826 E2.6.1.42, ilvE; branched-chain amino acid aminotransferase [EC:2.6.1.42]
K11717	0.0892707	0.122516	0.117574	91	ko:K11717 sufS; cysteine desulfurase / selenocysteine lyase [EC:2.8.1.7 4.4.1.16]
K03569	0.123538	0.139042	0.116541	199	ko:K03569 mreB; rod shape-determining protein MreB and related proteins
K02950	0.120502	0.192862	0.116516	103	ko:K02950 RP-S12, MRPS12, rpsL; small subunit ribosomal protein S12
K02879	0.125922	0.171494	0.11514	137	ko:K02879 RP-L17, MRPL17, rplQ; large subunit ribosomal protein L17
K01338	0.144729	0.142561	0.115138	265	ko:K01338 lon; ATP-dependent Lon protease [EC:3.4.21.53]
K03522	0.154865	0.130611	0.114778	165	ko:K03522 fixB, etfA; electron transfer flavoprotein alpha subunit
K02876	0.0916564	0.16055	0.113863	137	ko:K02876 RP-L15, MRPL15, rplO; large subunit ribosomal protein L15
K01649	0.0543502	0.119838	0.112872	160	ko:K01649 leuA, IMS; 2-isopropylmalate synthase [EC:2.3.3.13]
K09458	0.116493	0.146624	0.111794	173	ko:K09458 fabF, OXSM, CEM1; 3-oxoacyl-[acyl-carrier-protein] synthase II [EC:2.3.1.179]
K02948	0.0892087	0.128147	0.110454	96	ko:K02948 RP-S11, MRPS11, rpsK; small subunit ribosomal protein S11
K03531	0.135573	0.0982345	0.108767	195	ko:K03531 ftsZ; cell division protein FtsZ
K02469	0.117134	0.134077	0.108635	263	ko:K02469 gyrA; DNA gyrase subunit A [EC:5.6.2.2]
K02864	0.166943	0.160259	0.108406	191	ko:K02864 RP-L10, MRPL10, rplJ; large subunit ribosomal protein L10
K03615	0.0773618	0.120166	0.108347	184	ko:K03615 rnfC; Na+-translocating ferredoxin:NAD+ oxidoreductase subunit C [EC:7.2.1.2]
K01835	0.106948	0.111389	0.10819	208	ko:K01835 pgm; phosphoglucomutase [EC:5.4.2.2]
K00975	0.169052	0.121333	0.107454	199	ko:K00975 glgC; glucose-1-phosphate adenylyltransferase [EC:2.7.7.27]
K03070	0.10441	0.115738	0.107441	254	ko:K03070 secA; preprotein translocase subunit SecA [EC:7.4.2.8]
K02892	0.121977	0.140916	0.106779	122	ko:K02892 RP-L23, MRPL23, rplW; large subunit ribosomal protein L23
K02890	0.119636	0.134051	0.106673	123	ko:K02890 RP-L22, MRPL22, rplV; large subunit ribosomal protein L22
K02838	0.0770092	0.115678	0.10417	138	ko:K02838 frr, MRRF, RRF; ribosome recycling factor
K02470	0.0699093	0.108669	0.103965	188	ko:K02470 gyrB; DNA gyrase subunit B [EC:5.6.2.2]
K01251	0.099191	0.12381	0.103582	134	ko:K01251 E3.3.1.1, ahcY; adenosylhomocysteinase [EC:3.3.1.1]
K02338	0.0666116	0.0920207	0.103493	146	ko:K02338 dnaN; DNA polymerase III subunit beta [EC:2.7.7.7]
K00197	0.0811386	0.0720064	0.101897	66	ko:K00197 cdhE, acsC; acetyl-CoA decarbonylase/synthase, CODH/ACS complex subunit gamma [EC:2.1.1.245]
K01868	0.141471	0.0986484	0.101384	183	ko:K01868 TARS, thrS; threonyl-tRNA synthetase [EC:6.1.1.3]
K02899	0.043496	0.113888	0.10127	78	ko:K02899 RP-L27, MRPL27, rpmA; large subunit ribosomal protein L27
K01572	0.0974875	0.0986949	0.100808	130	ko:K01572 : No such data.
K03111	0.0784832	0.123968	0.100193	152	ko:K03111 ssb; single-strand DNA-binding protein
K02952	0.121011	0.165294	0.0990052	109	ko:K02952 RP-S13, rpsM; small subunit ribosomal protein S13
K13954	0.0917712	0.0672991	0.0988657	78	ko:K13954 yiaY; alcohol dehydrogenase [EC:1.1.1.1]
K07496	0.177565	0.0873458	0.098463	195	ko:K07496 K07496; putative transposase
K03772	0.0455554	0.0897323	0.0979106	92	ko:K03772 fkpA; FKBP-type peptidyl-prolyl cis-trans isomerase FkpA [EC:5.2.1.8]
K02871	0.108066	0.109153	0.0971643	150	ko:K02871 RP-L13, MRPL13, rplM; large subunit ribosomal protein L13
K00703	0.129344	0.0850012	0.0968299	165	ko:K00703 glgA; starch synthase [EC:2.4.1.21]
K07164	0.0627861	0.152689	0.0965285	77	ko:K07164 K07164; uncharacterized protein
K01880	0.0623269	0.0991546	0.0958467	116	ko:K01880 GARS, glyS1; glycyl-tRNA synthetase [EC:6.1.1.14]
K00700	0.155056	0.0866702	0.0950515	114	ko:K00700 GBE1, glgB; 1,4-alpha-glucan branching enzyme [EC:2.4.1.18]
K02897	0.0945904	0.11714	0.094844	94	ko:K02897 RP-L25, rplY; large subunit ribosomal protein L25
K00656	0.160645	0.0803482	0.0947689	286	ko:K00656 E2.3.1.54, pflD; formate C-acetyltransferase [EC:2.3.1.54]
K07337	0.0464988	0.128149	0.09399	67	ko:K07337 K07337; penicillin-binding protein activator
K01955	0.115572	0.102704	0.0938267	225	ko:K01955 carB, CPA2; carbamoyl-phosphate synthase large subunit [EC:6.3.5.5]
K03773	0.0517751	0.0841446	0.0938136	74	ko:K03773 fklB; FKBP-type peptidyl-prolyl cis-trans isomerase FklB [EC:5.2.1.8]
K00334	0.144698	0.0584853	0.0930246	115	ko:K00334 nuoE; NADH-quinone oxidoreductase subunit E [EC:7.1.1.2]
K02026	0.0944912	0.0671472	0.0926823	144	ko:K02026 ABC.MS.P1; multiple sugar transport system permease protein
K07216	0.0598653	0.0743052	0.0924963	118	ko:K07216 K07216; hemerythrin
K03553	0.0896046	0.106096	0.0922177	130	ko:K03553 recA; recombination protein RecA
K02422	0.123831	0.0888684	0.0919071	87	ko:K02422 fliS; flagellar protein FliS
K00058	0.145918	0.122915	0.0919029	205	ko:K00058 serA, PHGDH; D-3-phosphoglycerate dehydrogenase / 2-oxoglutarate reductase [EC:1.1.1.95 1.1.1.399]
K01876	0.0983018	0.0926065	0.0910367	206	ko:K01876 aspS; aspartyl-tRNA synthetase [EC:6.1.1.12]
K02397	0.0868084	0.0756067	0.0903255	137	ko:K02397 flgL; flagellar hook-associated protein 3 FlgL
K02388	0.0628352	0.0886609	0.0902083	98	ko:K02388 flgC; flagellar basal-body rod protein FlgC
K06867	0.176936	0.0797594	0.0890435	91	ko:K06867 K06867; uncharacterized protein
K00864	0.123499	0.083925	0.0889707	118	ko:K00864 glpK, GK; glycerol kinase [EC:2.7.1.30]
K03797	0.115968	0.0925784	0.088904	184	ko:K03797 E3.4.21.102, prc, ctpA; carboxyl-terminal processing protease [EC:3.4.21.102]
K01990	0.136399	0.0715426	0.0887024	208	ko:K01990 ABC-2.A; ABC-2 type transport system ATP-binding protein
K05366	0.098173	0.0926078	0.0886626	160	ko:K05366 mrcA; penicillin-binding protein 1A [EC:2.4.1.129 3.4.16.4]
K02031	0.167947	0.0806936	0.0882136	204	ko:K02031 ABC.PE.A; peptide/nickel transport system ATP-binding protein
K01874	0.0733065	0.072974	0.0881835	169	ko:K01874 MARS, metG; methionyl-tRNA synthetase [EC:6.1.1.10]
K04480	0.201214	0.0959512	0.0880592	28	ko:K04480 mtaB; methanol---5-hydroxybenzimidazolylcobamide Co-methyltransferase [EC:2.1.1.90]
K07277	0.088896	0.0789005	0.088017	178	ko:K07277 SAM50, TOB55, bamA; outer membrane protein insertion porin family
K00239	0.0837038	0.154811	0.0875347	93	ko:K00239 sdhA, frdA; succinate dehydrogenase / fumarate reductase, flavoprotein subunit [EC:1.3.5.1 1.3.5.4]
K02241	0.0562537	0.0578415	0.0872353	78	ko:K02241 comFB; competence protein ComFB
K02032	0.126874	0.0821413	0.0868929	194	ko:K02032 ABC.PE.A1; peptide/nickel transport system ATP-binding protein
K03389	0.0418547	0.0480098	0.0862169	41	ko:K03389 hdrB2; heterodisulfide reductase subunit B2 [EC:1.8.7.3 1.8.98.4 1.8.98.5 1.8.98.6]
K00257	0.0680503	0.086109	0.0853157	66	ko:K00257 mbtN, fadE14; acyl-ACP dehydrogenase [EC:1.3.99.-]
K07484	0.106091	0.0729765	0.0853063	120	ko:K07484 K07484; transposase
K03671	0.0450291	0.077659	0.0849875	64	ko:K03671 trxA; thioredoxin 1
K07133	0.0746455	0.062286	0.084376	199	ko:K07133 K07133; uncharacterized protein
K04078	0.120847	0.0996764	0.0842768	79	ko:K04078 groES, HSPE1; chaperonin GroES
K02965	0.0584166	0.172853	0.083855	97	ko:K02965 RP-S19, rpsS; small subunit ribosomal protein S19
K17320	0.10323	0.0569264	0.083347	179	ko:K17320 lplC; putative aldouronate transport system permease protein
K03642	0.044054	0.105196	0.0832365	39	ko:K03642 rlpA; rare lipoprotein A
K01952	0.0915107	0.0825119	0.0829395	233	ko:K01952 PFAS, purL; phosphoribosylformylglycinamidine synthase [EC:6.3.5.3]
K01652	0.100855	0.0766983	0.0829252	174	ko:K01652 E2.2.1.6L, ilvB, ilvG, ilvI; acetolactate synthase I/II/III large subunit [EC:2.2.1.6]
K03628	0.0660842	0.09772	0.0827415	129	ko:K03628 rho; transcription termination factor Rho
K02337	0.0830727	0.0670036	0.0813651	209	ko:K02337 dnaE; DNA polymerase III subunit alpha [EC:2.7.7.7]
K01531	0.0533073	0.101216	0.0810658	130	ko:K01531 mgtA, mgtB; P-type Mg2+ transporter [EC:7.2.2.14]
K00174	0.115151	0.0646451	0.0809358	179	ko:K00174 korA, oorA, oforA; 2-oxoglutarate/2-oxoacid ferredoxin oxidoreductase subunit alpha [EC:1.2.7.3 1.2.7.11]
K02650	0.0211403	0.0404932	0.0806571	18	ko:K02650 pilA; type IV pilus assembly protein PilA
K01872	0.0793045	0.0812439	0.0805368	195	ko:K01872 AARS, alaS; alanyl-tRNA synthetase [EC:6.1.1.7]
K01951	0.0752327	0.069734	0.0804485	148	ko:K01951 guaA, GMPS; GMP synthase (glutamine-hydrolysing) [EC:6.3.5.2]
K03545	0.0991795	0.120214	0.0801415	183	ko:K03545 tig; trigger factor
K00831	0.0658073	0.100293	0.0794744	117	ko:K00831 serC, PSAT1; phosphoserine aminotransferase [EC:2.6.1.52]
K15770	0.0526409	0.0490976	0.079427	66	ko:K15770 cycB, ganO; arabinogalactan oligomer / maltooligosaccharide transport system substrate-binding protein
K02115	0.0859113	0.086834	0.0793024	123	ko:K02115 ATPF1G, atpG; F-type H+-transporting ATPase subunit gamma
K03168	0.067432	0.0660009	0.0792142	178	ko:K03168 topA; DNA topoisomerase I [EC:5.6.2.1]
K01804	0.0253888	0.0745902	0.0783901	78	ko:K01804 araA; L-arabinose isomerase [EC:5.3.1.4]
K03438	0.0789715	0.0742294	0.0781047	136	ko:K03438 mraW, rsmH; 16S rRNA (cytosine1402-N4)-methyltransferase [EC:2.1.1.199]
K04079	0.125984	0.104801	0.0780466	186	ko:K04079 HSP90A, htpG; molecular chaperone HtpG
K02389	0.0461293	0.129301	0.0778856	69	ko:K02389 flgD; flagellar basal-body rod modification protein FlgD
K02907	0.0602165	0.0966996	0.0772926	71	ko:K02907 RP-L30, MRPL30, rpmD; large subunit ribosomal protein L30
K02383	0.0490318	0.077314	0.0768047	25	ko:K02383 flbB; flagellar protein FlbB
K04087	0.0308134	0.056826	0.0765895	58	ko:K04087 hflC; membrane protease subunit HflC [EC:3.4.-.-]
K18332	0.0912767	0.0760936	0.0765396	146	ko:K18332 hndD; NADP-reducing hydrogenase subunit HndD [EC:1.12.1.3]
K07040	0.0250812	0.111109	0.0763055	36	ko:K07040 K07040; uncharacterized protein
K02970	0.123345	0.0860446	0.0752015	56	ko:K02970 RP-S21, MRPS21, rpsU; small subunit ribosomal protein S21
K02556	0.065776	0.0739695	0.074832	117	ko:K02556 motA; chemotaxis protein MotA
K02415	0.0307889	0.0416692	0.0746474	52	ko:K02415 fliL; flagellar FliL protein
K00948	0.0837761	0.0719404	0.0740983	156	ko:K00948 PRPS, prsA; ribose-phosphate pyrophosphokinase [EC:2.7.6.1]
K02586	0.0219439	0.1799	0.0736336	60	ko:K02586 nifD; nitrogenase molybdenum-iron protein alpha chain [EC:1.18.6.1]
K02033	0.0743168	0.0563753	0.0724754	159	ko:K02033 ABC.PE.P; peptide/nickel transport system permease protein
K06960	0.0612506	0.062898	0.0724717	74	ko:K06960 K06960; uncharacterized protein
K07738	0.0304226	0.0631682	0.0718044	39	ko:K07738 nrdR; transcriptional repressor NrdR
K02408	0.244315	0.0592671	0.0711304	51	ko:K02408 fliE; flagellar hook-basal body complex protein FliE
K02959	0.0631028	0.0856324	0.0709966	99	ko:K02959 RP-S16, MRPS16, rpsP; small subunit ribosomal protein S16
K02412	0.0735076	0.0788837	0.0709585	140	ko:K02412 fliI; flagellum-specific ATP synthase [EC:7.4.2.8]
K00571	0.0771441	0.0506991	0.0707563	161	ko:K00571 E2.1.1.72; site-specific DNA-methyltransferase (adenine-specific) [EC:2.1.1.72]
K00702	0.126081	0.0900068	0.0705931	94	ko:K00702 E2.4.1.20; cellobiose phosphorylase [EC:2.4.1.20]
K02316	0.0672573	0.105231	0.0702956	110	ko:K02316 dnaG; DNA primase [EC:2.7.7.101]
K01153	0.0522886	0.0505656	0.0698265	176	ko:K01153 hsdR; type I restriction enzyme, R subunit [EC:3.1.21.3]
K02956	0.0529351	0.101944	0.069685	84	ko:K02956 RP-S15, MRPS15, rpsO; small subunit ribosomal protein S15
K13993	0.0644389	0.0369199	0.0695722	87	ko:K13993 HSP20; HSP20 family protein
K01870	0.119831	0.0777791	0.0693218	185	ko:K01870 IARS, ileS; isoleucyl-tRNA synthetase [EC:6.1.1.5]
K02996	0.189727	0.0906908	0.0691782	120	ko:K02996 RP-S9, MRPS9, rpsI; small subunit ribosomal protein S9
K02034	0.112328	0.053426	0.0688654	181	ko:K02034 ABC.PE.P1; peptide/nickel transport system permease protein
K10118	0.060617	0.0339664	0.0688368	75	ko:K10118 msmF; raffinose/stachyose/melibiose transport system permease protein
K10441	0.203951	0.0635331	0.0687086	242	ko:K10441 rbsA; ribose transport system ATP-binding protein [EC:7.5.2.7]
K02836	0.0692799	0.0913045	0.0686248	94	ko:K02836 prfB; peptide chain release factor 2
K04088	0.0363378	0.0577724	0.0685904	54	ko:K04088 hflK; membrane protease subunit HflK [EC:3.4.-.-]
K00123	0.0958544	0.0557226	0.0685528	132	ko:K00123 fdoG, fdhF, fdwA; formate dehydrogenase major subunit [EC:1.17.1.9]
K02916	0.0637545	0.080182	0.0685376	54	ko:K02916 RP-L35, MRPL35, rpmI; large subunit ribosomal protein L35
K01937	0.0553375	0.0749121	0.0682957	121	ko:K01937 pyrG, CTPS; CTP synthase [EC:6.3.4.2]
K01209	0.106043	0.0867926	0.0680741	161	ko:K01209 abfA; alpha-L-arabinofuranosidase [EC:3.2.1.55]
K06901	0.0290508	0.0437387	0.0679999	67	ko:K06901 pbuG; putative MFS transporter, AGZA family, xanthine/uracil permease
K00133	0.0507145	0.0671023	0.0678459	102	ko:K00133 asd; aspartate-semialdehyde dehydrogenase [EC:1.2.1.11]
K02400	0.110019	0.0635497	0.0676364	164	ko:K02400 flhA; flagellar biosynthesis protein FlhA
K02012	0.106597	0.0535006	0.0675863	125	ko:K02012 afuA, fbpA; iron(III) transport system substrate-binding protein
K03529	0.0735036	0.0892428	0.0675117	158	ko:K03529 smc; chromosome segregation protein
K00088	0.0802545	0.0709518	0.0672942	143	ko:K00088 IMPDH, guaB; IMP dehydrogenase [EC:1.1.1.205]
K02590	0.0182162	0.172922	0.0670699	19	ko:K02590 nifHD2, nifI2; nitrogen regulatory protein PII 2
K02806	0.0339268	0.0745514	0.0670462	85	ko:K02806 PTS-Ntr-EIIA, ptsN; PTS system, nitrogen regulatory IIA component [EC:2.7.1.-]
K03631	0.0578266	0.0532575	0.0669234	130	ko:K03631 recN; DNA repair protein RecN (Recombination protein N)
K01847	0.0382978	0.0667678	0.0668163	94	ko:K01847 MUT; methylmalonyl-CoA mutase [EC:5.4.99.2]
K01647	0.0359614	0.068821	0.0647966	101	ko:K01647 CS, gltA; citrate synthase [EC:2.3.3.1]
K01491	0.0596084	0.0535027	0.0647447	109	ko:K01491 folD; methylenetetrahydrofolate dehydrogenase (NADP+) / methenyltetrahydrofolate cyclohydrolase [EC:1.5.1.5 3.5.4.9]
K00244	0.0843523	0.0563354	0.0646879	135	ko:K00244 frdA; fumarate reductase flavoprotein subunit [EC:1.3.5.4]
K02589	0.0108262	0.147183	0.0644272	28	ko:K02589 nifHD1, nifI1; nitrogen regulatory protein PII 1
K01940	0.0544652	0.0495082	0.0642314	105	ko:K01940 argG, ASS1; argininosuccinate synthase [EC:6.3.4.5]
K00175	0.110761	0.0677691	0.0642224	140	ko:K00175 korB, oorB, oforB; 2-oxoglutarate/2-oxoacid ferredoxin oxidoreductase subunit beta [EC:1.2.7.3 1.2.7.11]
K02939	0.081004	0.0713867	0.0640317	89	ko:K02939 RP-L9, MRPL9, rplI; large subunit ribosomal protein L9
K00527	0.125599	0.087276	0.0637655	156	ko:K00527 rtpR; ribonucleoside-triphosphate reductase (thioredoxin) [EC:1.17.4.2]
K01873	0.100436	0.0719218	0.0637164	175	ko:K01873 VARS, valS; valyl-tRNA synthetase [EC:6.1.1.9]
K06142	0.0720077	0.0542838	0.0630922	97	ko:K06142 hlpA, ompH; outer membrane protein
K11996	0.0309498	0.0578755	0.0625322	74	ko:K11996 MOCS3, UBA4; adenylyltransferase and sulfurtransferase [EC:2.7.7.80 2.8.1.11]
K00600	0.0599612	0.0673649	0.0625156	137	ko:K00600 glyA, SHMT; glycine hydroxymethyltransferase [EC:2.1.2.1]
K03544	0.0760385	0.0900574	0.0624852	137	ko:K03544 clpX, CLPX; ATP-dependent Clp protease ATP-binding subunit ClpX
K10547	0.0174917	0.0462198	0.0624692	50	ko:K10547 ABC.GGU.P, gguB; putative multiple sugar transport system permease protein
K01939	0.068097	0.0591249	0.0622106	118	ko:K01939 purA, ADSS; adenylosuccinate synthase [EC:6.3.4.4]
K10192	0.0404632	0.0477755	0.0619977	31	ko:K10192 togB; oligogalacturonide transport system substrate-binding protein
K01738	0.0565678	0.0784813	0.0619972	97	ko:K01738 cysK; cysteine synthase [EC:2.5.1.47]
K01929	0.0437108	0.0484679	0.0612343	103	ko:K01929 murF; UDP-N-acetylmuramoyl-tripeptide--D-alanyl-D-alanine ligase [EC:6.3.2.10]
K00248	0.146446	0.0617535	0.0611934	112	ko:K00248 ACADS, bcd; butyryl-CoA dehydrogenase [EC:1.3.8.1]
K00764	0.0623622	0.070457	0.0610048	125	ko:K00764 purF, PPAT; amidophosphoribosyltransferase [EC:2.4.2.14]
K01687	0.0877629	0.0821714	0.0609327	131	ko:K01687 ilvD; dihydroxy-acid dehydratase [EC:4.2.1.9]
K01755	0.0483064	0.0686778	0.0607555	112	ko:K01755 argH, ASL; argininosuccinate lyase [EC:4.3.2.1]
K03527	0.10972	0.0739763	0.0606436	187	ko:K03527 ispH, lytB; 4-hydroxy-3-methylbut-2-en-1-yl diphosphate reductase [EC:1.17.7.4]
K03685	0.023112	0.0440043	0.0606396	74	ko:K03685 rnc, DROSHA, RNT1; ribonuclease III [EC:3.1.26.3]
K02404	0.0554244	0.053856	0.0605207	104	ko:K02404 flhF; flagellar biosynthesis protein FlhF
K03924	0.0451591	0.0426129	0.060326	120	ko:K03924 moxR; MoxR-like ATPase [EC:3.6.3.-]
K04562	0.052458	0.0420511	0.0595458	85	ko:K04562 flhG, fleN; flagellar biosynthesis protein FlhG
K03655	0.0671531	0.059123	0.0595342	181	ko:K03655 recG; ATP-dependent DNA helicase RecG [EC:3.6.4.12]
K02405	0.0364699	0.0467778	0.0594979	74	ko:K02405 fliA; RNA polymerase sigma factor for flagellar operon FliA
K02588	0.0192825	0.174442	0.0594364	30	ko:K02588 nifH; nitrogenase iron protein NifH
K02990	0.105838	0.0986387	0.0593566	106	ko:K02990 RP-S6, MRPS6, rpsF; small subunit ribosomal protein S6
K04763	0.0434441	0.0694963	0.0593093	68	ko:K04763 xerD; integrase/recombinase XerD
K04771	0.138544	0.0627008	0.0591696	163	ko:K04771 degP, htrA; serine protease Do [EC:3.4.21.107]
K06200	0.0280704	0.0299979	0.0589911	48	ko:K06200 cstA; carbon starvation protein
K00806	0.0348998	0.0635639	0.0585449	103	ko:K00806 uppS; undecaprenyl diphosphate synthase [EC:2.5.1.31]
K01802	0.0432856	0.0531424	0.0583585	68	ko:K01802 E5.2.1.8; peptidylprolyl isomerase [EC:5.2.1.8]
K00849	0.0518781	0.0491063	0.0583446	118	ko:K00849 galK; galactokinase [EC:2.7.1.6]
K00939	0.0730075	0.0560905	0.0583305	115	ko:K00939 adk, AK; adenylate kinase [EC:2.7.4.3]
K00558	0.0224883	0.035124	0.0580149	127	ko:K00558 DNMT1, dcm; DNA (cytosine-5)-methyltransferase 1 [EC:2.1.1.37]
K01869	0.0739147	0.0614747	0.057719	162	ko:K01869 LARS, leuS; leucyl-tRNA synthetase [EC:6.1.1.4]
K00111	0.0719563	0.0488021	0.0576115	86	ko:K00111 glpA, glpD; glycerol-3-phosphate dehydrogenase [EC:1.1.5.3]
K01703	0.0598058	0.0747466	0.0574653	114	ko:K01703 leuC, IPMI-L; 3-isopropylmalate/(R)-2-methylmalate dehydratase large subunit [EC:4.2.1.33 4.2.1.35]
K02387	0.0590583	0.0710436	0.0572009	76	ko:K02387 flgB; flagellar basal-body rod protein FlgB
K00147	0.0614538	0.0602757	0.0571863	91	ko:K00147 proA; glutamate-5-semialdehyde dehydrogenase [EC:1.2.1.41]
K00297	0.0488436	0.041088	0.0569672	58	ko:K00297 metF, MTHFR; methylenetetrahydrofolate reductase (NADPH) [EC:1.5.1.20]
K01265	0.0792968	0.0561665	0.056646	139	ko:K01265 map; methionyl aminopeptidase [EC:3.4.11.18]
K02004	0.116791	0.0611143	0.0564542	160	ko:K02004 ABC.CD.P; putative ABC transport system permease protein
K07138	0.083833	0.0404488	0.0562989	92	ko:K07138 K07138; uncharacterized protein
K00625	0.0646779	0.0579235	0.0562523	85	ko:K00625 E2.3.1.8, pta; phosphate acetyltransferase [EC:2.3.1.8]
K03686	0.0774831	0.0690332	0.0558519	128	ko:K03686 dnaJ; molecular chaperone DnaJ
K02968	0.0769378	0.0837908	0.0557608	71	ko:K02968 RP-S20, rpsT; small subunit ribosomal protein S20
K03427	0.0620065	0.0588148	0.0557258	175	ko:K03427 hsdM; type I restriction enzyme M protein [EC:2.1.1.72]
K03657	0.0677678	0.055125	0.0556573	159	ko:K03657 uvrD, pcrA; DNA helicase II / ATP-dependent DNA helicase PcrA [EC:3.6.4.12]
K01889	0.0517995	0.0569875	0.0552834	110	ko:K01889 FARSA, pheS; phenylalanyl-tRNA synthetase alpha chain [EC:6.1.1.20]
K01586	0.0645037	0.0546262	0.0550086	93	ko:K01586 lysA; diaminopimelate decarboxylase [EC:4.1.1.20]
K00790	0.0779815	0.0584024	0.0550058	123	ko:K00790 murA; UDP-N-acetylglucosamine 1-carboxyvinyltransferase [EC:2.5.1.7]
K00266	0.0555869	0.0457199	0.054998	84	ko:K00266 gltD; glutamate synthase (NADPH) small chain [EC:1.4.1.13]
K02113	0.0555231	0.0514158	0.0545839	69	ko:K02113 ATPF1D, atpH; F-type H+-transporting ATPase subunit delta
K00402	0.124192	0.0585874	0.0543895	15	ko:K00402 mcrG; methyl-coenzyme M reductase gamma subunit [EC:2.8.4.1]
K00928	0.0646935	0.0528326	0.0542602	123	ko:K00928 lysC; aspartate kinase [EC:2.7.2.4]
K01190	0.104206	0.0469756	0.0541898	161	ko:K01190 lacZ; beta-galactosidase [EC:3.2.1.23]
K00648	0.0732876	0.0749313	0.0541287	130	ko:K00648 fabH; 3-oxoacyl-[acyl-carrier-protein] synthase III [EC:2.3.1.180]
K03687	0.0323284	0.0489597	0.0540907	60	ko:K03687 GRPE; molecular chaperone GrpE
K08884	0.0831203	0.0478836	0.0540634	148	ko:K08884 K08884; serine/threonine protein kinase, bacterial [EC:2.7.11.1]
K03555	0.066436	0.0379977	0.0535728	118	ko:K03555 mutS; DNA mismatch repair protein MutS
K03590	0.0805378	0.0489458	0.0534436	96	ko:K03590 ftsA; cell division protein FtsA
K03210	0.0648358	0.0405348	0.0529788	67	ko:K03210 yajC; preprotein translocase subunit YajC
K02335	0.0562167	0.0455471	0.0529137	139	ko:K02335 polA; DNA polymerase I [EC:2.7.7.7]
K04487	0.086994	0.0550833	0.0528808	168	ko:K04487 iscS, NFS1; cysteine desulfurase [EC:2.8.1.7]
K00640	0.0608295	0.0498641	0.0528496	82	ko:K00640 cysE; serine O-acetyltransferase [EC:2.3.1.30]
K02434	0.0431271	0.0406946	0.0527756	87	ko:K02434 gatB, PET112; aspartyl-tRNA(Asn)/glutamyl-tRNA(Gln) amidotransferase subunit B [EC:6.3.5.6 6.3.5.7]
K07812	0.110369	0.0817558	0.0525036	136	ko:K07812 torZ; trimethylamine-N-oxide reductase (cytochrome c) [EC:1.7.2.3]
K05592	0.0622576	0.0662384	0.0523181	95	ko:K05592 deaD, cshA; ATP-dependent RNA helicase DeaD [EC:3.6.4.13]
K07462	0.0898724	0.072816	0.0521856	159	ko:K07462 recJ; single-stranded-DNA-specific exonuclease [EC:3.1.-.-]
K01890	0.0662901	0.0521831	0.0521099	125	ko:K01890 FARSB, pheT; phenylalanyl-tRNA synthetase beta chain [EC:6.1.1.20]
K02557	0.0803328	0.0469955	0.0520783	117	ko:K02557 motB; chemotaxis protein MotB
K01881	0.0826951	0.0605102	0.0520412	149	ko:K01881 PARS, proS; prolyl-tRNA synthetase [EC:6.1.1.15]
K00194	0.0370898	0.0423458	0.0520101	52	ko:K00194 cdhD, acsD; acetyl-CoA decarbonylase/synthase, CODH/ACS complex subunit delta [EC:2.1.1.245]
K11959	0.000348283	0.0381599	0.0516374	19	ko:K11959 urtA; urea transport system substrate-binding protein
K01886	0.0610816	0.0587664	0.0508506	106	ko:K01886 QARS, glnS; glutaminyl-tRNA synthetase [EC:6.1.1.18]
K03614	0.0303365	0.0305194	0.0508344	81	ko:K03614 rnfD; Na+-translocating ferredoxin:NAD+ oxidoreductase subunit D [EC:7.2.1.2]
K02909	0.0513299	0.0758739	0.0506641	48	ko:K02909 RP-L31, rpmE; large subunit ribosomal protein L31
K08303	0.0225855	0.0562458	0.0505111	91	ko:K08303 K08303; putative protease [EC:3.4.-.-]
K02122	0.060284	0.0429126	0.0501689	65	ko:K02122 ATPVF, ntpF, atpF; V/A-type H+/Na+-transporting ATPase subunit F
K05515	0.0494404	0.0464029	0.0500043	114	ko:K05515 mrdA; penicillin-binding protein 2 [EC:3.4.16.4]
K02622	0.0424006	0.0517929	0.0499772	76	ko:K02622 parE; topoisomerase IV subunit B [EC:5.6.2.2]
K02529	0.0593299	0.0398226	0.0499365	94	ko:K02529 lacI, galR; LacI family transcriptional regulator
K09803	0.0280889	0.0574288	0.0497955	55	ko:K09803 K09803; uncharacterized protein
K02110	0.0498011	0.0430669	0.0496959	52	ko:K02110 ATPF0C, atpE; F-type H+-transporting ATPase subunit c
K03519	0.0575395	0.0459548	0.0496525	41	ko:K03519 coxM, cutM; aerobic carbon-monoxide dehydrogenase medium subunit [EC:1.2.5.3]
K03497	0.0774034	0.0629867	0.0495675	136	ko:K03497 parB, spo0J; ParB family transcriptional regulator, chromosome partitioning protein
K03106	0.0671104	0.0627277	0.0493426	142	ko:K03106 SRP54, ffh; signal recognition particle subunit SRP54 [EC:3.6.5.4]
K01785	0.0519985	0.0274227	0.0491787	83	ko:K01785 galM, GALM; aldose 1-epimerase [EC:5.1.3.3]
K03701	0.0647557	0.0535804	0.0488913	136	ko:K03701 uvrA; excinuclease ABC subunit A
K01966	0.0320396	0.0986602	0.0486107	55	ko:K01966 PCCB, pccB; propionyl-CoA carboxylase beta chain [EC:6.4.1.3 2.1.3.15]
K01756	0.0733894	0.0667401	0.0485466	105	ko:K01756 purB, ADSL; adenylosuccinate lyase [EC:4.3.2.2]
K00874	0.047515	0.0445654	0.0483444	103	ko:K00874 kdgK; 2-dehydro-3-deoxygluconokinase [EC:2.7.1.45]
K01206	0.0846716	0.0387037	0.0483123	114	ko:K01206 FUCA; alpha-L-fucosidase [EC:3.2.1.51]
K03496	0.0917581	0.0534622	0.0482787	104	ko:K03496 parA, soj; chromosome partitioning protein
K10823	0.0539437	0.0438536	0.0481453	107	ko:K10823 oppF; oligopeptide transport system ATP-binding protein
K07588	0.0296038	0.0260525	0.0481022	41	ko:K07588 argK; LAO/AO transport system kinase [EC:2.7.-.-]
K02356	0.0852201	0.0585542	0.048019	115	ko:K02356 efp; elongation factor P
K02911	0.0193218	0.124444	0.0480128	22	ko:K02911 RP-L32, MRPL32, rpmF; large subunit ribosomal protein L32
K02770	0.0201172	0.0538609	0.0479554	50	ko:K02770 PTS-Fru-EIIC, fruA; PTS system, fructose-specific IIC component
K10206	0.0336137	0.0555181	0.047919	86	ko:K10206 E2.6.1.83; LL-diaminopimelate aminotransferase [EC:2.6.1.83]
K03667	0.0602553	0.0497776	0.047718	86	ko:K03667 hslU; ATP-dependent HslUV protease ATP-binding subunit HslU
K00937	0.0582595	0.0480068	0.047094	103	ko:K00937 ppk; polyphosphate kinase [EC:2.7.4.1]
K06959	0.0503696	0.0755732	0.0470543	116	ko:K06959 tex; protein Tex
K03100	0.0321015	0.0355671	0.0469967	107	ko:K03100 lepB; signal peptidase I [EC:3.4.21.89]
K03150	0.0266514	0.035986	0.0469223	65	ko:K03150 thiH; 2-iminoacetate synthase [EC:4.1.99.19]
K03075	0.0623857	0.039828	0.0467837	67	ko:K03075 secG; preprotein translocase subunit SecG
K01866	0.0470755	0.0344522	0.0466907	102	ko:K01866 YARS, tyrS; tyrosyl-tRNA synthetase [EC:6.1.1.1]
K01733	0.0609693	0.0356499	0.0466449	117	ko:K01733 thrC; threonine synthase [EC:4.2.3.1]
K08483	0.0417984	0.0705719	0.0464572	122	ko:K08483 PTS-EI.PTSI, ptsI; phosphotransferase system, enzyme I, PtsI [EC:2.7.3.9]
K02963	0.0405792	0.0478945	0.0462528	64	ko:K02963 RP-S18, MRPS18, rpsR; small subunit ribosomal protein S18
K01893	0.0373454	0.0352958	0.0461069	103	ko:K01893 NARS, asnS; asparaginyl-tRNA synthetase [EC:6.1.1.22]
K09903	0.0580045	0.0311796	0.046018	83	ko:K09903 pyrH; uridylate kinase [EC:2.7.4.22]
K01599	0.14198	0.0547453	0.0459729	189	ko:K01599 hemE, UROD; uroporphyrinogen decarboxylase [EC:4.1.1.37]
K01714	0.0538829	0.0525673	0.0457167	113	ko:K01714 dapA; 4-hydroxy-tetrahydrodipicolinate synthase [EC:4.3.3.7]
K02438	0.0254338	0.0409466	0.0453355	72	ko:K02438 glgX; glycogen debranching enzyme [EC:3.2.1.196]
K02051	0.0469409	0.0308969	0.0452931	82	ko:K02051 ABC.SN.S; NitT/TauT family transport system substrate-binding protein
K07469	0.142621	0.0610572	0.04518	176	ko:K07469 mop; aldehyde oxidoreductase [EC:1.2.99.7]
K07114	0.0806553	0.0326821	0.045169	113	ko:K07114 yfbK; Ca-activated chloride channel homolog
K03521	0.121515	0.070528	0.0448979	136	ko:K03521 fixA, etfB; electron transfer flavoprotein beta subunit
K02587	0.00246246	0.0803752	0.0446332	30	ko:K02587 nifE; nitrogenase molybdenum-cofactor synthesis protein NifE
K05808	0.0498567	0.0374212	0.0442703	78	ko:K05808 yhbH; putative sigma-54 modulation protein
K00179	0.0749784	0.0546858	0.0439898	123	ko:K00179 iorA; indolepyruvate ferredoxin oxidoreductase, alpha subunit [EC:1.2.7.8]
K03856	0.016537	0.0445548	0.0437235	55	ko:K03856 AROA2, aroA; 3-deoxy-7-phosphoheptulonate synthase [EC:2.5.1.54]
K01696	0.0265218	0.0457765	0.0436297	46	ko:K01696 trpB; tryptophan synthase beta chain [EC:4.2.1.20]
K07003	0.0306995	0.050536	0.0433518	100	ko:K07003 K07003; uncharacterized protein
K04751	0.0231398	0.141611	0.043317	27	ko:K04751 glnB; nitrogen regulatory protein P-II 1
K00821	0.0274762	0.0453146	0.0432949	64	ko:K00821 argD; acetylornithine/N-succinyldiaminopimelate aminotransferase [EC:2.6.1.11 2.6.1.17]
K03217	0.0350118	0.0468743	0.0432453	100	ko:K03217 yidC, spoIIIJ, OXA1, ccfA; YidC/Oxa1 family membrane protein insertase
K01883	0.0567269	0.0577753	0.0431997	115	ko:K01883 CARS, cysS; cysteinyl-tRNA synthetase [EC:6.1.1.16]
K07263	0.0536782	0.0416013	0.0426853	99	ko:K07263 pqqL; zinc protease [EC:3.4.24.-]
K07053	0.0522872	0.0495179	0.0426786	111	ko:K07053 E3.1.3.97; 3',5'-nucleoside bisphosphate phosphatase [EC:3.1.3.97]
K06217	0.0386863	0.0285398	0.0425901	79	ko:K06217 phoH, phoL; phosphate starvation-inducible protein PhoH and related proteins
K00936	0.0273995	0.0261064	0.0425821	80	ko:K00936 pdtaS; two-component system, sensor histidine kinase PdtaS [EC:2.7.13.3]
K00626	0.124344	0.0547083	0.042516	151	ko:K00626 E2.3.1.9, atoB; acetyl-CoA C-acetyltransferase [EC:2.3.1.9]
K06972	0.0308628	0.0339053	0.0424565	72	ko:K06972 PITRM1, PreP, CYM1; presequence protease [EC:3.4.24.-]
K00820	0.0744198	0.0485287	0.042424	124	ko:K00820 glmS, GFPT; glutamine---fructose-6-phosphate transaminase (isomerizing) [EC:2.6.1.16]
K07481	0.0573343	0.0523893	0.0424087	66	ko:K07481 K07481; transposase, IS5 family
K01923	0.0317406	0.0457381	0.0423972	96	ko:K01923 purC; phosphoribosylaminoimidazole-succinocarboxamide synthase [EC:6.3.2.6]
K00645	0.0615977	0.0648879	0.0423206	80	ko:K00645 fabD, MCAT, MCT1; [acyl-carrier-protein] S-malonyltransferase [EC:2.3.1.39]
K00008	0.100811	0.0369439	0.0421576	126	ko:K00008 SORD, gutB; L-iditol 2-dehydrogenase [EC:1.1.1.14]
K01962	0.0332645	0.072357	0.0421512	50	ko:K01962 accA; acetyl-CoA carboxylase carboxyl transferase subunit alpha [EC:6.4.1.2 2.1.3.15]
K07736	0.028606	0.0360534	0.0421056	71	ko:K07736 carD; CarD family transcriptional regulator
K00177	0.051667	0.0366576	0.0420635	77	ko:K00177 korC, oorC; 2-oxoglutarate ferredoxin oxidoreductase subunit gamma [EC:1.2.7.3]
K03310	0.0667919	0.0378883	0.0419671	62	ko:K03310 TC.AGCS; alanine or glycine:cation symporter, AGCS family
K02003	0.0942174	0.0390269	0.0418603	137	ko:K02003 ABC.CD.A; putative ABC transport system ATP-binding protein
K00951	0.0688332	0.032933	0.0418337	112	ko:K00951 relA; GTP pyrophosphokinase [EC:2.7.6.5]
K07316	0.0779471	0.0411232	0.0415596	131	ko:K07316 mod; adenine-specific DNA-methyltransferase [EC:2.1.1.72]
K06001	0.0287996	0.0536535	0.0412718	72	ko:K06001 trpB; tryptophan synthase beta chain [EC:4.2.1.20]
K00602	0.0950899	0.042964	0.0412005	121	ko:K00602 purH; phosphoribosylaminoimidazolecarboxamide formyltransferase / IMP cyclohydrolase [EC:2.1.2.3 3.5.4.10]
K00135	0.0442889	0.0307993	0.0411507	52	ko:K00135 gabD; succinate-semialdehyde dehydrogenase / glutarate-semialdehyde dehydrogenase [EC:1.2.1.16 1.2.1.79 1.2.1.20]
K03307	0.0524376	0.0355509	0.041095	113	ko:K03307 TC.SSS; solute:Na+ symporter, SSS family
K02835	0.0690148	0.0558968	0.0410359	91	ko:K02835 prfA, MTRF1, MRF1; peptide chain release factor 1
K01662	0.0394158	0.0412005	0.0409047	116	ko:K01662 dxs; 1-deoxy-D-xylulose-5-phosphate synthase [EC:2.2.1.7]
K03969	0.0525728	0.04807	0.0408894	60	ko:K03969 pspA; phage shock protein A
K11749	0.0409633	0.0406415	0.0408031	92	ko:K11749 rseP; regulator of sigma E protease [EC:3.4.24.-]
K00611	0.0701102	0.0550558	0.0407065	108	ko:K00611 OTC, argF, argI; ornithine carbamoyltransferase [EC:2.1.3.3]
K00666	0.0513676	0.0427738	0.0405935	83	ko:K00666 ACSF2; fatty-acyl-CoA synthase [EC:6.2.1.-]
K03495	0.0249028	0.0275685	0.0405745	82	ko:K03495 gidA, mnmG, MTO1; tRNA uridine 5-carboxymethylaminomethyl modification enzyme
K09955	0.0466425	0.0352437	0.040529	88	ko:K09955 K09955; uncharacterized protein
K03074	0.0406295	0.0458468	0.0404698	67	ko:K03074 secF; preprotein translocase subunit SecF
K03768	0.0161265	0.0423016	0.0403633	52	ko:K03768 PPIB, ppiB; peptidyl-prolyl cis-trans isomerase B (cyclophilin B) [EC:5.2.1.8]
K17713	0.0245615	0.0414511	0.0402381	59	ko:K17713 bamB; outer membrane protein assembly factor BamB
K00024	0.0365984	0.04832	0.0400603	47	ko:K00024 mdh; malate dehydrogenase [EC:1.1.1.37]
K06987	0.00977753	0.0339601	0.0398337	37	ko:K06987 K06987; uncharacterized protein
K01681	0.0442552	0.0415549	0.0395927	101	ko:K01681 ACO, acnA; aconitate hydratase [EC:4.2.1.3]
K01924	0.0379787	0.0367772	0.0395766	111	ko:K01924 murC; UDP-N-acetylmuramate--alanine ligase [EC:6.3.2.8]
K00052	0.0397746	0.0496962	0.0395626	78	ko:K00052 leuB, IMDH; 3-isopropylmalate dehydrogenase [EC:1.1.1.85]
K00945	0.0381379	0.0312417	0.0394598	73	ko:K00945 cmk; CMP/dCMP kinase [EC:2.7.4.25]
K03587	0.0456636	0.0256561	0.0394123	81	ko:K03587 ftsI; cell division protein FtsI (penicillin-binding protein 3) [EC:3.4.16.4]
K06412	0.0621396	0.0272801	0.0392872	41	ko:K06412 spoVG; stage V sporulation protein G
K15023	0.0170067	0.0241853	0.0391754	24	ko:K15023 acsE; 5-methyltetrahydrofolate corrinoid/iron sulfur protein methyltransferase [EC:2.1.1.258]
K11751	0.0331715	0.0229773	0.0390816	46	ko:K11751 ushA; 5'-nucleotidase / UDP-sugar diphosphatase [EC:3.1.3.5 3.6.1.45]
K02824	0.0275284	0.0302284	0.0390814	45	ko:K02824 pyrP, uraA; uracil permease
K01928	0.039595	0.0491146	0.0390469	128	ko:K01928 murE; UDP-N-acetylmuramoyl-L-alanyl-D-glutamate--2,6-diaminopimelate ligase [EC:6.3.2.13]
K01895	0.0510831	0.0489508	0.0390429	108	ko:K01895 ACSS, acs; acetyl-CoA synthetase [EC:6.2.1.1]
K01811	0.0498417	0.0292719	0.0386383	90	ko:K01811 xylS, yicI; alpha-D-xyloside xylohydrolase [EC:3.2.1.177]
K02313	0.0601573	0.0356378	0.0385245	104	ko:K02313 dnaA; chromosomal replication initiator protein
K00986	0.0542912	0.0330832	0.0384652	50	ko:K00986 ltrA; RNA-directed DNA polymerase [EC:2.7.7.49]
K07406	0.0900369	0.0417286	0.0384575	128	ko:K07406 melA; alpha-galactosidase [EC:3.2.1.22]
K02652	0.0513728	0.0458469	0.0384047	85	ko:K02652 pilB; type IV pilus assembly protein PilB
K03466	0.0676004	0.0352001	0.0383763	120	ko:K03466 ftsK, spoIIIE; DNA segregation ATPase FtsK/SpoIIIE, S-DNA-T family
K00631	0.00503328	0.0209929	0.0382836	33	ko:K00631 plsB; glycerol-3-phosphate O-acyltransferase [EC:2.3.1.15]
K01848	0.0496862	0.0186521	0.0382241	44	ko:K01848 E5.4.99.2A, mcmA1; methylmalonyl-CoA mutase, N-terminal domain [EC:5.4.99.2]
K07444	0.019378	0.0253779	0.0378984	57	ko:K07444 ypsC; putative N6-adenine-specific DNA methylase [EC:2.1.1.-]
K03702	0.0374488	0.0351867	0.0378363	96	ko:K03702 uvrB; excinuclease ABC subunit B
K01960	0.0273268	0.0446744	0.0375222	40	ko:K01960 pycB; pyruvate carboxylase subunit B [EC:6.4.1.1]
K02398	0.023322	0.0216564	0.0374877	39	ko:K02398 flgM; negative regulator of flagellin synthesis FlgM
K01995	0.0797806	0.0315581	0.0374566	108	ko:K01995 livG; branched-chain amino acid transport system ATP-binding protein
K03977	0.0406441	0.0280947	0.0373962	94	ko:K03977 engA, der; GTPase
K02067	0.0308741	0.0389032	0.0371781	74	ko:K02067 mlaD, linM; phospholipid/cholesterol/gamma-HCH transport system substrate-binding protein
K00765	0.0347246	0.0486118	0.037136	60	ko:K00765 hisG; ATP phosphoribosyltransferase [EC:2.4.2.17]
K02073	0.0397717	0.0355884	0.0369525	55	ko:K02073 metQ; D-methionine transport system substrate-binding protein
K00876	0.0305663	0.0228123	0.036788	68	ko:K00876 udk, UCK; uridine kinase [EC:2.7.1.48]
K09859	0.0318956	0.0235563	0.0366785	55	ko:K09859 K09859; uncharacterized protein
K02314	0.0615603	0.039848	0.0365462	107	ko:K02314 dnaB; replicative DNA helicase [EC:3.6.4.12]
K03704	0.0721561	0.0579631	0.0364922	48	ko:K03704 cspA; cold shock protein
K01448	0.0494599	0.0360109	0.0364398	106	ko:K01448 amiABC; N-acetylmuramoyl-L-alanine amidase [EC:3.5.1.28]
K07126	0.043439	0.0267766	0.0364333	75	ko:K07126 K07126; uncharacterized protein
K03073	0.0584496	0.0516271	0.0364004	44	ko:K03073 secE; preprotein translocase subunit SecE
K02343	0.0364449	0.0330896	0.0362804	87	ko:K02343 dnaX; DNA polymerase III subunit gamma/tau [EC:2.7.7.7]
K10542	0.0638882	0.0379798	0.0361616	73	ko:K10542 mglA; methyl-galactoside transport system ATP-binding protein [EC:7.5.2.11]
K07456	0.0361334	0.0305575	0.0360888	98	ko:K07456 mutS2; DNA mismatch repair protein MutS2
K03601	0.0168754	0.0266556	0.0360738	68	ko:K03601 xseA; exodeoxyribonuclease VII large subunit [EC:3.1.11.6]
K00002	0.033608	0.0250208	0.0359693	27	ko:K00002 AKR1A1, adh; alcohol dehydrogenase (NADP+) [EC:1.1.1.2]
K00382	0.0551557	0.0246871	0.0359544	98	ko:K00382 DLD, lpd, pdhD; dihydrolipoamide dehydrogenase [EC:1.8.1.4]
K04773	0.0230725	0.0317746	0.0358677	66	ko:K04773 sppA; protease IV [EC:3.4.21.-]
K01963	0.0324342	0.0581234	0.035769	42	ko:K01963 accD; acetyl-CoA carboxylase carboxyl transferase subunit beta [EC:6.4.1.2 2.1.3.15]
K02065	0.0194975	0.0385763	0.0357309	54	ko:K02065 mlaF, linL, mkl; phospholipid/cholesterol/gamma-HCH transport system ATP-binding protein
K11254	0.0614972	0.0209728	0.0355159	1	ko:K11254 H4; histone H4
K01784	0.0680306	0.0428045	0.0353579	140	ko:K01784 galE, GALE; UDP-glucose 4-epimerase [EC:5.1.3.2]
K03925	0.0479898	0.032832	0.0352359	63	ko:K03925 mraZ; MraZ protein
K15923	0.0411725	0.0334611	0.0352091	88	ko:K15923 AXY8, FUC95A, afcA; alpha-L-fucosidase 2 [EC:3.2.1.51]
K01657	0.0131817	0.0668261	0.0351305	49	ko:K01657 trpE; anthranilate synthase component I [EC:4.1.3.27]
K02500	0.0187286	0.0309505	0.0349113	53	ko:K02500 hisF; imidazole glycerol-phosphate synthase subunit HisF [EC:4.3.2.10]
K01972	0.0403624	0.0372338	0.0348255	115	ko:K01972 E6.5.1.2, ligA, ligB; DNA ligase (NAD+) [EC:6.5.1.2]
K03390	0.0427636	0.0330543	0.0346703	28	ko:K03390 hdrC2; heterodisulfide reductase subunit C2 [EC:1.8.7.3 1.8.98.4 1.8.98.5 1.8.98.6]
K03286	0.0697291	0.0314615	0.0346318	53	ko:K03286 TC.OOP; OmpA-OmpF porin, OOP family
K01875	0.0493385	0.0342703	0.034539	105	ko:K01875 SARS, serS; seryl-tRNA synthetase [EC:6.1.1.11]
K04108	0.0620463	0.0280336	0.034531	34	ko:K04108 hcrA, hbaC; 4-hydroxybenzoyl-CoA reductase subunit alpha [EC:1.3.7.9]
K17213	0.0639129	0.0340012	0.0344972	59	ko:K17213 K17213; inositol transport system substrate-binding protein
K01613	0.0121301	0.0213977	0.0344499	39	ko:K01613 psd, PISD; phosphatidylserine decarboxylase [EC:4.1.1.65]
K02005	0.0836152	0.0470366	0.0343953	93	ko:K02005 ABC.CD.TX; HlyD family secretion protein
K03979	0.0354119	0.0289662	0.0343824	86	ko:K03979 obgE, cgtA, MTG2; GTPase [EC:3.6.5.-]
K07037	0.0351346	0.0419669	0.0343401	87	ko:K07037 pgpH; cyclic-di-AMP phosphodiesterase PgpH [EC:3.1.4.-]
K01465	0.0552629	0.0254446	0.034328	89	ko:K01465 URA4, pyrC; dihydroorotase [EC:3.5.2.3]
K00384	0.0463128	0.0343426	0.0343122	87	ko:K00384 trxB, TRR; thioredoxin reductase (NADPH) [EC:1.8.1.9]
K00012	0.0671299	0.0264506	0.0343093	84	ko:K00012 UGDH, ugd; UDPglucose 6-dehydrogenase [EC:1.1.1.22]
K01182	0.0118251	0.0293281	0.0342851	60	ko:K01182 IMA, malL; oligo-1,6-glucosidase [EC:3.2.1.10]
K02433	0.0418186	0.0351162	0.0341832	73	ko:K02433 gatA, QRSL1; aspartyl-tRNA(Asn)/glutamyl-tRNA(Gln) amidotransferase subunit A [EC:6.3.5.6 6.3.5.7]
K01867	0.0579235	0.0541359	0.0341181	91	ko:K01867 WARS, trpS; tryptophanyl-tRNA synthetase [EC:6.1.1.2]
K10119	0.0187886	0.0207	0.0340606	45	ko:K10119 msmG; raffinose/stachyose/melibiose transport system permease protein
K01775	0.053278	0.0309365	0.0340193	93	ko:K01775 alr; alanine racemase [EC:5.1.1.1]
K17686	0.0330993	0.0269738	0.033943	79	ko:K17686 copA, ctpA, ATP7; P-type Cu+ transporter [EC:7.2.2.8]
K00895	0.0298038	0.0502103	0.0338496	60	ko:K00895 pfp, PFP; diphosphate-dependent phosphofructokinase [EC:2.7.1.90]
K13626	0.0551968	0.0339579	0.0338099	71	ko:K13626 fliW; flagellar assembly factor FliW
K01818	0.0705544	0.0353719	0.0337206	80	ko:K01818 fucI; L-fucose/D-arabinose isomerase [EC:5.3.1.25 5.3.1.3]
K03572	0.0423498	0.0407461	0.0336361	94	ko:K03572 mutL; DNA mismatch repair protein MutL
K01892	0.0249303	0.0304749	0.0336172	85	ko:K01892 HARS, hisS; histidyl-tRNA synthetase [EC:6.1.1.21]
K17828	0.00715767	0.0258974	0.0336093	63	ko:K17828 pyrDI; dihydroorotate dehydrogenase (NAD+) catalytic subunit [EC:1.3.1.14]
K01933	0.051129	0.0357177	0.0335372	80	ko:K01933 purM; phosphoribosylformylglycinamidine cyclo-ligase [EC:6.3.3.1]
K03832	0.0370937	0.0391449	0.0334792	71	ko:K03832 tonB; periplasmic protein TonB
K01945	0.0372344	0.0361445	0.0334676	98	ko:K01945 purD; phosphoribosylamine---glycine ligase [EC:6.3.4.13]
K00399	0.0822409	0.0442418	0.0333961	19	ko:K00399 mcrA; methyl-coenzyme M reductase alpha subunit [EC:2.8.4.1]
K02584	0.0207919	0.0214675	0.0333372	47	ko:K02584 nifA; Nif-specific regulatory protein
K07171	0.0402085	0.0305461	0.0332922	64	ko:K07171 mazF, ndoA, chpA; mRNA interferase MazF [EC:3.1.-.-]
K03110	0.0352585	0.0353398	0.0331808	88	ko:K03110 ftsY; fused signal recognition particle receptor
K02523	0.0205503	0.0393057	0.0331776	50	ko:K02523 ispB; octaprenyl-diphosphate synthase [EC:2.5.1.90]
K01740	0.0197674	0.0303514	0.0329651	67	ko:K01740 metY; O-acetylhomoserine (thiol)-lyase [EC:2.5.1.49]
K09774	0.00417718	0.0349075	0.0327302	36	ko:K09774 lptA; lipopolysaccharide export system protein LptA
K01992	0.0306361	0.0170232	0.0326541	83	ko:K01992 ABC-2.P; ABC-2 type transport system permease protein
K04759	0.0378203	0.0219548	0.0326303	78	ko:K04759 feoB; ferrous iron transport protein B
K15024	0.0343668	0.0288672	0.0326065	39	ko:K15024 K15024; putative phosphotransacetylase [EC:2.3.1.8]
K00013	0.0533711	0.0269133	0.0325279	82	ko:K00013 hisD; histidinol dehydrogenase [EC:1.1.1.23]
K01996	0.0762467	0.0348064	0.0325028	105	ko:K01996 livF; branched-chain amino acid transport system ATP-binding protein
K13832	0.00478612	0.0301484	0.0324932	54	ko:K13832 aroDE, DHQ-SDH; 3-dehydroquinate dehydratase / shikimate dehydrogenase [EC:4.2.1.10 1.1.1.25]
K02564	0.0505692	0.0236737	0.0324749	62	ko:K02564 nagB, GNPDA; glucosamine-6-phosphate deaminase [EC:3.5.99.6]
K10559	0.0496698	0.0207275	0.0323723	52	ko:K10559 rhaS; rhamnose transport system substrate-binding protein
K03536	0.0408979	0.0353093	0.0323393	40	ko:K03536 rnpA; ribonuclease P protein component [EC:3.1.26.5]
K03596	0.042354	0.0306449	0.0322347	93	ko:K03596 lepA; GTP-binding protein LepA
K02954	0.0413154	0.0370825	0.0320653	32	ko:K02954 RP-S14, MRPS14, rpsN; small subunit ribosomal protein S14
K00104	0.0552838	0.0214462	0.03205	69	ko:K00104 glcD; glycolate oxidase [EC:1.1.3.15]
K03733	0.0292588	0.0447054	0.0320422	57	ko:K03733 xerC; integrase/recombinase XerC
K02114	0.0317254	0.025502	0.0320087	60	ko:K02114 ATPF1E, atpC; F-type H+-transporting ATPase subunit epsilon
K02518	0.0719457	0.042373	0.0319927	63	ko:K02518 infA; translation initiation factor IF-1
K00763	0.0370741	0.0485092	0.0318364	88	ko:K00763 pncB, NAPRT1; nicotinate phosphoribosyltransferase [EC:6.3.4.21]
K03735	0.0167025	0.0339407	0.0318076	26	ko:K03735 eutB; ethanolamine ammonia-lyase large subunit [EC:4.3.1.7]
K01887	0.0539772	0.0405139	0.0317034	96	ko:K01887 RARS, argS; arginyl-tRNA synthetase [EC:6.1.1.19]
K02953	0.0959189	0.0217638	0.0316611	1	ko:K02953 RP-S13e, RPS13; small subunit ribosomal protein S13e
K07576	0.0339854	0.0335954	0.0316533	68	ko:K07576 K07576; metallo-beta-lactamase family protein
K00240	0.0184893	0.0472408	0.0315969	32	ko:K00240 sdhB, frdB; succinate dehydrogenase / fumarate reductase, iron-sulfur subunit [EC:1.3.5.1 1.3.5.4]
K03654	0.0381452	0.0218462	0.0313844	91	ko:K03654 recQ; ATP-dependent DNA helicase RecQ [EC:3.6.4.12]
K00215	0.0468956	0.0368421	0.0313765	86	ko:K00215 dapB; 4-hydroxy-tetrahydrodipicolinate reductase [EC:1.17.1.8]
K11072	0.0495472	0.0278634	0.0313476	57	ko:K11072 potA; spermidine/putrescine transport system ATP-binding protein [EC:7.6.2.11]
K01710	0.0384583	0.0255794	0.0312692	74	ko:K01710 E4.2.1.46, rfbB, rffG; dTDP-glucose 4,6-dehydratase [EC:4.2.1.46]
K00528	0.0401506	0.0305784	0.0312116	35	ko:K00528 fpr; ferredoxin/flavodoxin---NADP+ reductase [EC:1.18.1.2 1.19.1.1]
K03424	0.0210328	0.0217487	0.0311806	57	ko:K03424 tatD; TatD DNase family protein [EC:3.1.21.-]
K01142	0.0262717	0.0230503	0.0310927	61	ko:K01142 E3.1.11.2, xthA; exodeoxyribonuclease III [EC:3.1.11.2]
K01654	0.0250175	0.0191008	0.0310309	69	ko:K01654 E2.5.1.56, neuB; N-acetylneuraminate synthase [EC:2.5.1.56]
K05878	0.027822	0.0239953	0.0309771	52	ko:K05878 dhaK; phosphoenolpyruvate---glycerone phosphotransferase subunit DhaK [EC:2.7.1.121]
K07403	0.0224647	0.0362912	0.0309272	41	ko:K07403 nfeD; membrane-bound serine protease (ClpP class)
K02499	0.025206	0.0271347	0.0308803	70	ko:K02499 yabN; tetrapyrrole methylase family protein / MazG family protein
K01885	0.0462353	0.0379396	0.0307388	90	ko:K01885 EARS, gltX; glutamyl-tRNA synthetase [EC:6.1.1.17]
K10188	0.0115237	0.00908444	0.0305308	28	ko:K10188 lacE, araN; lactose/L-arabinose transport system substrate-binding protein
K00844	0.0139374	0.0304214	0.0304953	50	ko:K00844 HK; hexokinase [EC:2.7.1.1]
K06180	0.0246321	0.0256265	0.0303276	71	ko:K06180 rluD; 23S rRNA pseudouridine1911/1915/1917 synthase [EC:5.4.99.23]
K01356	0.0350518	0.0277367	0.0302257	63	ko:K01356 lexA; repressor LexA [EC:3.4.21.88]
K16924	0.0184602	0.0191594	0.030055	31	ko:K16924 mtsT; energy-coupling factor transport system substrate-specific component
K02414	0.00983466	0.0157148	0.0300532	23	ko:K02414 fliK; flagellar hook-length control protein FliK
K03723	0.0326978	0.0324096	0.029917	104	ko:K03723 mfd; transcription-repair coupling factor (superfamily II helicase) [EC:3.6.4.-]
K15342	0.0101954	0.0146958	0.0298956	31	ko:K15342 cas1; CRISP-associated protein Cas1
K03526	0.0510074	0.0277179	0.0298788	68	ko:K03526 gcpE, ispG; (E)-4-hydroxy-3-methylbut-2-enyl-diphosphate synthase [EC:1.17.7.1 1.17.7.3]
K03621	0.0625569	0.041456	0.0298374	81	ko:K03621 plsX; phosphate acyltransferase [EC:2.3.1.274]
K02394	0.0458239	0.0229302	0.0296831	49	ko:K02394 flgI; flagellar P-ring protein precursor FlgI
K01207	0.0171746	0.0225583	0.029607	72	ko:K01207 nagZ; beta-N-acetylhexosaminidase [EC:3.2.1.52]
K01916	0.0488348	0.0216075	0.0295169	48	ko:K01916 nadE; NAD+ synthase [EC:6.3.1.5]
K07024	0.0106524	0.0256724	0.0294464	67	ko:K07024 SPP; sucrose-6-phosphatase [EC:3.1.3.24]
K03092	0.0443185	0.0291768	0.0294252	78	ko:K03092 rpoN; RNA polymerase sigma-54 factor
K12524	0.0109581	0.029973	0.0293191	63	ko:K12524 thrA; bifunctional aspartokinase / homoserine dehydrogenase 1 [EC:2.7.2.4 1.1.1.3]
K12257	0.0382214	0.0271295	0.0291732	71	ko:K12257 secDF; SecD/SecF fusion protein
K18441	0.0696093	0.0216457	0.0291298	18	ko:K18441 CYTH; cytohesin
K00027	0.0367312	0.0219636	0.029033	75	ko:K00027 ME2, sfcA, maeA; malate dehydrogenase (oxaloacetate-decarboxylating) [EC:1.1.1.38]
K03415	0.0571465	0.0309994	0.0290084	75	ko:K03415 cheV; two-component system, chemotaxis family, chemotaxis protein CheV
K03612	0.0233503	0.0324116	0.0290002	37	ko:K03612 rnfG; Na+-translocating ferredoxin:NAD+ oxidoreductase subunit G
K06990	0.0336981	0.0215103	0.0289013	53	ko:K06990 MEMO1; MEMO1 family protein
K02669	0.0408027	0.0321344	0.028876	51	ko:K02669 pilT; twitching motility protein PilT
K00991	0.0266293	0.0125806	0.0288375	58	ko:K00991 ispD; 2-C-methyl-D-erythritol 4-phosphate cytidylyltransferase [EC:2.7.7.60]
K16787	0.0352706	0.0178523	0.028829	64	ko:K16787 ecfA2; energy-coupling factor transport system ATP-binding protein [EC:3.6.3.-]
K12308	0.0232255	0.031584	0.0287498	63	ko:K12308 bgaB, lacA; beta-galactosidase [EC:3.2.1.23]
K08602	0.037951	0.0291021	0.0285488	74	ko:K08602 pepF, pepB; oligoendopeptidase F [EC:3.4.24.-]
K03518	0.0757963	0.0247342	0.028548	59	ko:K03518 coxS; aerobic carbon-monoxide dehydrogenase small subunit [EC:1.2.5.3]
K00067	0.0444557	0.0295466	0.0284397	64	ko:K00067 rfbD, rmlD; dTDP-4-dehydrorhamnose reductase [EC:1.1.1.133]
K02428	0.0444773	0.0357515	0.0283158	78	ko:K02428 rdgB; XTP/dITP diphosphohydrolase [EC:3.6.1.66]
K03787	0.0269841	0.0350082	0.0282988	49	ko:K03787 surE; 5'-nucleotidase [EC:3.1.3.5]
K06942	0.0343184	0.0364933	0.0282717	93	ko:K06942 ychF; ribosome-binding ATPase
K01736	0.0257645	0.0301145	0.0282701	63	ko:K01736 aroC; chorismate synthase [EC:4.2.3.5]
K01956	0.0432986	0.0307205	0.0282181	66	ko:K01956 carA, CPA1; carbamoyl-phosphate synthase small subunit [EC:6.3.5.5]
K00261	0.108929	0.0328525	0.0281887	68	ko:K00261 GLUD1	2, gdhA; glutamate dehydrogenase (NAD(P)+) [EC:1.4.1.3]
K03722	0.0238346	0.0229614	0.0281747	67	ko:K03722 dinG; ATP-dependent DNA helicase DinG [EC:3.6.4.12]
K07214	0.0169541	0.023269	0.0281743	34	ko:K07214 fes; enterochelin esterase and related enzymes
K01147	0.0209092	0.0163479	0.028114	40	ko:K01147 rnb; exoribonuclease II [EC:3.1.13.1]
K00074	0.0505407	0.0279009	0.0280668	83	ko:K00074 paaH, hbd, fadB, mmgB; 3-hydroxybutyryl-CoA dehydrogenase [EC:1.1.1.157]
K09808	0.0256757	0.0346951	0.027978	61	ko:K09808 lolC	E; lipoprotein-releasing system permease protein
K10440	0.0818352	0.0282581	0.0279304	123	ko:K10440 rbsC; ribose transport system permease protein
K15924	0.000667708	0.0174672	0.0278815	19	ko:K15924 xynC; glucuronoarabinoxylan endo-1,4-beta-xylanase [EC:3.2.1.136]
K03665	0.0282165	0.0309072	0.0277107	74	ko:K03665 hflX; GTPase
K07478	0.0462472	0.0298787	0.027624	67	ko:K07478 ycaJ; putative ATPase
K09817	0.0173984	0.0257297	0.0276211	49	ko:K09817 znuC; zinc transport system ATP-binding protein [EC:7.2.2.-]
K00286	0.021239	0.0260262	0.027569	53	ko:K00286 proC; pyrroline-5-carboxylate reductase [EC:1.5.1.2]
K01591	0.0436837	0.042204	0.0275187	75	ko:K01591 pyrF; orotidine-5'-phosphate decarboxylase [EC:4.1.1.23]
K12960	0.0585353	0.0285675	0.0275153	75	ko:K12960 mtaD; 5-methylthioadenosine/S-adenosylhomocysteine deaminase [EC:3.5.4.31 3.5.4.28]
K08301	0.0391859	0.0337041	0.0275056	71	ko:K08301 rng, cafA; ribonuclease G [EC:3.1.26.-]
K00100	0.030614	0.0355186	0.0273016	72	ko:K00100 bdhAB; butanol dehydrogenase [EC:1.1.1.-]
K11755	0.0217318	0.0373385	0.0272061	40	ko:K11755 hisIE; phosphoribosyl-ATP pyrophosphohydrolase / phosphoribosyl-AMP cyclohydrolase [EC:3.6.1.31 3.5.4.19]
K04567	0.072864	0.0302278	0.0271186	105	ko:K04567 KARS, lysS; lysyl-tRNA synthetase, class II [EC:6.1.1.6]
K06398	0.012515	0.0192744	0.0270982	31	ko:K06398 spoIVA; stage IV sporulation protein A
K06168	0.0230618	0.0272833	0.0269842	76	ko:K06168 miaB; tRNA-2-methylthio-N6-dimethylallyladenosine synthase [EC:2.8.4.3]
K02119	0.0621067	0.0216845	0.0269657	61	ko:K02119 ATPVC, ntpC, atpC; V/A-type H+/Na+-transporting ATPase subunit C
K06346	0.0179985	0.0191311	0.026917	57	ko:K06346 jag; spoIIIJ-associated protein
K02401	0.0273628	0.0357384	0.0268823	65	ko:K02401 flhB; flagellar biosynthetic protein FlhB
K01218	0.0154788	0.0251902	0.0267769	35	ko:K01218 gmuG; mannan endo-1,4-beta-mannosidase [EC:3.2.1.78]
K06207	0.0484818	0.0348901	0.0266876	77	ko:K06207 typA, bipA; GTP-binding protein
K00845	0.0310469	0.0212708	0.026667	74	ko:K00845 glk; glucokinase [EC:2.7.1.2]
K01462	0.0229325	0.024068	0.0266335	50	ko:K01462 PDF, def; peptide deformylase [EC:3.5.1.88]
K02621	0.0334396	0.0368121	0.0266311	71	ko:K02621 parC; topoisomerase IV subunit A [EC:5.6.2.2]
K11928	0.0155025	0.0231789	0.0265955	45	ko:K11928 putP; sodium/proline symporter
K04485	0.026845	0.0380049	0.0265808	85	ko:K04485 radA, sms; DNA repair protein RadA/Sms
K03570	0.0316726	0.0203877	0.0265524	56	ko:K03570 mreC; rod shape-determining protein MreC
K01000	0.0336	0.0182046	0.0265289	55	ko:K01000 mraY; phospho-N-acetylmuramoyl-pentapeptide-transferase [EC:2.7.8.13]
K03152	0.0303134	0.0269703	0.0264309	50	ko:K03152 thiJ; protein deglycase [EC:3.5.1.124]
K00609	0.0409145	0.024233	0.0263324	66	ko:K00609 pyrB, PYR2; aspartate carbamoyltransferase catalytic subunit [EC:2.1.3.2]
K00241	0.0146627	0.0523797	0.0262451	21	ko:K00241 sdhC, frdC; succinate dehydrogenase / fumarate reductase, cytochrome b subunit
K00180	0.0194323	0.0260385	0.0262291	64	ko:K00180 iorB; indolepyruvate ferredoxin oxidoreductase, beta subunit [EC:1.2.7.8]
K07497	0.0497381	0.0420572	0.026214	78	ko:K07497 K07497; putative transposase
K01997	0.0543829	0.0188533	0.0261556	65	ko:K01997 livH; branched-chain amino acid transport system permease protein
K00003	0.0325381	0.0220052	0.0260864	63	ko:K00003 hom; homoserine dehydrogenase [EC:1.1.1.3]
K03411	0.0646934	0.0240193	0.0260773	49	ko:K03411 cheD; chemotaxis protein CheD [EC:3.5.1.44]
K00620	0.0205013	0.0286825	0.0260582	66	ko:K00620 argJ; glutamate N-acetyltransferase / amino-acid N-acetyltransferase [EC:2.3.1.35 2.3.1.1]
K09747	0.0220307	0.0255733	0.0260499	48	ko:K09747 K09747; uncharacterized protein
K11252	0.0171811	0.012678	0.0260287	1	ko:K11252 H2B; histone H2B
K01653	0.0171775	0.0217009	0.0259805	43	ko:K01653 E2.2.1.6S, ilvH, ilvN; acetolactate synthase I/III small subunit [EC:2.2.1.6]
K11175	0.0195057	0.0281982	0.025958	46	ko:K11175 purN; phosphoribosylglycinamide formyltransferase 1 [EC:2.1.2.2]
K02028	0.0211706	0.0143404	0.0258972	43	ko:K02028 ABC.PA.A; polar amino acid transport system ATP-binding protein [EC:7.4.2.1]
K02040	0.0445052	0.131361	0.0258878	131	ko:K02040 pstS; phosphate transport system substrate-binding protein
K00057	0.0171466	0.0216067	0.0257985	56	ko:K00057 gpsA; glycerol-3-phosphate dehydrogenase (NAD(P)+) [EC:1.1.1.94]
K18698	0.055515	0.0277418	0.0257799	1	ko:K18698 blaTEM; beta-lactamase class A TEM [EC:3.5.2.6]
K07082	0.023807	0.0334628	0.0256812	72	ko:K07082 K07082; UPF0755 protein
K03703	0.0271679	0.024409	0.0256464	86	ko:K03703 uvrC; excinuclease ABC subunit C
K01704	0.0093268	0.0532969	0.0256088	41	ko:K01704 leuD, IPMI-S; 3-isopropylmalate/(R)-2-methylmalate dehydratase small subunit [EC:4.2.1.33 4.2.1.35]
K03668	0.0100838	0.0226856	0.0255851	23	ko:K03668 hslJ; heat shock protein HslJ
K16149	0.0118157	0.0215544	0.0255644	51	ko:K16149 K16149; 1,4-alpha-glucan branching enzyme [EC:2.4.1.18]
K10380	0.0400061	0.0225958	0.0255567	10	ko:K10380 ANK; ankyrin
K18118	0.0223344	0.026412	0.0255395	28	ko:K18118 aarC, cat1; succinyl-CoA:acetate CoA-transferase [EC:2.8.3.18]
K08384	0.0395484	0.017706	0.0254726	60	ko:K08384 spoVD; stage V sporulation protein D (sporulation-specific penicillin-binding protein)
K15771	0.0215209	0.0145923	0.0254156	30	ko:K15771 ganP; arabinogalactan oligomer / maltooligosaccharide transport system permease protein
K00040	0.0322309	0.0165376	0.025334	63	ko:K00040 uxuB; fructuronate reductase [EC:1.1.1.57]
K03885	0.00796939	0.00789044	0.0253269	31	ko:K03885 ndh; NADH dehydrogenase [EC:1.6.99.3]
K02860	0.0586513	0.0223938	0.0253139	53	ko:K02860 rimM; 16S rRNA processing protein RimM
K02010	0.0332597	0.0182306	0.0253136	62	ko:K02010 afuC, fbpC; iron(III) transport system ATP-binding protein [EC:7.2.2.7]
K01619	0.0282705	0.0246788	0.0252979	62	ko:K01619 deoC, DERA; deoxyribose-phosphate aldolase [EC:4.1.2.4]
K11527	0.0162227	0.0151144	0.025273	41	ko:K11527 K11527; two-component system, sensor histidine kinase and response regulator [EC:2.7.13.3]
K16153	0.0234863	0.0151924	0.0251949	50	ko:K16153 K16153; glycogen phosphorylase/synthase [EC:2.4.1.1 2.4.1.11]
K01925	0.0331166	0.0347481	0.0251737	93	ko:K01925 murD; UDP-N-acetylmuramoylalanine--D-glutamate ligase [EC:6.3.2.9]
K01921	0.0371547	0.0314138	0.025042	84	ko:K01921 ddl; D-alanine-D-alanine ligase [EC:6.3.2.4]
K10541	0.0267443	0.0163483	0.0250173	38	ko:K10541 mglC; methyl-galactoside transport system permease protein
K01419	0.0121645	0.027079	0.0250134	41	ko:K01419 hslV, clpQ; ATP-dependent HslUV protease, peptidase subunit HslV [EC:3.4.25.2]
K02919	0.00479125	0.0395899	0.024985	12	ko:K02919 RP-L36, MRPL36, rpmJ; large subunit ribosomal protein L36
K04096	0.0129538	0.0255851	0.0249215	61	ko:K04096 smf; DNA processing protein
K03422	0.0921344	0.0294085	0.0248237	7	ko:K03422 mcrD; methyl-coenzyme M reductase subunit D
K10843	0.025448	0.0181429	0.0248156	48	ko:K10843 ERCC3, XPB; DNA excision repair protein ERCC-3 [EC:3.6.4.12]
K01745	0.0499035	0.0188711	0.024772	50	ko:K01745 hutH, HAL; histidine ammonia-lyase [EC:4.3.1.3]
K04069	0.0635296	0.0246361	0.0247702	88	ko:K04069 pflA, pflC, pflE; pyruvate formate lyase activating enzyme [EC:1.97.1.4]
K12506	0.0256807	0.0199917	0.0246519	56	ko:K12506 ispDF; 2-C-methyl-D-erythritol 4-phosphate cytidylyltransferase / 2-C-methyl-D-erythritol 2,4-cyclodiphosphate synthase [EC:2.7.7.60 4.6.1.12]
K01588	0.0195085	0.034703	0.0246319	56	ko:K01588 purE; 5-(carboxyamino)imidazole ribonucleotide mutase [EC:5.4.99.18]
K01156	0.0317468	0.0310238	0.0246272	86	ko:K01156 res; type III restriction enzyme [EC:3.1.21.5]
K07047	0.0546912	0.0269115	0.0246111	86	ko:K07047 nfdA; N-substituted formamide deformylase [EC:3.5.1.91]
K09815	0.0336889	0.0171399	0.0245995	45	ko:K09815 znuA; zinc transport system substrate-binding protein
K00973	0.0248931	0.0301913	0.0245822	64	ko:K00973 E2.7.7.24, rfbA, rffH; glucose-1-phosphate thymidylyltransferase [EC:2.7.7.24]
K00766	0.0183044	0.0289366	0.0245504	46	ko:K00766 trpD; anthranilate phosphoribosyltransferase [EC:2.4.2.18]
K06023	0.0187926	0.0317228	0.0244585	51	ko:K06023 hprK, ptsK; HPr kinase/phosphorylase [EC:2.7.11.- 2.7.4.-]
K11690	0.0988326	0.0222371	0.0244049	100	ko:K11690 dctM; C4-dicarboxylate transporter, DctM subunit
K02563	0.0235102	0.0238604	0.0243969	67	ko:K02563 murG; UDP-N-acetylglucosamine--N-acetylmuramyl-(pentapeptide) pyrophosphoryl-undecaprenol N-acetylglucosamine transferase [EC:2.4.1.227]
K00800	0.0310049	0.0181892	0.0242906	60	ko:K00800 aroA; 3-phosphoshikimate 1-carboxyvinyltransferase [EC:2.5.1.19]
K01625	0.0291803	0.0245776	0.0242655	65	ko:K01625 eda; 2-dehydro-3-deoxyphosphogluconate aldolase / (4S)-4-hydroxy-2-oxoglutarate aldolase [EC:4.1.2.14 4.1.3.42]
K00031	0.0155193	0.0376465	0.0242311	53	ko:K00031 IDH1, IDH2, icd; isocitrate dehydrogenase [EC:1.1.1.42]
K04566	0.0135303	0.0231963	0.0242221	37	ko:K04566 lysK; lysyl-tRNA synthetase, class I [EC:6.1.1.6]
K01667	0.0334796	0.0176964	0.024196	49	ko:K01667 tnaA; tryptophanase [EC:4.1.99.1]
K00196	0.0198079	0.0286516	0.0240626	26	ko:K00196 cooF; anaerobic carbon-monoxide dehydrogenase iron sulfur subunit
K00929	0.041315	0.0211943	0.0240529	63	ko:K00929 buk; butyrate kinase [EC:2.7.2.7]
K01255	0.0288713	0.0287209	0.0240067	62	ko:K01255 CARP, pepA; leucyl aminopeptidase [EC:3.4.11.1]
K00655	0.013762	0.0219003	0.0239908	60	ko:K00655 plsC; 1-acyl-sn-glycerol-3-phosphate acyltransferase [EC:2.3.1.51]
K01783	0.0305561	0.0167463	0.0239839	62	ko:K01783 rpe, RPE; ribulose-phosphate 3-epimerase [EC:5.1.3.1]
K00971	0.0305796	0.0229741	0.0239686	55	ko:K00971 manC, cpsB; mannose-1-phosphate guanylyltransferase [EC:2.7.7.13]
K03308	0.0549172	0.0191575	0.0239663	55	ko:K03308 TC.NSS; neurotransmitter:Na+ symporter, NSS family
K11085	0.0173237	0.00800257	0.0239534	41	ko:K11085 msbA; ATP-binding cassette, subfamily B, bacterial MsbA [EC:3.6.3.-]
K14682	0.0149882	0.0187675	0.0238964	35	ko:K14682 argAB; amino-acid N-acetyltransferase [EC:2.3.1.1]
K03324	0.0297493	0.024041	0.0238707	64	ko:K03324 yjbB; phosphate:Na+ symporter
K01735	0.0111253	0.0241627	0.0238212	52	ko:K01735 aroB; 3-dehydroquinate synthase [EC:4.2.3.4]
K02503	0.0868688	0.0392976	0.0237847	48	ko:K02503 HINT1, hinT, hit; histidine triad (HIT) family protein
K01786	0.0304623	0.0252679	0.023718	50	ko:K01786 : No such data.
K00145	0.0166317	0.0245181	0.0236427	50	ko:K00145 argC; N-acetyl-gamma-glutamyl-phosphate reductase [EC:1.2.1.38]
K01191	0.0676716	0.0203138	0.0236233	98	ko:K01191 MAN2C1; alpha-mannosidase [EC:3.2.1.24]
K08307	0.0209716	0.025303	0.0235824	53	ko:K08307 mltD, dniR; membrane-bound lytic murein transglycosylase D [EC:4.2.2.-]
K06973	0.0173365	0.0134605	0.0235009	38	ko:K06973 K06973; uncharacterized protein
K00681	0.12202	0.0253771	0.0234687	85	ko:K00681 ggt; gamma-glutamyltranspeptidase / glutathione hydrolase [EC:2.3.2.2 3.4.19.13]
K02823	0.017686	0.0209822	0.0234193	36	ko:K02823 pyrDII; dihydroorotate dehydrogenase electron transfer subunit
K13292	0.0243369	0.0150645	0.0234045	50	ko:K13292 lgt, umpA; phosphatidylglycerol---prolipoprotein diacylglyceryl transferase [EC:2.5.1.145]
K07258	0.017257	0.01357	0.0233458	52	ko:K07258 dacC, dacA, dacD; serine-type D-Ala-D-Ala carboxypeptidase (penicillin-binding protein 5/6) [EC:3.4.16.4]
K00333	0.0176643	0.0398555	0.0232875	49	ko:K00333 nuoD; NADH-quinone oxidoreductase subunit D [EC:7.1.1.2]
K00969	0.0229432	0.0245923	0.0232525	62	ko:K00969 nadD; nicotinate-nucleotide adenylyltransferase [EC:2.7.7.18]
K01812	0.0136762	0.0180657	0.0232249	58	ko:K01812 uxaC; glucuronate isomerase [EC:5.3.1.12]
K00209	0.0133178	0.0404053	0.0231507	23	ko:K00209 fabV, ter; enoyl-[acyl-carrier protein] reductase / trans-2-enoyl-CoA reductase (NAD+) [EC:1.3.1.9 1.3.1.44]
K00761	0.0341569	0.0191588	0.0231117	56	ko:K00761 upp, UPRT; uracil phosphoribosyltransferase [EC:2.4.2.9]
K01262	0.0495586	0.0147141	0.023098	80	ko:K01262 pepP; Xaa-Pro aminopeptidase [EC:3.4.11.9]
K02029	0.0118437	0.0147626	0.0230617	34	ko:K02029 ABC.PA.P; polar amino acid transport system permease protein
K02440	0.0292167	0.0187988	0.0230395	22	ko:K02440 GLPF; glycerol uptake facilitator protein
K03742	0.0240574	0.0128433	0.0229679	43	ko:K03742 pncC; nicotinamide-nucleotide amidase [EC:3.5.1.42]
K03559	0.0463018	0.0225699	0.0229511	47	ko:K03559 exbD; biopolymer transport protein ExbD
K00762	0.0223085	0.0207348	0.022928	52	ko:K00762 pyrE; orotate phosphoribosyltransferase [EC:2.4.2.10]
K11358	0.00763645	0.0241758	0.0229049	36	ko:K11358 yhdR; aspartate aminotransferase [EC:2.6.1.1]
K06446	0.00683159	0.0217291	0.0228682	5	ko:K06446 DCAA; acyl-CoA dehydrogenase [EC:1.3.99.-]
K05772	0.0313136	0.016111	0.0228006	37	ko:K05772 tupA, vupA; tungstate transport system substrate-binding protein
K05350	0.00671161	0.0104077	0.0227991	28	ko:K05350 bglB; beta-glucosidase [EC:3.2.1.21]
K00773	0.0217821	0.0230023	0.0227927	62	ko:K00773 tgt, QTRT1; queuine tRNA-ribosyltransferase [EC:2.4.2.29]
K07192	0.0384132	0.0131876	0.0227878	53	ko:K07192 FLOT; flotillin
K02108	0.0367541	0.0230142	0.0226499	55	ko:K02108 ATPF0A, atpB; F-type H+-transporting ATPase subunit a
K15503	0.0609491	0.0189071	0.0225944	11	ko:K15503 ANKRD44; serine/threonine-protein phosphatase 6 regulatory ankyrin repeat subunit B
K18672	0.0235224	0.0184979	0.0224632	48	ko:K18672 dacA; diadenylate cyclase [EC:2.7.7.85]
K00075	0.0430522	0.0191915	0.0223973	70	ko:K00075 murB; UDP-N-acetylmuramate dehydrogenase [EC:1.3.1.98]
K01439	0.0819041	0.0292	0.0223926	80	ko:K01439 dapE; succinyl-diaminopimelate desuccinylase [EC:3.5.1.18]
K01077	0.0205985	0.0209857	0.0223464	47	ko:K01077 E3.1.3.1, phoA, phoB; alkaline phosphatase [EC:3.1.3.1]
K03499	0.0243061	0.0201385	0.022271	65	ko:K03499 trkA, ktrA; trk system potassium uptake protein
K03592	0.0153124	0.017371	0.0222558	48	ko:K03592 pmbA; PmbA protein
K02011	0.019302	0.0101119	0.0222329	51	ko:K02011 afuB, fbpB; iron(III) transport system permease protein
K13378	0.00932404	0.0268676	0.0222324	26	ko:K13378 nuoCD; NADH-quinone oxidoreductase subunit C/D [EC:7.1.1.2]
K00604	0.024921	0.0277792	0.0222217	67	ko:K00604 MTFMT, fmt; methionyl-tRNA formyltransferase [EC:2.1.2.9]
K01223	0.0191801	0.00931172	0.0221371	20	ko:K01223 E3.2.1.86B, bglA; 6-phospho-beta-glucosidase [EC:3.2.1.86]
K01176	0.0380391	0.0209317	0.0220725	38	ko:K01176 AMY, amyA, malS; alpha-amylase [EC:3.2.1.1]
K00283	0.0428053	0.0178482	0.0220641	66	ko:K00283 gcvPB; glycine dehydrogenase subunit 2 [EC:1.4.4.2]
K03613	0.013564	0.0177685	0.0220472	37	ko:K03613 rnfE; Na+-translocating ferredoxin:NAD+ oxidoreductase subunit E
K00974	0.0235796	0.0215293	0.0220364	60	ko:K00974 cca; tRNA nucleotidyltransferase (CCA-adding enzyme) [EC:2.7.7.72 3.1.3.- 3.1.4.-]
K03770	0.0188112	0.0237549	0.0219887	50	ko:K03770 ppiD; peptidyl-prolyl cis-trans isomerase D [EC:5.2.1.8]
K07062	0.0128699	0.0163177	0.0219569	45	ko:K07062 fitB; toxin FitB [EC:3.1.-.-]
K02016	0.0116113	0.0118832	0.0219396	44	ko:K02016 ABC.FEV.S; iron complex transport system substrate-binding protein
K11754	0.0292813	0.0170387	0.0219274	61	ko:K11754 folC; dihydrofolate synthase / folylpolyglutamate synthase [EC:6.3.2.12 6.3.2.17]
K06969	0.0160947	0.0226672	0.0219205	62	ko:K06969 rlmI; 23S rRNA (cytosine1962-C5)-methyltransferase [EC:2.1.1.191]
K01258	0.0255647	0.0200399	0.021774	58	ko:K01258 pepT; tripeptide aminopeptidase [EC:3.4.11.4]
K05896	0.015622	0.0186885	0.0216026	51	ko:K05896 scpA; segregation and condensation protein A
K03550	0.0384089	0.0230254	0.0215696	49	ko:K03550 ruvA; holliday junction DNA helicase RuvA [EC:3.6.4.12]
K12574	0.0351825	0.0162585	0.0215317	62	ko:K12574 rnj; ribonuclease J [EC:3.1.-.-]
K03218	0.0182117	0.0184771	0.0215115	52	ko:K03218 rlmB; 23S rRNA (guanosine2251-2'-O)-methyltransferase [EC:2.1.1.185]
K17759	0.0192569	0.0173419	0.0214875	59	ko:K17759 AIBP, nnrE; NAD(P)H-hydrate epimerase [EC:5.1.99.6]
K02393	0.0225533	0.0330016	0.0213878	31	ko:K02393 flgH; flagellar L-ring protein precursor FlgH
K00554	0.0766722	0.0256328	0.0213605	69	ko:K00554 trmD; tRNA (guanine37-N1)-methyltransferase [EC:2.1.1.228]
K00342	0.0156021	0.0155924	0.0212944	42	ko:K00342 nuoM; NADH-quinone oxidoreductase subunit M [EC:7.1.1.2]
K00033	0.0154977	0.011938	0.0212687	40	ko:K00033 PGD, gnd, gntZ; 6-phosphogluconate dehydrogenase [EC:1.1.1.44 1.1.1.343]
K06949	0.01416	0.0171915	0.0212509	57	ko:K06949 rsgA, engC; ribosome biogenesis GTPase / thiamine phosphate phosphatase [EC:3.6.1.- 3.1.3.100]
K06158	0.0160629	0.0169124	0.02122	62	ko:K06158 ABCF3; ATP-binding cassette, subfamily F, member 3
K01673	0.0186126	0.0241663	0.0211926	35	ko:K01673 cynT, can; carbonic anhydrase [EC:4.2.1.1]
K00046	0.0280026	0.0127242	0.0211898	52	ko:K00046 idnO; gluconate 5-dehydrogenase [EC:1.1.1.69]
K01187	0.0261271	0.0110301	0.0211263	47	ko:K01187 malZ; alpha-glucosidase [EC:3.2.1.20]
K02418	0.0178468	0.0146627	0.0210887	26	ko:K02418 fliOZ, fliO; flagellar protein FliO/FliZ
K00042	0.050564	0.0186898	0.0210661	59	ko:K00042 garR, glxR; 2-hydroxy-3-oxopropionate reductase [EC:1.1.1.60]
K06881	0.0237208	0.0156742	0.0210419	47	ko:K06881 nrnA; bifunctional oligoribonuclease and PAP phosphatase NrnA [EC:3.1.3.7 3.1.13.3]
K03588	0.0168265	0.0176964	0.0208541	53	ko:K03588 ftsW, spoVE; cell division protein FtsW
K00639	0.0310873	0.0184704	0.0207684	57	ko:K00639 kbl, GCAT; glycine C-acetyltransferase [EC:2.3.1.29]
K02536	0.0332427	0.0131095	0.0207183	42	ko:K02536 lpxD; UDP-3-O-[3-hydroxymyristoyl] glucosamine N-acyltransferase [EC:2.3.1.191]
K09779	0.0154648	0.0133348	0.0207181	10	ko:K09779 K09779; uncharacterized protein
K01615	0.0223117	0.0110292	0.0207107	34	ko:K01615 gcdA; glutaconyl-CoA decarboxylase subunit alpha [EC:7.2.4.5]
K03091	0.020958	0.0272169	0.020707	43	ko:K03091 sigH; RNA polymerase sporulation-specific sigma factor
K03705	0.0304523	0.0121819	0.0207002	44	ko:K03705 hrcA; heat-inducible transcriptional repressor
K08177	0.0117796	0.0166926	0.0206897	29	ko:K08177 oxlT; MFS transporter, OFA family, oxalate/formate antiporter
K13010	0.0124464	0.00767943	0.0206103	39	ko:K13010 per, rfbE; perosamine synthetase [EC:2.6.1.102]
K01579	0.0468958	0.0165821	0.0205658	13	ko:K01579 panD; aspartate 1-decarboxylase [EC:4.1.1.11]
K01807	0.016284	0.0185219	0.0204936	28	ko:K01807 rpiA; ribose 5-phosphate isomerase A [EC:5.3.1.6]
K06287	0.0215311	0.0287435	0.0204889	43	ko:K06287 maf; septum formation protein
K01090	0.0360676	0.0193757	0.0204874	75	ko:K01090 E3.1.3.16; protein phosphatase [EC:3.1.3.16]
K09888	0.0203226	0.0135178	0.0203226	20	ko:K09888 zapA; cell division protein ZapA
K02372	0.0270254	0.019735	0.0202904	36	ko:K02372 fabZ; 3-hydroxyacyl-[acyl-carrier-protein] dehydratase [EC:4.2.1.59]
K13038	0.0269143	0.0134491	0.0202517	48	ko:K13038 coaBC, dfp; phosphopantothenoylcysteine decarboxylase / phosphopantothenate---cysteine ligase [EC:4.1.1.36 6.3.2.5]
K00759	0.0237797	0.0225717	0.0202381	56	ko:K00759 APRT, apt; adenine phosphoribosyltransferase [EC:2.4.2.7]
K01243	0.0065298	0.0120135	0.0202309	30	ko:K01243 mtnN, mtn, pfs; adenosylhomocysteine nucleosidase [EC:3.2.2.9]
K09760	0.020061	0.028132	0.020206	43	ko:K09760 rmuC; DNA recombination protein RmuC
K06131	0.0105639	0.00875582	0.0201631	33	ko:K06131 clsA	B; cardiolipin synthase A/B [EC:2.7.8.-]
K01998	0.050041	0.0169593	0.0201419	67	ko:K01998 livM; branched-chain amino acid transport system permease protein
K07042	0.0233405	0.0251461	0.0200787	37	ko:K07042 ybeY, yqfG; probable rRNA maturation factor
K01567	0.00157531	0.0015085	0.020018	9	ko:K01567 pdaA; peptidoglycan-N-acetylmuramic acid deacetylase [EC:3.5.1.-]
K03929	0.0307992	0.0166359	0.0200159	44	ko:K03929 pnbA; para-nitrobenzyl esterase [EC:3.1.1.-]
K03568	0.0359193	0.0234581	0.0199845	71	ko:K03568 tldD; TldD protein
K01154	0.0162421	0.0205939	0.0199774	60	ko:K01154 hsdS; type I restriction enzyme, S subunit [EC:3.1.21.3]
K04066	0.0360107	0.0338871	0.0199763	89	ko:K04066 priA; primosomal protein N' (replication factor Y) (superfamily II helicase) [EC:3.6.4.-]
K01129	0.0166096	0.0107691	0.0199685	42	ko:K01129 dgt; dGTPase [EC:3.1.5.1]
K01493	0.0168654	0.0213233	0.0199666	37	ko:K01493 comEB; dCMP deaminase [EC:3.5.4.12]
K03625	0.0253621	0.0105852	0.0199579	44	ko:K03625 nusB; transcription antitermination protein NusB
K02666	0.0240909	0.0206842	0.0198546	39	ko:K02666 pilQ; type IV pilus assembly protein PilQ
K16898	0.0193168	0.0170306	0.0198503	63	ko:K16898 addA; ATP-dependent helicase/nuclease subunit A [EC:3.1.-.- 3.6.4.12]
K00540	0.0218929	0.0116657	0.0198344	41	ko:K00540 fqr; F420H(2)-dependent quinone reductase [EC:1.1.98.-]
K00812	0.0622229	0.0273208	0.0197238	76	ko:K00812 aspB; aspartate aminotransferase [EC:2.6.1.1]
K01695	0.00849247	0.0106956	0.0196885	28	ko:K01695 trpA; tryptophan synthase alpha chain [EC:4.2.1.20]
K01790	0.0183804	0.0208718	0.0196773	43	ko:K01790 rfbC, rmlC; dTDP-4-dehydrorhamnose 3,5-epimerase [EC:5.1.3.13]
K01224	0.00911735	0.0132491	0.0196751	34	ko:K01224 E3.2.1.89; arabinogalactan endo-1,4-beta-galactosidase [EC:3.2.1.89]
K09163	0.0182634	0.0212592	0.01967	32	ko:K09163 K09163; uncharacterized protein
K02238	0.0153174	0.00680377	0.019665	33	ko:K02238 comEC; competence protein ComEC
K01409	0.042695	0.0183098	0.0196636	71	ko:K01409 KAE1, tsaD, QRI7; N6-L-threonylcarbamoyladenine synthase [EC:2.3.1.234]
K01534	0.0287222	0.0268175	0.019663	69	ko:K01534 zntA; Cd2+/Zn2+-exporting ATPase [EC:3.6.3.3 7.2.2.12]
K00014	0.0132267	0.0171117	0.0196157	43	ko:K00014 aroE; shikimate dehydrogenase [EC:1.1.1.25]
K01067	0.0130702	0.0268168	0.0195985	20	ko:K01067 E3.1.2.1, ACH1; acetyl-CoA hydrolase [EC:3.1.2.1]
K05606	0.0270419	0.0302616	0.0195981	42	ko:K05606 MCEE, epi; methylmalonyl-CoA/ethylmalonyl-CoA epimerase [EC:5.1.99.1]
K03617	0.0234099	0.0138173	0.0195394	39	ko:K03617 rnfA; Na+-translocating ferredoxin:NAD+ oxidoreductase subunit A
K06997	0.0342718	0.0216484	0.019513	57	ko:K06997 yggS, PROSC; PLP dependent protein
K14170	0.0233432	0.0219364	0.0195037	33	ko:K14170 pheA; chorismate mutase / prephenate dehydratase [EC:5.4.99.5 4.2.1.51]
K02653	0.054748	0.0217807	0.0194831	54	ko:K02653 pilC; type IV pilus assembly protein PilC
K18330	0.0323217	0.0156173	0.0194785	33	ko:K18330 hndA; NADP-reducing hydrogenase subunit HndA [EC:1.12.1.3]
K09810	0.0156108	0.0138329	0.0194482	29	ko:K09810 lolD; lipoprotein-releasing system ATP-binding protein [EC:3.6.3.-]
K01715	0.0591049	0.0247148	0.0193447	58	ko:K01715 crt; enoyl-CoA hydratase [EC:4.2.1.17]
K01759	0.0245854	0.0192885	0.019342	33	ko:K01759 GLO1, gloA; lactoylglutathione lyase [EC:4.4.1.5]
K01524	0.0367706	0.0244276	0.0193406	59	ko:K01524 ppx-gppA; exopolyphosphatase / guanosine-5'-triphosphate,3'-diphosphate pyrophosphatase [EC:3.6.1.11 3.6.1.40]
K14441	0.018227	0.0173931	0.0192853	57	ko:K14441 rimO; ribosomal protein S12 methylthiotransferase [EC:2.8.4.4]
K06891	0.0183626	0.0144973	0.0192324	23	ko:K06891 clpS; ATP-dependent Clp protease adaptor protein ClpS
K05879	0.0319894	0.0120642	0.0192042	38	ko:K05879 dhaL; phosphoenolpyruvate---glycerone phosphotransferase subunit DhaL [EC:2.7.1.121]
K11189	0.0102488	0.0211257	0.0191641	39	ko:K11189 PTS-HPR; phosphocarrier protein
K05919	0.0263071	0.0134571	0.0191637	29	ko:K05919 dfx; superoxide reductase [EC:1.15.1.2]
K13490	0.0100653	0.0186242	0.0191089	28	ko:K13490 wspE; two-component system, chemotaxis family, sensor histidine kinase and response regulator WspE
K02014	0.0602499	0.0140395	0.0191065	55	ko:K02014 TC.FEV.OM; iron complex outermembrane recepter protein
K03775	0.00534323	0.0103079	0.0190265	19	ko:K03775 slyD; FKBP-type peptidyl-prolyl cis-trans isomerase SlyD [EC:5.2.1.8]
K04488	0.0214114	0.0238716	0.0190115	38	ko:K04488 iscU, nifU; nitrogen fixation protein NifU and related proteins
K01520	0.0270814	0.0254607	0.0189178	42	ko:K01520 dut, DUT; dUTP pyrophosphatase [EC:3.6.1.23]
K14652	0.040476	0.0174993	0.0188571	57	ko:K14652 ribBA; 3,4-dihydroxy 2-butanone 4-phosphate synthase / GTP cyclohydrolase II [EC:4.1.99.12 3.5.4.25]
K03664	0.0260276	0.0177227	0.0188537	57	ko:K03664 smpB; SsrA-binding protein
K00627	0.0457293	0.0252837	0.0188471	61	ko:K00627 DLAT, aceF, pdhC; pyruvate dehydrogenase E2 component (dihydrolipoamide acetyltransferase) [EC:2.3.1.12]
K06187	0.0392754	0.0181197	0.0188175	47	ko:K06187 recR; recombination protein RecR
K03563	0.0358817	0.0210691	0.0187415	39	ko:K03563 csrA; carbon storage regulator
K07483	0.0513666	0.0277136	0.0186637	32	ko:K07483 K07483; transposase
K00566	0.0116225	0.0159096	0.0186162	51	ko:K00566 mnmA, trmU; tRNA-uridine 2-sulfurtransferase [EC:2.8.1.13]
K09952	0.0163117	0.00978708	0.0185515	33	ko:K09952 csn1, cas9; CRISPR-associated endonuclease Csn1 [EC:3.1.-.-]
K09766	0.0273584	0.0149402	0.0185166	34	ko:K09766 K09766; uncharacterized protein
K07025	0.0192544	0.0176196	0.0185097	50	ko:K07025 K07025; putative hydrolase of the HAD superfamily
K01711	0.0456165	0.0270344	0.0184962	62	ko:K01711 gmd, GMDS; GDPmannose 4,6-dehydratase [EC:4.2.1.47]
K05796	0.0053278	0.014088	0.0184122	12	ko:K05796 hydN; electron transport protein HydN
K09761	0.0198975	0.0141999	0.0183387	38	ko:K09761 rsmE; 16S rRNA (uracil1498-N3)-methyltransferase [EC:2.1.1.193]
K06178	0.0353276	0.0224428	0.0182806	57	ko:K06178 rluB; 23S rRNA pseudouridine2605 synthase [EC:5.4.99.22]
K06915	0.0366993	0.0146587	0.0182631	53	ko:K06915 K06915; uncharacterized protein
K15772	0.0092601	0.00985669	0.0181608	21	ko:K15772 ganQ; arabinogalactan oligomer / maltooligosaccharide transport system permease protein
K10672	0.0616434	0.0151367	0.0181223	48	ko:K10672 grdB; glycine reductase complex component B subunit gamma [EC:1.21.4.2]
K08300	0.0321373	0.0217461	0.0181111	47	ko:K08300 rne; ribonuclease E [EC:3.1.26.12]
K01436	0.0637042	0.0205008	0.018101	59	ko:K01436 K01436; amidohydrolase [EC:3.5.1.-]
K04758	0.00520186	0.00685839	0.0180288	21	ko:K04758 feoA; ferrous iron transport protein A
K06919	0.0291881	0.00551127	0.0179583	25	ko:K06919 K06919; putative DNA primase/helicase
K02501	0.00756495	0.013185	0.0179533	32	ko:K02501 hisH; imidazole glycerol-phosphate synthase subunit HisH [EC:4.3.2.10]
K00926	0.0313593	0.0130351	0.0179155	36	ko:K00926 arcC; carbamate kinase [EC:2.7.2.2]
K18707	0.0151137	0.0173563	0.017869	48	ko:K18707 mtaB; threonylcarbamoyladenosine tRNA methylthiotransferase MtaB [EC:2.8.4.5]
K03551	0.0356921	0.0225245	0.0178378	55	ko:K03551 ruvB; holliday junction DNA helicase RuvB [EC:3.6.4.12]
K01693	0.0291622	0.0216425	0.0178046	34	ko:K01693 hisB; imidazoleglycerol-phosphate dehydratase [EC:4.2.1.19]
K00847	0.0492093	0.0228631	0.0177755	40	ko:K00847 E2.7.1.4, scrK; fructokinase [EC:2.7.1.4]
K01163	0.0200031	0.0105324	0.0177449	32	ko:K01163 K01163; uncharacterized protein
K06281	0.0391117	0.0198333	0.0177307	30	ko:K06281 hyaB, hybC; hydrogenase large subunit [EC:1.12.99.6]
K01737	0.0121804	0.00854683	0.0177274	29	ko:K01737 queD, ptpS, PTS; 6-pyruvoyltetrahydropterin/6-carboxytetrahydropterin synthase [EC:4.2.3.12 4.1.2.50]
K03060	0.0382174	0.0152757	0.0177146	21	ko:K03060 rpoZ; DNA-directed RNA polymerase subunit omega [EC:2.7.7.6]
K11753	0.0289118	0.0185481	0.0176944	50	ko:K11753 ribF; riboflavin kinase / FMN adenylyltransferase [EC:2.7.1.26 2.7.7.2]
K01808	0.0198761	0.00791518	0.0176877	32	ko:K01808 rpiB; ribose 5-phosphate isomerase B [EC:5.3.1.6]
K12573	0.00305806	0.0114679	0.0176433	38	ko:K12573 rnr, vacB; ribonuclease R [EC:3.1.13.1]
K04074	0.0260167	0.0325494	0.017576	26	ko:K04074 divIVA; cell division initiation protein
K03650	0.0370423	0.0197453	0.0175681	60	ko:K03650 mnmE, trmE, MSS1; tRNA modification GTPase [EC:3.6.-.-]
K07282	0.0352364	0.0147277	0.0174245	52	ko:K07282 capA, pgsA; gamma-polyglutamate biosynthesis protein CapA
K14081	0.135043	0.0420408	0.0173972	5	ko:K14081 mtaC; methanol corrinoid protein
K01486	0.0134378	0.00759186	0.0173718	38	ko:K01486 ade; adenine deaminase [EC:3.5.4.2]
K15502	0.0211302	0.0105958	0.0173417	4	ko:K15502 ANKRD28; serine/threonine-protein phosphatase 6 regulatory ankyrin repeat subunit A
K00768	0.0100011	0.0104305	0.017257	33	ko:K00768 E2.4.2.21, cobU, cobT; nicotinate-nucleotide--dimethylbenzimidazole phosphoribosyltransferase [EC:2.4.2.21]
K01537	0.0136497	0.0198499	0.0171668	50	ko:K01537 ATP2C; P-type Ca2+ transporter type 2C [EC:7.2.2.10]
K07101	0.0155198	0.0140138	0.0171665	23	ko:K07101 K07101; uncharacterized protein
K01914	0.0156365	0.017868	0.0171362	41	ko:K01914 asnA; aspartate--ammonia ligase [EC:6.3.1.1]
K01192	0.0155823	0.0112847	0.017069	46	ko:K01192 E3.2.1.25, MANBA, manB; beta-mannosidase [EC:3.2.1.25]
K01628	0.0144452	0.0165881	0.0170554	39	ko:K01628 fucA; L-fuculose-phosphate aldolase [EC:4.1.2.17]
K09748	0.020787	0.0202784	0.0170229	43	ko:K09748 rimP; ribosome maturation factor RimP
K03641	0.023085	0.0167757	0.0170134	29	ko:K03641 tolB; TolB protein
K01953	0.0281071	0.0124064	0.0169796	51	ko:K01953 asnB, ASNS; asparagine synthase (glutamine-hydrolysing) [EC:6.3.5.4]
K02334	0.00970783	0.0146094	0.0169286	38	ko:K02334 dpo; DNA polymerase bacteriophage-type [EC:2.7.7.7]
K03699	0.0310649	0.0202385	0.016915	54	ko:K03699 tlyC; putative hemolysin
K07317	0.0198326	0.0118872	0.0169074	32	ko:K07317 K07317; adenine-specific DNA-methyltransferase [EC:2.1.1.72]
K01686	0.0141801	0.0152436	0.0168894	39	ko:K01686 uxuA; mannonate dehydratase [EC:4.2.1.8]
K07260	0.0205405	0.0169202	0.0168633	34	ko:K07260 vanY; zinc D-Ala-D-Ala carboxypeptidase [EC:3.4.17.14]
K15583	0.0604179	0.0147927	0.0168541	66	ko:K15583 oppD; oligopeptide transport system ATP-binding protein
K09022	0.0357532	0.0181755	0.0168539	50	ko:K09022 ridA, tdcF, RIDA; 2-iminobutanoate/2-iminopropanoate deaminase [EC:3.5.99.10]
K00087	0.0403701	0.0227166	0.0167897	49	ko:K00087 ygeS, xdhA; xanthine dehydrogenase molybdenum-binding subunit [EC:1.17.1.4]
K03595	0.0154102	0.0151655	0.0167891	49	ko:K03595 era, ERAL1; GTPase
K11381	0.0150561	0.0120191	0.0167859	49	ko:K11381 bkdA; 2-oxoisovalerate dehydrogenase E1 component [EC:1.2.4.4]
K08963	0.0174846	0.013248	0.0167796	41	ko:K08963 mtnA; methylthioribose-1-phosphate isomerase [EC:5.3.1.23]
K03385	0.0164605	0.0109417	0.0167624	25	ko:K03385 nrfA; nitrite reductase (cytochrome c-552) [EC:1.7.2.2]
K00978	0.021674	0.00953054	0.0167255	40	ko:K00978 rfbF; glucose-1-phosphate cytidylyltransferase [EC:2.7.7.33]
K07405	0.0035383	0.0105778	0.0167219	30	ko:K07405 E3.2.1.1A; alpha-amylase [EC:3.2.1.1]
K07473	0.0394338	0.017309	0.0167067	54	ko:K07473 dinJ; DNA-damage-inducible protein J
K00099	0.0380165	0.0230787	0.0166752	62	ko:K00099 dxr; 1-deoxy-D-xylulose-5-phosphate reductoisomerase [EC:1.1.1.267]
K04749	0.0170914	0.0207563	0.0166707	31	ko:K04749 rsbV; anti-sigma B factor antagonist
K08309	0.00894044	0.0157105	0.0165523	42	ko:K08309 slt; soluble lytic murein transglycosylase [EC:4.2.2.-]
K00573	0.0593129	0.0161742	0.0165364	36	ko:K00573 E2.1.1.77, pcm; protein-L-isoaspartate(D-aspartate) O-methyltransferase [EC:2.1.1.77]
K02495	0.0298699	0.0174828	0.0165307	60	ko:K02495 hemN, hemZ; oxygen-independent coproporphyrinogen III oxidase [EC:1.3.98.3]
K01620	0.034776	0.0149846	0.0165053	52	ko:K01620 ltaE; threonine aldolase [EC:4.1.2.48]
K13599	0.0212901	0.0170774	0.0164101	28	ko:K13599 ntrX; two-component system, NtrC family, nitrogen regulation response regulator NtrX
K01284	0.0228757	0.0131842	0.0163635	38	ko:K01284 dcp; peptidyl-dipeptidase Dcp [EC:3.4.15.5]
K04486	0.0145659	0.00992724	0.0163405	36	ko:K04486 E3.1.3.15B; histidinol-phosphatase (PHP family) [EC:3.1.3.15]
K12410	0.0178	0.0194485	0.016333	43	ko:K12410 npdA; NAD-dependent deacetylase [EC:3.5.1.-]
K03581	0.00633068	0.010448	0.0161523	34	ko:K03581 recD; exodeoxyribonuclease V alpha subunit [EC:3.1.11.5]
K02902	0.0391897	0.0178348	0.0161403	29	ko:K02902 RP-L28, MRPL28, rpmB; large subunit ribosomal protein L28
K01034	0.0364838	0.0158755	0.0161183	43	ko:K01034 atoD; acetate CoA/acetoacetate CoA-transferase alpha subunit [EC:2.8.3.8 2.8.3.9]
K10670	0.0850396	0.0190235	0.0161099	52	ko:K10670 grdA; glycine/sarcosine/betaine reductase complex component A [EC:1.21.4.2 1.21.4.3 1.21.4.4]
K00942	0.0255847	0.015844	0.0160846	45	ko:K00942 E2.7.4.8, gmk; guanylate kinase [EC:2.7.4.8]
K00401	0.101697	0.0282676	0.0160765	20	ko:K00401 mcrB; methyl-coenzyme M reductase beta subunit [EC:2.8.4.1]
K02594	0.000607084	0.0168489	0.0160095	24	ko:K02594 nifV; homocitrate synthase NifV [EC:2.3.3.14]
K03732	0.0211557	0.0236147	0.0159906	32	ko:K03732 rhlB; ATP-dependent RNA helicase RhlB [EC:3.6.4.13]
K00817	0.0262144	0.0201954	0.0159885	58	ko:K00817 hisC; histidinol-phosphate aminotransferase [EC:2.6.1.9]
K00005	0.0136468	0.00541744	0.015939	28	ko:K00005 gldA; glycerol dehydrogenase [EC:1.1.1.6]
K07539	0.022203	0.0260024	0.0159343	6	ko:K07539 oah; 6-oxocyclohex-1-ene-carbonyl-CoA hydrolase [EC:3.7.1.21]
K06024	0.0185937	0.0286179	0.0159314	46	ko:K06024 scpB; segregation and condensation protein B
K07107	0.0162544	0.0123876	0.0159206	34	ko:K07107 ybgC; acyl-CoA thioester hydrolase [EC:3.1.2.-]
K00970	0.0405715	0.0165637	0.0159148	51	ko:K00970 pcnB; poly(A) polymerase [EC:2.7.7.19]
K00791	0.0163434	0.0126279	0.0159107	43	ko:K00791 miaA, TRIT1; tRNA dimethylallyltransferase [EC:2.5.1.75]
K02385	0.024536	0.0209971	0.0159089	26	ko:K02385 flbD; flagellar protein FlbD
K01470	0.0288047	0.0161889	0.0158423	43	ko:K01470 E3.5.2.10; creatinine amidohydrolase [EC:3.5.2.10]
K03556	0.00259371	0.0125821	0.0158117	35	ko:K03556 malT; LuxR family transcriptional regulator, maltose regulon positive regulatory protein
K04517	0.00147836	0.0192812	0.0158055	32	ko:K04517 tyrA2; prephenate dehydrogenase [EC:1.3.1.12]
K07793	0.0472884	0.0079257	0.0157829	54	ko:K07793 tctA; putative tricarboxylic transport membrane protein
K16011	0.0175246	0.0114346	0.0157342	35	ko:K16011 algA, xanB, rfbA, wbpW, pslB; mannose-1-phosphate guanylyltransferase / mannose-6-phosphate isomerase [EC:2.7.7.13 5.3.1.8]
K07566	0.0194215	0.0159599	0.015707	48	ko:K07566 tsaC, rimN, SUA5; L-threonylcarbamoyladenylate synthase [EC:2.7.7.87]
K03585	0.0207597	0.0106444	0.0156198	37	ko:K03585 acrA, mexA, adeI, smeD, mtrC, cmeA; membrane fusion protein, multidrug efflux system
K02914	0.0188519	0.0180204	0.0156142	12	ko:K02914 RP-L34, MRPL34, rpmH; large subunit ribosomal protein L34
K04042	0.0285244	0.0136896	0.0156047	51	ko:K04042 glmU; bifunctional UDP-N-acetylglucosamine pyrophosphorylase / Glucosamine-1-phosphate N-acetyltransferase [EC:2.7.7.23 2.3.1.157]
K01840	0.0301033	0.026209	0.0155652	50	ko:K01840 manB; phosphomannomutase [EC:5.4.2.8]
K03215	0.024882	0.0126088	0.0154724	45	ko:K03215 rumA; 23S rRNA (uracil1939-C5)-methyltransferase [EC:2.1.1.190]
K04769	0.00379686	0.0105515	0.0154584	13	ko:K04769 spoVT; AbrB family transcriptional regulator, stage V sporulation protein T
K11752	0.0299445	0.00647495	0.0154419	33	ko:K11752 ribD; diaminohydroxyphosphoribosylaminopyrimidine deaminase / 5-amino-6-(5-phosphoribosylamino)uracil reductase [EC:3.5.4.26 1.1.1.193]
K00677	0.0261407	0.0122432	0.0154348	28	ko:K00677 lpxA; UDP-N-acetylglucosamine acyltransferase [EC:2.3.1.129]
K00077	0.0444057	0.0149362	0.0154204	41	ko:K00077 panE, apbA; 2-dehydropantoate 2-reductase [EC:1.1.1.169]
K00796	0.00875072	0.00663082	0.015378	30	ko:K00796 folP; dihydropteroate synthase [EC:2.5.1.15]
K02662	0.0229018	0.0106284	0.015332	30	ko:K02662 pilM; type IV pilus assembly protein PilM
K05837	0.022839	0.0149705	0.0153139	47	ko:K05837 rodA, mrdB; rod shape determining protein RodA
K03431	0.047558	0.0163342	0.0153087	64	ko:K03431 glmM; phosphoglucosamine mutase [EC:5.4.2.10]
K05367	0.0190854	0.0107834	0.0152896	44	ko:K05367 pbpC; penicillin-binding protein 1C [EC:2.4.1.129]
K07816	0.00834782	0.00969353	0.0152821	28	ko:K07816 E2.7.6.5X; putative GTP pyrophosphokinase [EC:2.7.6.5]
K15876	0.00307428	0.00706612	0.0152638	6	ko:K15876 nrfH; cytochrome c nitrite reductase small subunit
K15532	0.0108144	0.00708121	0.0151807	20	ko:K15532 yteR, yesR; unsaturated rhamnogalacturonyl hydrolase [EC:3.2.1.172]
K07668	0.00732335	0.0202244	0.0151747	20	ko:K07668 vicR; two-component system, OmpR family, response regulator VicR
K07315	0.0203538	0.019237	0.0151662	49	ko:K07315 rsbU	P; phosphoserine phosphatase RsbU/P [EC:3.1.3.3]
K00605	0.0328329	0.0118737	0.0151458	43	ko:K00605 gcvT, AMT; aminomethyltransferase [EC:2.1.2.10]
K01776	0.00913963	0.00883788	0.0150949	33	ko:K01776 murI; glutamate racemase [EC:5.1.1.3]
K00634	0.0402229	0.011237	0.0150608	51	ko:K00634 ptb; phosphate butyryltransferase [EC:2.3.1.19]
K15515	0.0257482	0.00785527	0.0150512	26	ko:K15515 sauS; sulfoacetaldehyde dehydrogenase [EC:1.2.1.81]
K03562	0.0310057	0.0136945	0.0149848	25	ko:K03562 tolQ; biopolymer transport protein TolQ
K07098	0.0158589	0.011941	0.0149838	32	ko:K07098 K07098; uncharacterized protein
K03332	0.00988891	0.00287467	0.0149576	10	ko:K03332 fruA; fructan beta-fructosidase [EC:3.2.1.80]
K07568	0.0354636	0.0139759	0.0149009	41	ko:K07568 queA; S-adenosylmethionine:tRNA ribosyltransferase-isomerase [EC:2.4.99.17]
K01183	0.0240646	0.0172194	0.0149009	46	ko:K01183 E3.2.1.14; chitinase [EC:3.2.1.14]
K03784	0.0104473	0.0114451	0.014887	29	ko:K03784 deoD; purine-nucleoside phosphorylase [EC:2.4.2.1]
K07507	0.0183522	0.0172598	0.01483	23	ko:K07507 mgtC; putative Mg2+ transporter-C (MgtC) family protein
K09251	0.0244062	0.00528196	0.0148178	20	ko:K09251 patA; putrescine aminotransferase [EC:2.6.1.82]
K03743	0.0164506	0.0156413	0.0148006	31	ko:K03743 pncC; nicotinamide-nucleotide amidase [EC:3.5.1.42]
K03465	0.0265427	0.00596661	0.0147456	33	ko:K03465 thyX, thy1; thymidylate synthase (FAD) [EC:2.1.1.148]
K00784	0.0170624	0.00822925	0.0146325	32	ko:K00784 rnz; ribonuclease Z [EC:3.1.26.11]
K07091	0.00556401	0.0106263	0.0145618	32	ko:K07091 lptF; lipopolysaccharide export system permease protein
K00532	0.0135294	0.0139829	0.0145424	20	ko:K00532 E1.12.7.2; ferredoxin hydrogenase [EC:1.12.7.2]
K01841	0.0166092	0.0210554	0.0145114	30	ko:K01841 pepM; phosphoenolpyruvate phosphomutase [EC:5.4.2.9]
K01817	0.00415944	0.00783663	0.0144785	29	ko:K01817 trpF; phosphoribosylanthranilate isomerase [EC:5.3.1.24]
K03501	0.0232227	0.00612592	0.0144717	34	ko:K03501 gidB, rsmG; 16S rRNA (guanine527-N7)-methyltransferase [EC:2.1.1.170]
K07391	0.0127468	0.0187424	0.0144603	57	ko:K07391 comM; magnesium chelatase family protein
K06218	0.00751655	0.00951259	0.0144207	27	ko:K06218 relE, stbE; mRNA interferase RelE/StbE
K12339	0.0041325	0.0171787	0.0143439	21	ko:K12339 cysM; S-sulfo-L-cysteine synthase (O-acetyl-L-serine-dependent) [EC:2.5.1.144]
K06861	0.016238	0.0168118	0.0143416	40	ko:K06861 lptB; lipopolysaccharide export system ATP-binding protein [EC:3.6.3.-]
K00930	0.0166384	0.0284979	0.0143347	52	ko:K00930 argB; acetylglutamate kinase [EC:2.7.2.8]
K03629	0.010641	0.0150847	0.0142952	42	ko:K03629 recF; DNA replication and repair protein RecF
K01815	0.0303243	0.00582409	0.0142754	30	ko:K01815 kduI; 4-deoxy-L-threo-5-hexosulose-uronate ketol-isomerase [EC:5.3.1.17]
K13789	0.0108636	0.0107468	0.0142497	30	ko:K13789 GGPS; geranylgeranyl diphosphate synthase, type II [EC:2.5.1.1 2.5.1.10 2.5.1.29]
K03520	0.010317	0.00409276	0.0142427	19	ko:K03520 coxL, cutL; aerobic carbon-monoxide dehydrogenase large subunit [EC:1.2.5.3]
K02071	0.00828877	0.0198077	0.0142239	23	ko:K02071 metN; D-methionine transport system ATP-binding protein
K03706	0.0104464	0.00997438	0.0142139	18	ko:K03706 codY; transcriptional pleiotropic repressor
K03560	0.0373233	0.0106796	0.0142135	21	ko:K03560 tolR; biopolymer transport protein TolR
K09157	0.00738149	0.0154646	0.0141886	34	ko:K09157 K09157; uncharacterized protein
K00757	0.0118838	0.0191756	0.0141372	32	ko:K00757 udp, UPP; uridine phosphorylase [EC:2.4.2.3]
K01791	0.0233289	0.0164423	0.0140464	53	ko:K01791 wecB; UDP-N-acetylglucosamine 2-epimerase (non-hydrolysing) [EC:5.1.3.14]
K01281	0.0187298	0.00238752	0.014044	20	ko:K01281 pepX; X-Pro dipeptidyl-peptidase [EC:3.4.14.11]
K07492	0.0267551	0.00687384	0.0139128	17	ko:K07492 K07492; putative transposase
K07402	0.0338388	0.00877239	0.0139041	39	ko:K07402 xdhC; xanthine dehydrogenase accessory factor
K00425	0.010092	0.00602094	0.0138814	39	ko:K00425 cydA; cytochrome bd ubiquinol oxidase subunit I [EC:7.1.1.7]
K05813	0.0143146	0.0090769	0.0138534	34	ko:K05813 ugpB; sn-glycerol 3-phosphate transport system substrate-binding protein
K01443	0.0415521	0.0187775	0.0138243	59	ko:K01443 nagA, AMDHD2; N-acetylglucosamine-6-phosphate deacetylase [EC:3.5.1.25]
K02913	0.0166213	0.0167984	0.0138004	23	ko:K02913 RP-L33, MRPL33, rpmG; large subunit ribosomal protein L33
K07257	0.0111708	0.0081902	0.0137845	32	ko:K07257 spsF; spore coat polysaccharide biosynthesis protein SpsF
K00979	0.00989465	0.00550971	0.0137705	24	ko:K00979 kdsB; 3-deoxy-manno-octulosonate cytidylyltransferase (CMP-KDO synthetase) [EC:2.7.7.38]
K07031	0.00537225	0.00877764	0.0136897	32	ko:K07031 hddA; D-glycero-alpha-D-manno-heptose-7-phosphate kinase [EC:2.7.1.168]
K09181	0.0609527	0.0173515	0.013683	46	ko:K09181 yfiQ; acetyltransferase
K07173	0.0183326	0.0119924	0.0136825	15	ko:K07173 luxS; S-ribosylhomocysteine lyase [EC:4.4.1.21]
K10562	0.016254	0.00653852	0.0136619	34	ko:K10562 rhaT; rhamnose transport system ATP-binding protein [EC:7.5.2.-]
K03771	0.0193993	0.0106756	0.0136408	34	ko:K03771 surA; peptidyl-prolyl cis-trans isomerase SurA [EC:5.2.1.8]
K01012	0.0311181	0.0223568	0.0136202	32	ko:K01012 bioB; biotin synthase [EC:2.8.1.6]
K00852	0.0285671	0.0129424	0.0135859	47	ko:K00852 rbsK, RBKS; ribokinase [EC:2.7.1.15]
K00721	0.0152453	0.0102473	0.0135859	40	ko:K00721 DPM1; dolichol-phosphate mannosyltransferase [EC:2.4.1.83]
K03470	0.00911677	0.0105541	0.0135855	30	ko:K03470 rnhB; ribonuclease HII [EC:3.1.26.4]
K19118	0.00837153	0.0104788	0.0135773	36	ko:K19118 csd2, cas7; CRISPR-associated protein Csd2
K00131	0.00543238	0.00944105	0.0135174	10	ko:K00131 gapN; glyceraldehyde-3-phosphate dehydrogenase (NADP+) [EC:1.2.1.9]
K07491	0.0591742	0.0141813	0.0135173	34	ko:K07491 K07491; putative transposase
K00858	0.0366382	0.0153311	0.0135111	46	ko:K00858 ppnK, NADK; NAD+ kinase [EC:2.7.1.23]
K00943	0.0140214	0.0181868	0.0134985	43	ko:K00943 tmk, DTYMK; dTMP kinase [EC:2.7.4.9]
K03177	0.0230748	0.0160956	0.0134983	52	ko:K03177 truB, PUS4, TRUB1; tRNA pseudouridine55 synthase [EC:5.4.99.25]
K00259	0.0142184	0.0127382	0.0134729	29	ko:K00259 ald; alanine dehydrogenase [EC:1.4.1.1]
K03892	0.00651294	0.00707097	0.0134516	20	ko:K03892 arsR; ArsR family transcriptional regulator, arsenate/arsenite/antimonite-responsive transcriptional repressor
K03525	0.00876242	0.00646396	0.0134333	24	ko:K03525 coaX; type III pantothenate kinase [EC:2.7.1.33]
K02036	0.00716658	0.023912	0.0134189	45	ko:K02036 pstB; phosphate transport system ATP-binding protein [EC:7.3.2.1]
K01126	0.00771466	0.00672337	0.0134003	28	ko:K01126 E3.1.4.46, glpQ, ugpQ; glycerophosphoryl diester phosphodiesterase [EC:3.1.4.46]
K09816	0.022043	0.00586176	0.0133747	28	ko:K09816 znuB; zinc transport system permease protein
K03624	0.0229446	0.0199432	0.0133521	48	ko:K03624 greA; transcription elongation factor GreA
K16147	0.0157088	0.0285525	0.0133348	22	ko:K16147 glgE; starch synthase (maltosyl-transferring) [EC:2.4.99.16]
K06871	0.0322588	0.0182339	0.0133218	57	ko:K06871 K06871; uncharacterized protein
K01610	0.025516	0.0110644	0.0133165	24	ko:K01610 E4.1.1.49, pckA; phosphoenolpyruvate carboxykinase (ATP) [EC:4.1.1.49]
K01770	0.010958	0.0158282	0.0132991	39	ko:K01770 ispF; 2-C-methyl-D-erythritol 2,4-cyclodiphosphate synthase [EC:4.6.1.12]
K01424	0.0221749	0.00935988	0.0132677	38	ko:K01424 E3.5.1.1, ansA, ansB; L-asparaginase [EC:3.5.1.1]
K00647	0.0135195	0.0110407	0.013259	34	ko:K00647 fabB; 3-oxoacyl-[acyl-carrier-protein] synthase I [EC:2.3.1.41]
K14155	0.041747	0.0187261	0.0132405	53	ko:K14155 patB, malY; cysteine-S-conjugate beta-lyase [EC:4.4.1.13]
K02203	0.00351264	0.0114403	0.0131803	25	ko:K02203 thrH; phosphoserine / homoserine phosphotransferase [EC:3.1.3.3 2.7.1.39]
K03749	0.00770846	0.0106326	0.0131743	18	ko:K03749 dedD; DedD protein
K03292	0.0145608	0.0142071	0.01309	37	ko:K03292 TC.GPH; glycoside/pentoside/hexuronide:cation symporter, GPH family
K02037	0.0149259	0.0229591	0.0130489	37	ko:K02037 pstC; phosphate transport system permease protein
K06282	0.0144869	0.0102136	0.0130284	20	ko:K06282 hyaA, hybO; hydrogenase small subunit [EC:1.12.99.6]
K02834	0.0194354	0.0102816	0.0129734	32	ko:K02834 rbfA; ribosome-binding factor A
K08678	0.0121817	0.0115747	0.0129556	26	ko:K08678 UXS1, uxs; UDP-glucuronate decarboxylase [EC:4.1.1.35]
K15582	0.00939025	0.00869995	0.0129506	35	ko:K15582 oppC; oligopeptide transport system permease protein
K03271	0.0184939	0.0111128	0.0129181	37	ko:K03271 gmhA, lpcA; D-sedoheptulose 7-phosphate isomerase [EC:5.3.1.28]
K05795	0.0131568	0.0221585	0.0128582	39	ko:K05795 terD; tellurium resistance protein TerD
K01728	0.011479	0.0158019	0.0128212	12	ko:K01728 pel; pectate lyase [EC:4.2.2.2]
K03214	0.00288853	0.015284	0.0128012	20	ko:K03214 yfiF, trmG; RNA methyltransferase, TrmH family [EC:2.1.1.-]
K00853	0.0225075	0.0106515	0.0127807	42	ko:K00853 araB; L-ribulokinase [EC:2.7.1.16]
K12373	0.0144006	0.0129843	0.0127624	42	ko:K12373 HEXA	B; hexosaminidase [EC:3.2.1.52]
K00560	0	0.0102788	0.0127579	24	ko:K00560 thyA, TYMS; thymidylate synthase [EC:2.1.1.45]
K00320	0.0162287	0.0198052	0.0127409	8	ko:K00320 mer; 5,10-methylenetetrahydromethanopterin reductase [EC:1.5.98.2]
K01809	0.012517	0.0127233	0.0127371	37	ko:K01809 manA, MPI; mannose-6-phosphate isomerase [EC:5.3.1.8]
K03783	0.0111563	0.0118267	0.012721	35	ko:K03783 punA, PNP; purine-nucleoside phosphorylase [EC:2.4.2.1]
K02419	0.0251532	0.0191964	0.0126653	46	ko:K02419 fliP; flagellar biosynthetic protein FliP
K15581	0.0121694	0.0108292	0.0126627	34	ko:K15581 oppB; oligopeptide transport system permease protein
K00176	0.0103712	0.010799	0.0125934	27	ko:K00176 korD, oorD; 2-oxoglutarate ferredoxin oxidoreductase subunit delta [EC:1.2.7.3]
K17215	0.0113383	0.0120944	0.0125808	39	ko:K17215 K17215; inositol transport system ATP-binding protein
K09992	0.019237	0.011175	0.0124793	29	ko:K09992 K09992; uncharacterized protein
K08234	0.00201405	0.00990709	0.0124168	6	ko:K08234 yaeR; glyoxylase I family protein
K07012	0.0109588	0.0129312	0.0124007	37	ko:K07012 cas3; CRISPR-associated endonuclease/helicase Cas3 [EC:3.1.-.- 3.6.4.-]
K06416	0.00577702	0.0071697	0.0123757	8	ko:K06416 spoVS; stage V sporulation protein S
K01007	0.0200064	0.0107673	0.0123558	36	ko:K01007 pps, ppsA; pyruvate, water dikinase [EC:2.7.9.2]
K06925	0.000914884	0.00812362	0.0123214	25	ko:K06925 tsaE; tRNA threonylcarbamoyladenosine biosynthesis protein TsaE
K10555	0.0100284	0.00893938	0.0122855	11	ko:K10555 lsrB; AI-2 transport system substrate-binding protein
K07323	0.00308861	0.00841877	0.0122488	15	ko:K07323 mlaC; phospholipid transport system substrate-binding protein
K06941	0.0161531	0.0200177	0.0122088	51	ko:K06941 rlmN; 23S rRNA (adenine2503-C2)-methyltransferase [EC:2.1.1.192]
K09117	0.0261136	0.00823264	0.0122061	26	ko:K09117 K09117; uncharacterized protein
K07493	0.0059399	0.0069784	0.0121903	14	ko:K07493 K07493; putative transposase
K07013	0.00902137	0.0102294	0.0121861	31	ko:K07013 K07013; uncharacterized protein
K03430	0.00549244	0.0151686	0.0121709	26	ko:K03430 phnW; 2-aminoethylphosphonate-pyruvate transaminase [EC:2.6.1.37]
K00208	0.00906539	0.0130952	0.0121611	19	ko:K00208 fabI; enoyl-[acyl-carrier protein] reductase I [EC:1.3.1.9 1.3.1.10]
K08321	0.00991671	0.0169743	0.0121177	24	ko:K08321 lsrF; 3-hydroxy-5-phosphonooxypentane-2,4-dione thiolase [EC:2.3.1.245]
K06694	0.0352355	0.0149334	0.0120554	4	ko:K06694 PSMD10; 26S proteasome non-ATPase regulatory subunit 10
K10907	0.0353324	0.0169253	0.0120429	55	ko:K10907 K10907; aminotransferase [EC:2.6.1.-]
K01684	0.00581811	0.002865	0.0119721	20	ko:K01684 dgoD; galactonate dehydratase [EC:4.2.1.6]
K00162	0.0444877	0.00883166	0.0119649	40	ko:K00162 PDHB, pdhB; pyruvate dehydrogenase E1 component beta subunit [EC:1.2.4.1]
K01056	0.0370486	0.0176616	0.0119466	50	ko:K01056 PTH1, pth, spoVC; peptidyl-tRNA hydrolase, PTH1 family [EC:3.1.1.29]
K06922	0.0169656	0.0053056	0.0119461	31	ko:K06922 K06922; uncharacterized protein
K09141	0.00386875	0.0136636	0.011939	28	ko:K09141 K09141; uncharacterized protein
K05788	0.0194632	0.0134301	0.0118944	30	ko:K05788 ihfB, himD; integration host factor subunit beta
K00995	0.00878087	0.00870319	0.0118869	36	ko:K00995 pgsA, PGS1; CDP-diacylglycerol---glycerol-3-phosphate 3-phosphatidyltransferase [EC:2.7.8.5]
K19405	0.00931794	0.00933264	0.0118696	24	ko:K19405 mcsB; protein arginine kinase [EC:2.7.14.1]
K02420	0.00547054	0.00717976	0.0118525	22	ko:K02420 fliQ; flagellar biosynthetic protein FliQ
K00341	0.0287914	0.0177861	0.0118469	50	ko:K00341 nuoL; NADH-quinone oxidoreductase subunit L [EC:7.1.1.2]
K01845	0.0153782	0.0119493	0.011837	48	ko:K01845 hemL; glutamate-1-semialdehyde 2,1-aminomutase [EC:5.4.3.8]
K07485	0.0179368	0.0122734	0.0118141	24	ko:K07485 K07485; transposase
K00616	0.029984	0.010161	0.0118099	40	ko:K00616 E2.2.1.2, talA, talB; transaldolase [EC:2.2.1.2]
K01849	0.0175758	0.00811584	0.0117496	16	ko:K01849 E5.4.99.2B, mcmA2; methylmalonyl-CoA mutase, C-terminal domain [EC:5.4.99.2]
K09811	0.00993191	0.00831022	0.0117443	25	ko:K09811 ftsX; cell division transport system permease protein
K07045	0.0137947	0.0121895	0.0116833	42	ko:K07045 K07045; uncharacterized protein
K07137	0.0189511	0.0083896	0.0116792	39	ko:K07137 K07137; uncharacterized protein
K00772	0.0159083	0.0117255	0.0116146	23	ko:K00772 mtaP, MTAP; 5'-methylthioadenosine phosphorylase [EC:2.4.2.28]
K11720	0.014112	0.00894	0.0116088	30	ko:K11720 lptG; lipopolysaccharide export system permease protein
K09459	0.00610189	0.0144841	0.0116064	25	ko:K09459 E4.1.1.82; phosphonopyruvate decarboxylase [EC:4.1.1.82]
K03312	0.0260907	0.00908435	0.0116053	39	ko:K03312 gltS; glutamate:Na+ symporter, ESS family
K03469	0.0356425	0.0187532	0.0115891	40	ko:K03469 rnhA, RNASEH1; ribonuclease HI [EC:3.1.26.4]
K07460	0.0045738	0.00601851	0.0115666	20	ko:K07460 yraN; putative endonuclease
K01739	0.016359	0.0144814	0.0115107	30	ko:K01739 metB; cystathionine gamma-synthase [EC:2.5.1.48]
K09812	0.0133831	0.00949954	0.0115027	34	ko:K09812 ftsE; cell division transport system ATP-binding protein
K00651	0.026036	0.0117282	0.0115001	36	ko:K00651 metA; homoserine O-succinyltransferase/O-acetyltransferase [EC:2.3.1.46 2.3.1.31]
K00331	0.00653798	0.0136316	0.0114703	20	ko:K00331 nuoB; NADH-quinone oxidoreductase subunit B [EC:7.1.1.2]
K01573	0.00537713	0.00869605	0.0114599	14	ko:K01573 oadG; oxaloacetate decarboxylase (Na+ extruding) subunit gamma
K06153	0.0134639	0.0130411	0.0114494	37	ko:K06153 bacA; undecaprenyl-diphosphatase [EC:3.6.1.27]
K19117	0.022072	0.0100735	0.0114478	36	ko:K19117 csd1, cas8c; CRISPR-associated protein Csd1
K02421	0.0177564	0.0127548	0.0114418	37	ko:K02421 fliR; flagellar biosynthetic protein FliR
K01926	0.0102007	0.011595	0.0114229	19	ko:K01926 rex; redox-sensing transcriptional repressor
K02493	0.00451609	0.00760752	0.0114105	30	ko:K02493 hemK, prmC, HEMK; release factor glutamine methyltransferase [EC:2.1.1.297]
K06223	0.0145806	0.00877922	0.0114064	27	ko:K06223 dam; DNA adenine methylase [EC:2.1.1.72]
K03630	0.01068	0.00599149	0.0113886	27	ko:K03630 radC; DNA repair protein RadC
K15635	0.0305878	0.0069067	0.0113762	33	ko:K15635 apgM; 2,3-bisphosphoglycerate-independent phosphoglycerate mutase [EC:5.4.2.12]
K00004	0.0350104	0.00881534	0.0113726	35	ko:K00004 BDH, butB; (R,R)-butanediol dehydrogenase / meso-butanediol dehydrogenase / diacetyl reductase [EC:1.1.1.4 1.1.1.- 1.1.1.303]
K07034	0.00702862	0.00974264	0.0113695	18	ko:K07034 K07034; uncharacterized protein
K00756	0.00433745	0.00533269	0.0113654	22	ko:K00756 pdp; pyrimidine-nucleoside phosphorylase [EC:2.4.2.2]
K03734	0.0166783	0.0118268	0.011344	45	ko:K03734 apbE; FAD:protein FMN transferase [EC:2.7.1.180]
K07090	0.0139721	0.0100763	0.0113257	31	ko:K07090 K07090; uncharacterized protein
K00981	0.0161528	0.0140157	0.011323	45	ko:K00981 E2.7.7.41, CDS1, CDS2, cdsA; phosphatidate cytidylyltransferase [EC:2.7.7.41]
K00949	0.0115602	0.0110164	0.011275	28	ko:K00949 thiN, TPK1, THI80; thiamine pyrophosphokinase [EC:2.7.6.2]
K01754	0.00513445	0.00542629	0.0112522	21	ko:K01754 E4.3.1.19, ilvA, tdcB; threonine dehydratase [EC:4.3.1.19]
K00946	0.00842368	0.00194848	0.0112384	17	ko:K00946 thiL; thiamine-monophosphate kinase [EC:2.7.4.16]
K02049	0.0105725	0.00858147	0.0112086	33	ko:K02049 ABC.SN.A; NitT/TauT family transport system ATP-binding protein
K10773	0.0175354	0.00923632	0.011193	30	ko:K10773 NTH; endonuclease III [EC:4.2.99.18]
K06381	0.0126599	0.00833207	0.0111813	28	ko:K06381 spoIID; stage II sporulation protein D
K12527	0.0248084	0.00918903	0.0111445	30	ko:K12527 ygfK; putative selenate reductase [EC:1.97.1.9]
K19159	0.00261802	0.0108755	0.0111444	10	ko:K19159 yefM; antitoxin YefM
K17202	0.0117383	0.00861942	0.0111388	8	ko:K17202 K17202, eryG; erythritol transport system substrate-binding protein
K01035	0.0372276	0.0139559	0.0111368	38	ko:K01035 atoA; acetate CoA/acetoacetate CoA-transferase beta subunit [EC:2.8.3.8 2.8.3.9]
K00306	0.0185567	0.00719999	0.0110693	6	ko:K00306 PIPOX; sarcosine oxidase / L-pipecolate oxidase [EC:1.5.3.1 1.5.3.7]
K00577	0.0105066	0.0131264	0.011027	8	ko:K00577 mtrA; tetrahydromethanopterin S-methyltransferase subunit A [EC:2.1.1.86]
K01961	0.00672506	0.014134	0.0109899	34	ko:K01961 accC; acetyl-CoA carboxylase, biotin carboxylase subunit [EC:6.4.1.2 6.3.4.14]
K09710	0.0139744	0.0122466	0.0109664	35	ko:K09710 ybeB; ribosome-associated protein
K07161	0	0.00489474	0.0109581	8	ko:K07161 K07161; uncharacterized protein
K02340	0.0267759	0.00800984	0.0109272	36	ko:K02340 holA; DNA polymerase III subunit delta [EC:2.7.7.7]
K00343	0.017963	0.0109402	0.0109192	35	ko:K00343 nuoN; NADH-quinone oxidoreductase subunit N [EC:7.1.1.2]
K05989	0.0210483	0.0134128	0.0108758	43	ko:K05989 ramA; alpha-L-rhamnosidase [EC:3.2.1.40]
K09772	0.00483249	0.00787744	0.0108739	23	ko:K09772 sepF; cell division inhibitor SepF
K00610	0.0099447	0.0105014	0.0108633	27	ko:K00610 pyrI; aspartate carbamoyltransferase regulatory subunit
K03584	0.00854467	0.0075093	0.0108561	22	ko:K03584 recO; DNA repair protein RecO (recombination protein O)
K07181	0.0139242	0.0141236	0.0108481	34	ko:K07181 cdgJ; c-di-GMP phosphodiesterase [EC:3.1.4.52]
K01195	0.0164323	0.00630319	0.0108351	22	ko:K01195 uidA, GUSB; beta-glucuronidase [EC:3.2.1.31]
K00567	0.00669772	0.00945827	0.0108311	24	ko:K00567 ogt, MGMT; methylated-DNA-[protein]-cysteine S-methyltransferase [EC:2.1.1.63]
K09777	0.00236885	0.00467674	0.0108082	14	ko:K09777 K09777; uncharacterized protein
K11688	0.042515	0.00925469	0.0107951	38	ko:K11688 dctP; C4-dicarboxylate-binding protein DctP
K01644	0.0241634	0.0202282	0.0107456	31	ko:K01644 citE; citrate lyase subunit beta / citryl-CoA lyase [EC:4.1.3.34]
K00337	0.0129562	0.0128364	0.0106993	33	ko:K00337 nuoH; NADH-quinone oxidoreductase subunit H [EC:7.1.1.2]
K03803	0.000120713	0.0043692	0.010697	5	ko:K03803 rseC; sigma-E factor negative regulatory protein RseC
K04068	0.00727002	0.0066983	0.0106466	25	ko:K04068 nrdG; anaerobic ribonucleoside-triphosphate reductase activating protein [EC:1.97.1.4]
K03767	0.00414046	0.0129807	0.0106206	24	ko:K03767 PPIA; peptidyl-prolyl cis-trans isomerase A (cyclophilin A) [EC:5.2.1.8]
K03147	0.0165483	0.00810227	0.0104959	28	ko:K03147 thiC; phosphomethylpyrimidine synthase [EC:4.1.99.17]
K19158	0.0164688	0.011069	0.0104881	34	ko:K19158 yoeB; toxin YoeB [EC:3.1.-.-]
K01609	0.0136715	0.0155714	0.0104212	29	ko:K01609 trpC; indole-3-glycerol phosphate synthase [EC:4.1.1.48]
K04075	0.0295309	0.0115672	0.0104094	47	ko:K04075 tilS, mesJ; tRNA(Ile)-lysidine synthase [EC:6.3.4.19]
K07445	0.014726	0.00669193	0.0103962	34	ko:K07445 K07445; putative DNA methylase
K00606	0.0388709	0.0117642	0.0103915	45	ko:K00606 panB; 3-methyl-2-oxobutanoate hydroxymethyltransferase [EC:2.1.2.11]
K00201	0.00846143	0.00888103	0.0103781	17	ko:K00201 fwdB, fmdB; formylmethanofuran dehydrogenase subunit B [EC:1.2.7.12]
K02052	0.00750962	0.00332115	0.0103585	12	ko:K02052 ABC.SP.A; putative spermidine/putrescine transport system ATP-binding protein
K02217	0.00730093	0.00569981	0.0103483	11	ko:K02217 ftnA, ftn; ferritin [EC:1.16.3.2]
K18138	0.00636106	0.00894848	0.0103457	29	ko:K18138 acrB, mexB, adeJ, smeE, mtrD, cmeB; multidrug efflux pump
K07658	0.0179293	0.00918229	0.0103165	33	ko:K07658 phoB1, phoP; two-component system, OmpR family, alkaline phosphatase synthesis response regulator PhoP
K05825	0.0256301	0.0127665	0.0102973	39	ko:K05825 LYSN; 2-aminoadipate transaminase [EC:2.6.1.-]
K00805	0.00357185	0.00626052	0.0102844	21	ko:K00805 hepST; heptaprenyl diphosphate synthase [EC:2.5.1.30]
K10545	0.00848548	0.00474689	0.0102821	17	ko:K10545 xylG; D-xylose transport system ATP-binding protein [EC:7.5.2.10]
K03769	0.0322516	0.0138426	0.0102518	38	ko:K03769 ppiC; peptidyl-prolyl cis-trans isomerase C [EC:5.2.1.8]
K00793	0.0137595	0.00693449	0.0102508	25	ko:K00793 ribE, RIB5; riboflavin synthase [EC:2.5.1.9]
K03151	0.00567673	0.0157703	0.0102475	36	ko:K03151 thiI; tRNA uracil 4-sulfurtransferase [EC:2.8.1.4]
K13015	0.00394413	0.00463188	0.0102464	20	ko:K13015 wbpA; UDP-N-acetyl-D-glucosamine dehydrogenase [EC:1.1.1.136]
K01451	0.0128363	0.00343415	0.0102439	16	ko:K01451 hipO; hippurate hydrolase [EC:3.5.1.32]
K09765	0.0168412	0.00904337	0.0102363	29	ko:K09765 queH; epoxyqueuosine reductase [EC:1.17.99.6]
K00161	0.0297621	0.0118615	0.0102183	46	ko:K00161 PDHA, pdhA; pyruvate dehydrogenase E1 component alpha subunit [EC:1.2.4.1]
K01813	0.0104673	0.0129299	0.0102148	45	ko:K01813 rhaA; L-rhamnose isomerase [EC:5.3.1.14]
K02039	0.0338759	0.0299344	0.0102123	35	ko:K02039 phoU; phosphate transport system protein
K00798	8.94569e-05	0.00304018	0.0101804	12	ko:K00798 MMAB, pduO; cob(I)alamin adenosyltransferase [EC:2.5.1.17]
K03421	0.0247401	0.0208866	0.0101787	9	ko:K03421 mcrC; methyl-coenzyme M reductase subunit C
K02437	0.0374038	0.00924508	0.0101564	33	ko:K02437 gcvH, GCSH; glycine cleavage system H protein
K01201	0.0313288	0.012637	0.010138	25	ko:K01201 GBA, srfJ; glucosylceramidase [EC:3.2.1.45]
K02020	0.0117055	0.0120411	0.0101187	21	ko:K02020 modA; molybdate transport system substrate-binding protein
K01270	0.031799	0.0117626	0.0100783	48	ko:K01270 pepD; dipeptidase D [EC:3.4.13.-]
K02013	0.00605547	0.0083199	0.0100734	27	ko:K02013 ABC.FEV.A; iron complex transport system ATP-binding protein [EC:7.2.2.-]
K03101	0.00435071	0.00823504	0.010061	28	ko:K03101 lspA; signal peptidase II [EC:3.4.23.36]
K03149	0.0223945	0.00779402	0.0100576	28	ko:K03149 thiG; thiazole synthase [EC:2.8.1.10]
K03169	0.0146642	0.0222381	0.0100496	38	ko:K03169 topB; DNA topoisomerase III [EC:5.6.2.1]
K00282	0.0238212	0.0102525	0.0100495	41	ko:K00282 gcvPA; glycine dehydrogenase subunit 1 [EC:1.4.4.2]
K01585	0.0067854	0.0101119	0.010016	26	ko:K01585 speA; arginine decarboxylase [EC:4.1.1.19]
K09118	0.00754126	0.00730311	0.0100029	19	ko:K09118 K09118; uncharacterized protein
K01843	0.021549	0.00789269	0.00999928	27	ko:K01843 kamA; lysine 2,3-aminomutase [EC:5.4.3.2]
K03779	0.00550982	0.0131173	0.0099701	15	ko:K03779 ttdA; L(+)-tartrate dehydratase alpha subunit [EC:4.2.1.32]
K04023	0.00543865	0.0145004	0.00994308	11	ko:K04023 eutH; ethanolamine transporter
K09775	0.0110459	0.013027	0.00991305	24	ko:K09775 K09775; uncharacterized protein
K04767	0.00472057	0.00993267	0.00991256	15	ko:K04767 acuB; acetoin utilization protein AcuB
K09769	0.0141875	0.0195384	0.00990156	41	ko:K09769 K09769; uncharacterized protein
K00760	0.00385983	0.00701365	0.00986284	22	ko:K00760 hprT, hpt, HPRT1; hypoxanthine phosphoribosyltransferase [EC:2.4.2.8]
K07010	0.0100563	0.0117163	0.00980158	33	ko:K07010 K07010; putative glutamine amidotransferase
K01676	0.00475467	0.0119718	0.0097848	16	ko:K01676 E4.2.1.2A, fumA, fumB; fumarate hydratase, class I [EC:4.2.1.2]
K05946	0.0104094	0.00994248	0.00975536	22	ko:K05946 tagA, tarA; N-acetylglucosaminyldiphosphoundecaprenol N-acetyl-beta-D-mannosaminyltransferase [EC:2.4.1.187]
K05970	0.0094284	0.0117681	0.00974537	28	ko:K05970 SIAE; sialate O-acetylesterase [EC:3.1.1.53]
K18013	0.0251806	0.0117268	0.0097431	30	ko:K18013 kce; 3-keto-5-aminohexanoate cleavage enzyme [EC:2.3.1.247]
K07714	0.00181047	0.00763128	0.00973963	13	ko:K07714 atoC; two-component system, NtrC family, response regulator AtoC
K10108	0.00238456	0.00907921	0.00973906	4	ko:K10108 malE; maltose/maltodextrin transport system substrate-binding protein
K02435	0.0127554	0.0118599	0.0097209	16	ko:K02435 gatC, GATC; aspartyl-tRNA(Asn)/glutamyl-tRNA(Gln) amidotransferase subunit C [EC:6.3.5.6 6.3.5.7]
K01839	0.00635331	0.0061611	0.00971218	16	ko:K01839 deoB; phosphopentomutase [EC:5.4.2.7]
K00394	0.0258938	0.00794502	0.00970485	17	ko:K00394 aprA; adenylylsulfate reductase, subunit A [EC:1.8.99.2]
K02377	0.0113599	0.00785282	0.00969626	34	ko:K02377 TSTA3, fcl; GDP-L-fucose synthase [EC:1.1.1.271]
K06179	0.0189226	0.0142504	0.00968833	38	ko:K06179 rluC; 23S rRNA pseudouridine955/2504/2580 synthase [EC:5.4.99.24]
K07219	0.0135415	0.0121105	0.00965175	37	ko:K07219 K07219; putative molybdopterin biosynthesis protein
K06148	0.00395863	0.0123425	0.00965063	20	ko:K06148 ABCC-BAC; ATP-binding cassette, subfamily C, bacterial
K04564	0.019464	0.00965878	0.00964773	27	ko:K04564 SOD2; superoxide dismutase, Fe-Mn family [EC:1.15.1.1]
K00436	0.0243446	0.00911247	0.0096154	23	ko:K00436 hoxH; NAD-reducing hydrogenase large subunit [EC:1.12.1.2]
K10977	0.0447712	0.00845103	0.00958815	15	ko:K10977 aksA; methanogen homocitrate synthase [EC:2.3.3.14 2.3.3.-]
K00265	0.00647673	0.00952879	0.00958246	27	ko:K00265 gltB; glutamate synthase (NADPH) large chain [EC:1.4.1.13]
K01464	0.0187795	0.0116611	0.00952617	42	ko:K01464 DPYS, dht, hydA; dihydropyrimidinase [EC:3.5.2.2]
K02456	0.0370078	0.0147499	0.00951605	26	ko:K02456 gspG; general secretion pathway protein G
K12452	0.00514019	0.00650345	0.00945948	28	ko:K12452 ascC, ddhC, rfbH; CDP-4-dehydro-6-deoxyglucose reductase, E1 [EC:1.17.1.1]
K17754	0.00715746	0.00548102	0.00945334	19	ko:K17754 cpnA; cyclopentanol dehydrogenase [EC:1.1.1.163]
K07487	0.0106809	0.00695358	0.00939318	11	ko:K07487 K07487; transposase
K06877	0.00797365	0.0174932	0.00939074	31	ko:K06877 K06877; DEAD/DEAH box helicase domain-containing protein
K01658	0.00994071	0.0107034	0.00938362	22	ko:K01658 trpG; anthranilate synthase component II [EC:4.1.3.27]
K03589	0.0112852	0.0103434	0.00937685	26	ko:K03589 ftsQ; cell division protein FtsQ
K02395	0.0285097	0.0197613	0.00936204	18	ko:K02395 flgJ; flagellar protein FlgJ
K19157	0.020895	0.00766626	0.00934478	24	ko:K19157 yafQ; mRNA interferase YafQ [EC:3.1.-.-]
K14080	0.00626051	0.00385579	0.0093433	16	ko:K14080 mtaA; [methyl-Co(III) methanol-specific corrinoid protein]:coenzyme M methyltransferase [EC:2.1.1.246]
K07095	0.00905423	0.0074878	0.00932756	26	ko:K07095 K07095; uncharacterized protein
K16509	0.000856799	0.0122767	0.00930951	9	ko:K16509 spxA; regulatory protein spx
K02221	9.7176e-05	0.00243042	0.00927342	8	ko:K02221 yggT; YggT family protein
K11180	0.0484566	0.0049159	0.0092716	15	ko:K11180 dsrA; dissimilatory sulfite reductase alpha subunit [EC:1.8.99.5]
K13653	0.0189225	0.00578765	0.00921368	21	ko:K13653 K13653; AraC family transcriptional regulator
K01699	0.0298973	0.0112969	0.00920572	21	ko:K01699 pduC; propanediol dehydratase large subunit [EC:4.2.1.28]
K13788	0.0262419	0.0125169	0.00920066	27	ko:K13788 pta; phosphate acetyltransferase [EC:2.3.1.8]
K01496	0.00570933	0.00220617	0.0091979	12	ko:K01496 hisI; phosphoribosyl-AMP cyclohydrolase [EC:3.5.4.19]
K03639	0.0102659	0.00741705	0.00916219	23	ko:K03639 moaA, CNX2; GTP 3',8-cyclase [EC:4.1.99.22]
K02533	0.00623888	0.00700626	0.00913963	14	ko:K02533 lasT; tRNA/rRNA methyltransferase [EC:2.1.1.-]
K15396	0.00623888	0.00700626	0.00913963	14	ko:K15396 trmJ; tRNA (cytidine32/uridine32-2'-O)-methyltransferase [EC:2.1.1.200]
K09014	0.00422834	0.0116026	0.00910996	27	ko:K09014 sufB; Fe-S cluster assembly protein SufB
K01712	0.0248173	0.00822958	0.00910837	31	ko:K01712 hutU, UROC1; urocanate hydratase [EC:4.2.1.49]
K01159	0.0142716	0.0132245	0.00908235	31	ko:K01159 ruvC; crossover junction endodeoxyribonuclease RuvC [EC:3.1.22.4]
K00097	0.0059799	0.0100565	0.00906835	29	ko:K00097 pdxA; 4-hydroxythreonine-4-phosphate dehydrogenase [EC:1.1.1.262]
K01299	0.00573877	0.00569279	0.00905884	19	ko:K01299 E3.4.17.19; carboxypeptidase Taq [EC:3.4.17.19]
K01091	0.0164601	0.0153255	0.00903718	29	ko:K01091 gph; phosphoglycolate phosphatase [EC:3.1.3.18]
K03698	0.0245737	0.0110499	0.00902479	39	ko:K03698 cbf, cbf1; 3'-5' exoribonuclease [EC:3.1.-.-]
K09770	0.0177076	0.0129554	0.00899965	32	ko:K09770 K09770; uncharacterized protein
K06041	0.0150971	0.00278174	0.00895583	19	ko:K06041 kdsD, kpsF; arabinose-5-phosphate isomerase [EC:5.3.1.13]
K01235	0.00980127	0.0139132	0.00894421	27	ko:K01235 aguA; alpha-glucuronidase [EC:3.2.1.139]
K09825	0.0094522	0.00511573	0.00894224	12	ko:K09825 perR; Fur family transcriptional regulator, peroxide stress response regulator
K00426	0.00780759	0.00329924	0.00893918	19	ko:K00426 cydB; cytochrome bd ubiquinol oxidase subunit II [EC:7.1.1.7]
K07248	0.00707349	0.00655406	0.00893598	19	ko:K07248 aldA; lactaldehyde dehydrogenase / glycolaldehyde dehydrogenase [EC:1.2.1.22 1.2.1.21]
K01273	0.0270659	0.011025	0.00891874	29	ko:K01273 DPEP; membrane dipeptidase [EC:3.4.13.19]
K01428	0	0.00599402	0.00891361	9	ko:K01428 ureC; urease subunit alpha [EC:3.5.1.5]
K03517	0.0176996	0.0104616	0.00890812	24	ko:K03517 nadA; quinolinate synthase [EC:2.5.1.72]
K07452	0.00465635	0.00482308	0.00888664	15	ko:K07452 mcrB; 5-methylcytosine-specific restriction enzyme B [EC:3.1.21.-]
K00459	0.0268501	0.00619256	0.00888259	19	ko:K00459 ncd2, npd; nitronate monooxygenase [EC:1.13.12.16]
K03763	0.011947	0.00831759	0.00887336	28	ko:K03763 polC; DNA polymerase III subunit alpha, Gram-positive type [EC:2.7.7.7]
K02050	0.00172223	0.00922773	0.00887175	28	ko:K02050 ABC.SN.P; NitT/TauT family transport system permease protein
K00917	0.0127384	0.00437929	0.00886484	18	ko:K00917 lacC; tagatose 6-phosphate kinase [EC:2.7.1.144]
K03116	0.00818116	0.00735775	0.00883556	18	ko:K03116 tatA; sec-independent protein translocase protein TatA
K02007	0.00487805	0.00649856	0.00880711	23	ko:K02007 cbiM; cobalt/nickel transport system permease protein
K03524	0.012581	0.0141674	0.00879694	34	ko:K03524 birA; BirA family transcriptional regulator, biotin operon repressor / biotin---[acetyl-CoA-carboxylase] ligase [EC:6.3.4.15]
K02107	0.0122573	0.00906419	0.00878931	10	ko:K02107 ATPVG, ahaH, atpH; V/A-type H+/Na+-transporting ATPase subunit G/H
K00931	0.0173104	0.0293191	0.00878659	37	ko:K00931 proB; glutamate 5-kinase [EC:2.7.2.11]
K15034	0.000762533	0.00797454	0.00876258	10	ko:K15034 yaeJ; ribosome-associated protein
K00302	0.0445929	0.00950817	0.00875295	34	ko:K00302 soxA; sarcosine oxidase, subunit alpha [EC:1.5.3.1]
K12940	0.0132078	0.00477278	0.00874705	19	ko:K12940 abgA; aminobenzoyl-glutamate utilization protein A
K00786	0.00672247	0.00939011	0.00873994	17	ko:K00786 E2.4.-.-; glycosyltransferase [EC:2.4.-.-]
K13017	0	0.00102545	0.00873309	6	ko:K13017 wbpE, wlbC; UDP-2-acetamido-2-deoxy-ribo-hexuluronate aminotransferase [EC:2.6.1.98]
K11181	0.0251692	0.00400566	0.0086834	12	ko:K11181 dsrB; dissimilatory sulfite reductase beta subunit [EC:1.8.99.5]
K01844	0.0061743	0.00864308	0.00864204	17	ko:K01844 kamD; beta-lysine 5,6-aminomutase alpha subunit [EC:5.4.3.3]
K00332	0.00196777	0.0192693	0.00863035	14	ko:K00332 nuoC; NADH-quinone oxidoreductase subunit C [EC:7.1.1.2]
K08325	0.00747782	0.0101678	0.00862872	12	ko:K08325 yqhD; NADP-dependent alcohol dehydrogenase [EC:1.1.-.-]
K06966	0.00485918	0.00643676	0.00860497	17	ko:K06966 ppnN; pyrimidine/purine-5'-nucleotide nucleosidase [EC:3.2.2.10 3.2.2.-]
K00919	0.0212102	0.00806609	0.00860066	31	ko:K00919 ispE; 4-diphosphocytidyl-2-C-methyl-D-erythritol kinase [EC:2.7.1.148]
K00848	0.0140579	0.00646526	0.0085985	28	ko:K00848 rhaB; rhamnulokinase [EC:2.7.1.5]
K03410	0.0148639	0.00986265	0.00855573	27	ko:K03410 cheC; chemotaxis protein CheC
K01834	0.014474	0.00475356	0.00848187	23	ko:K01834 PGAM, gpmA; 2,3-bisphosphoglycerate-dependent phosphoglycerate mutase [EC:5.4.2.11]
K04027	0.00943139	0.00791635	0.0084804	23	ko:K04027 eutM; ethanolamine utilization protein EutM
K03799	0.021941	0.0104431	0.00847472	24	ko:K03799 htpX; heat shock protein HtpX [EC:3.4.24.-]
K00868	0.00907286	0.0155786	0.00845188	36	ko:K00868 pdxK, pdxY; pyridoxine kinase [EC:2.7.1.35]
K02567	0.00288726	0.00567434	0.00842874	18	ko:K02567 napA; periplasmic nitrate reductase NapA [EC:1.7.99.-]
K09680	0.0146116	0.010753	0.00840846	25	ko:K09680 coaW; type II pantothenate kinase [EC:2.7.1.33]
K02066	0.0294121	0.0139182	0.00840806	41	ko:K02066 mlaE, linK; phospholipid/cholesterol/gamma-HCH transport system permease protein
K07533	0.0168712	0.00933149	0.00840426	24	ko:K07533 prsA; foldase protein PrsA [EC:5.2.1.8]
K11105	0.00394637	0.00465049	0.00840237	16	ko:K11105 cvrA, nhaP2; cell volume regulation protein A
K00940	0.0125544	0.00594996	0.00839994	15	ko:K00940 ndk, NME; nucleoside-diphosphate kinase [EC:2.7.4.6]
K17103	0.0118095	0.0120037	0.00838907	29	ko:K17103 CHO1, pssA; CDP-diacylglycerol---serine O-phosphatidyltransferase [EC:2.7.8.8]
K03474	0.0150876	0.00709915	0.00838886	19	ko:K03474 pdxJ; pyridoxine 5-phosphate synthase [EC:2.6.99.2]
K02342	0.0131883	0.00827569	0.00838739	23	ko:K02342 dnaQ; DNA polymerase III subunit epsilon [EC:2.7.7.7]
K07183	0.0136284	0.0120419	0.00838436	28	ko:K07183 nasT; two-component system, response regulator / RNA-binding antiterminator
K01879	0.0372968	0.011198	0.00837328	39	ko:K01879 glyS; glycyl-tRNA synthetase beta chain [EC:6.1.1.14]
K07030	0.0190019	0.0122127	0.00837283	41	ko:K07030 K07030; uncharacterized protein
K06411	0.000256329	0.00409266	0.00836948	7	ko:K06411 spoVFB; dipicolinate synthase subunit B
K18012	0.0217079	0.00925666	0.00836921	28	ko:K18012 kdd; L-erythro-3,5-diaminohexanoate dehydrogenase [EC:1.4.1.11]
K07720	0.0110316	0.00201453	0.00834286	18	ko:K07720 yesN; two-component system, response regulator YesN
K15531	0.0054509	0.00721561	0.00831012	9	ko:K15531 rexA; oligosaccharide reducing-end xylanase [EC:3.2.1.156]
K03272	0.00799548	0.00569645	0.00824816	18	ko:K03272 gmhC, hldE, waaE, rfaE; D-beta-D-heptose 7-phosphate kinase / D-beta-D-heptose 1-phosphate adenosyltransferase [EC:2.7.1.167 2.7.7.70]
K01487	0.00602601	0.00832596	0.00824401	19	ko:K01487 E3.5.4.3, guaD; guanine deaminase [EC:3.5.4.3]
K17234	0.0180898	0.0165002	0.00822813	33	ko:K17234 araN; arabinosaccharide transport system substrate-binding protein
K02427	0.00435391	0.00421769	0.00822024	16	ko:K02427 rlmE, rrmJ, ftsJ; 23S rRNA (uridine2552-2'-O)-methyltransferase [EC:2.1.1.166]
K01678	0.0410653	0.00645324	0.0081976	23	ko:K01678 E4.2.1.2AB, fumB; fumarate hydratase subunit beta [EC:4.2.1.2]
K03609	0.0089552	0.00550399	0.00819267	22	ko:K03609 minD; septum site-determining protein MinD
K07056	0.0120176	0.00688659	0.008182	29	ko:K07056 rsmI; 16S rRNA (cytidine1402-2'-O)-methyltransferase [EC:2.1.1.198]
K03231	0.0322945	0.011314	0.00816798	17	ko:K03231 EEF1A; elongation factor 1-alpha
K16209	0.00620306	0.0077705	0.00816117	15	ko:K16209 lacS, galP, rafP; lactose/raffinose/galactose permease
K11104	0.00432348	0.0077705	0.00816117	14	ko:K11104 melB; melibiose permease
K03724	0.0236028	0.0116103	0.008149	44	ko:K03724 lhr; ATP-dependent helicase Lhr and Lhr-like helicase [EC:3.6.4.-]
K03930	0.00237615	0.00323575	0.00814081	10	ko:K03930 estA; putative tributyrin esterase [EC:3.1.1.-]
K03637	0.00428974	0.00572043	0.00812823	17	ko:K03637 moaC, CNX3; cyclic pyranopterin monophosphate synthase [EC:4.6.1.17]
K16785	0.00651136	0.00412755	0.0081196	20	ko:K16785 ecfT; energy-coupling factor transport system permease protein
K06173	0.0199069	0.00750769	0.00811548	30	ko:K06173 truA, PUS1; tRNA pseudouridine38-40 synthase [EC:5.4.99.12]
K00338	0.011329	0.00713121	0.00809344	15	ko:K00338 nuoI; NADH-quinone oxidoreductase subunit I [EC:7.1.1.2]
K14084	0.0424793	0.0169937	0.00808272	14	ko:K14084 mttC; trimethylamine corrinoid protein
K02454	0.0327821	0.0121991	0.00807682	39	ko:K02454 gspE; general secretion pathway protein E [EC:7.4.2.8]
K00294	0.0120354	0.00506296	0.00807538	28	ko:K00294 E1.2.1.88; 1-pyrroline-5-carboxylate dehydrogenase [EC:1.2.1.88]
K00882	0.00178547	0.00480829	0.00807328	15	ko:K00882 fruK; 1-phosphofructokinase [EC:2.7.1.56]
K00823	0.0188855	0.00360006	0.00805899	22	ko:K00823 puuE; 4-aminobutyrate aminotransferase [EC:2.6.1.19]
K01271	0.0309299	0.0196801	0.0080558	56	ko:K01271 pepQ; Xaa-Pro dipeptidase [EC:3.4.13.9]
K03736	0.00376874	0.0165196	0.00803381	9	ko:K03736 eutC; ethanolamine ammonia-lyase small subunit [EC:4.3.1.7]
K03402	0.0031488	0.00483742	0.00802069	20	ko:K03402 argR, ahrC; transcriptional regulator of arginine metabolism
K05807	0.0095337	0.0115876	0.00801374	18	ko:K05807 bamD; outer membrane protein assembly factor BamD
K07560	0.00186254	0.00587149	0.00800616	19	ko:K07560 dtd, DTD; D-aminoacyl-tRNA deacylase [EC:3.1.1.96]
K02654	0.000660473	0.00418522	0.00800562	15	ko:K02654 pilD, pppA; leader peptidase (prepilin peptidase) / N-methyltransferase [EC:3.4.23.43 2.1.1.-]
K06889	0	0.00625927	0.00800361	18	ko:K06889 K06889; uncharacterized protein
K05343	0.0026214	0.00575374	0.00799519	17	ko:K05343 treS; maltose alpha-D-glucosyltransferase / alpha-amylase [EC:5.4.99.16 3.2.1.1]
K18123	0.00526665	0.00651751	0.00799371	19	ko:K18123 HOGA1; 4-hydroxy-2-oxoglutarate aldolase [EC:4.1.3.16]
K02585	0.00172787	0.00328874	0.00798787	7	ko:K02585 nifB; nitrogen fixation protein NifB
K02160	0.00245148	0.00521645	0.00795282	11	ko:K02160 accB, bccP; acetyl-CoA carboxylase biotin carboxyl carrier protein
K03616	0.0039217	0.00349157	0.00791773	11	ko:K03616 rnfB; Na+-translocating ferredoxin:NAD+ oxidoreductase subunit B [EC:7.2.1.2]
K14534	0.0200892	0.0101834	0.00791634	29	ko:K14534 abfD; 4-hydroxybutyryl-CoA dehydratase / vinylacetyl-CoA-Delta-isomerase [EC:4.2.1.120 5.3.3.3]
K09942	0.00445452	0.00643443	0.0079163	12	ko:K09942 K09942; uncharacterized protein
K01053	0.0127538	0.00695582	0.00791389	7	ko:K01053 E3.1.1.17, gnl, RGN; gluconolactonase [EC:3.1.1.17]
K01991	0.00705423	0.00288659	0.00789528	12	ko:K01991 wza, gfcE; polysaccharide biosynthesis/export protein
K02825	0.00953574	0.00691751	0.00789231	14	ko:K02825 pyrR; pyrimidine operon attenuation protein / uracil phosphoribosyltransferase [EC:2.4.2.9]
K03781	0.00309584	0.00603557	0.00786716	18	ko:K03781 katE, CAT, catB, srpA; catalase [EC:1.11.1.6]
K10537	0.0195613	0.0044248	0.00786291	20	ko:K10537 araF; L-arabinose transport system substrate-binding protein
K02064	0.00501912	0.00627917	0.00785471	15	ko:K02064 thiB, tbpA; thiamine transport system substrate-binding protein
K01709	0.025365	0.00657456	0.00782031	33	ko:K01709 rfbG; CDP-glucose 4,6-dehydratase [EC:4.2.1.45]
K01750	0.00628664	0.00127967	0.00782021	16	ko:K01750 E4.3.1.12, ocd; ornithine cyclodeaminase [EC:4.3.1.12]
K03273	0.0189504	0.00723438	0.00775688	21	ko:K03273 gmhB; D-glycero-D-manno-heptose 1,7-bisphosphate phosphatase [EC:3.1.3.82 3.1.3.83]
K03426	0.00289477	0.00637266	0.00775243	22	ko:K03426 E3.6.1.22, NUDT12, nudC; NAD+ diphosphatase [EC:3.6.1.22]
K02869	0.0265836	0.019186	0.00775223	9	ko:K02869 RP-L12, rpl12; large subunit ribosomal protein L12
K00912	0.0010175	0.00775934	0.00775177	16	ko:K00912 lpxK; tetraacyldisaccharide 4'-kinase [EC:2.7.1.130]
K00983	0.010984	0.00757832	0.00774005	23	ko:K00983 neuA; N-acylneuraminate cytidylyltransferase [EC:2.7.7.43]
K02015	0.00467838	0.0119911	0.00772677	30	ko:K02015 ABC.FEV.P; iron complex transport system permease protein
K00065	0.021079	0.0158289	0.00771933	40	ko:K00065 kduD; 2-dehydro-3-deoxy-D-gluconate 5-dehydrogenase [EC:1.1.1.127]
K01950	0.00542233	0.00468391	0.00770539	15	ko:K01950 E6.3.5.1, NADSYN1, QNS1, nadE; NAD+ synthase (glutamine-hydrolysing) [EC:6.3.5.1]
K00060	0.00417186	0.00458878	0.00770211	19	ko:K00060 tdh; threonine 3-dehydrogenase [EC:1.1.1.103]
K08641	0.00254075	0.00576043	0.00769321	13	ko:K08641 vanX; zinc D-Ala-D-Ala dipeptidase [EC:3.4.13.22]
K00963	0.019262	0.00879334	0.00768606	33	ko:K00963 UGP2, galU, galF; UTP--glucose-1-phosphate uridylyltransferase [EC:2.7.7.9]
K07718	0.00376903	0.00263687	0.00768463	15	ko:K07718 yesM; two-component system, sensor histidine kinase YesM [EC:2.7.13.3]
K09121	0.00793713	0.0142126	0.0076727	44	ko:K09121 larC; pyridinium-3,5-bisthiocarboxylic acid mononucleotide nickel chelatase [EC:4.99.1.12]
K03500	0.0111331	0.0058742	0.00766564	24	ko:K03500 rsmB, sun; 16S rRNA (cytosine967-C5)-methyltransferase [EC:2.1.1.176]
K01466	0.023944	0.00727108	0.00763528	26	ko:K01466 allB; allantoinase [EC:3.5.2.5]
K13998	0	0.00589057	0.00763232	8	ko:K13998 DHFR-TS; dihydrofolate reductase / thymidylate synthase [EC:1.5.1.3 2.1.1.45]
K08281	0.000367595	0.0150053	0.00763009	16	ko:K08281 pncA; nicotinamidase/pyrazinamidase [EC:3.5.1.19 3.5.1.-]
K00684	0.0117979	0.00682148	0.00761543	24	ko:K00684 aat; leucyl/phenylalanyl-tRNA---protein transferase [EC:2.3.2.6]
K00954	0.00495243	0.0159714	0.00761431	33	ko:K00954 E2.7.7.3A, coaD, kdtB; pantetheine-phosphate adenylyltransferase [EC:2.7.7.3]
K19689	0.0127135	0.00584036	0.00760518	24	ko:K19689 ampS, pepS, ampT; aminopeptidase [EC:3.4.11.-]
K04094	0.0178851	0.00729608	0.00760382	24	ko:K04094 trmFO, gid; methylenetetrahydrofolate--tRNA-(uracil-5-)-methyltransferase [EC:2.1.1.74]
K03547	0.0077688	0.00267109	0.00756028	15	ko:K03547 sbcD, mre11; DNA repair protein SbcD/Mre11
K03816	0.00306925	0.00537714	0.00754541	10	ko:K03816 xpt; xanthine phosphoribosyltransferase [EC:2.4.2.22]
K04047	0.00259516	0.0054135	0.00751515	7	ko:K04047 dps; starvation-inducible DNA-binding protein
K15792	0.000934251	0.0045287	0.00751348	8	ko:K15792 murEF; murE/murF fusion protein [EC:6.3.2.13 6.3.2.10]
K00290	0.0141178	0.0123236	0.00750974	27	ko:K00290 LYS1; saccharopine dehydrogenase (NAD+, L-lysine forming) [EC:1.5.1.7]
K07749	0.0501636	0.0190168	0.00749559	45	ko:K07749 frc; formyl-CoA transferase [EC:2.8.3.16]
K11420	0.00517575	0.00646966	0.00745167	1	ko:K11420 EHMT; euchromatic histone-lysine N-methyltransferase [EC:2.1.1.43]
K14260	0.0121269	0.0109308	0.00744924	28	ko:K14260 alaA; alanine-synthesizing transaminase [EC:2.6.1.66 2.6.1.2]
K10240	0.000694146	0.00990215	0.00744772	22	ko:K10240 cebE; cellobiose transport system substrate-binding protein
K19265	0.0100184	0.00818283	0.00744674	14	ko:K19265 gpr; L-glyceraldehyde 3-phosphate reductase [EC:1.1.1.-]
K13695	0.000641366	0.00765684	0.0074388	15	ko:K13695 nlpC; probable lipoprotein NlpC
K16176	0.0581279	0.0157471	0.00738267	18	ko:K16176 mtmB; methylamine---corrinoid protein Co-methyltransferase [EC:2.1.1.248]
K00652	0.00846948	0.00597906	0.00737538	14	ko:K00652 bioF; 8-amino-7-oxononanoate synthase [EC:2.3.1.47]
K03437	0.00216679	0.0123694	0.00733881	25	ko:K03437 spoU; RNA methyltransferase, TrmH family
K07023	0.0102295	0.00339206	0.00728468	20	ko:K07023 K07023; putative hydrolases of HD superfamily
K01751	0.00276924	0.00218637	0.00728436	11	ko:K01751 E4.3.1.15; diaminopropionate ammonia-lyase [EC:4.3.1.15]
K02063	0.000665525	0.00184887	0.00727955	10	ko:K02063 thiP; thiamine transport system permease protein
K06015	0.0289999	0.00553257	0.00726921	31	ko:K06015 E3.5.1.81; N-acyl-D-amino-acid deacylase [EC:3.5.1.81]
K10227	0.019011	0.00742879	0.00726079	20	ko:K10227 smoE, mtlE; sorbitol/mannitol transport system substrate-binding protein
K00128	0.0127107	0.00676372	0.00725561	19	ko:K00128 ALDH; aldehyde dehydrogenase (NAD+) [EC:1.2.1.3]
K01627	0.00545598	0.00352042	0.00725365	10	ko:K01627 kdsA; 2-dehydro-3-deoxyphosphooctonate aldolase (KDO 8-P synthase) [EC:2.5.1.55]
K09386	0	0.00394458	0.0072506	3	ko:K09386 K09386; uncharacterized protein
K08138	0.00176961	0.00182435	0.00724875	9	ko:K08138 xylE; MFS transporter, SP family, xylose:H+ symportor
K00658	0.00129803	0.00437416	0.00724439	16	ko:K00658 DLST, sucB; 2-oxoglutarate dehydrogenase E2 component (dihydrolipoamide succinyltransferase) [EC:2.3.1.61]
K00048	0.0069037	0.00158181	0.00722806	12	ko:K00048 fucO; lactaldehyde reductase [EC:1.1.1.77]
K01061	0.0172527	0.00566029	0.00722718	20	ko:K01061 E3.1.1.45; carboxymethylenebutenolidase [EC:3.1.1.45]
K01507	0.00766465	0.00694604	0.00718263	17	ko:K01507 ppa; inorganic pyrophosphatase [EC:3.6.1.1]
K03571	0	0.00261604	0.00716946	13	ko:K03571 mreD; rod shape-determining protein MreD
K09858	0.00548332	0.00853119	0.00716292	14	ko:K09858 K09858; SEC-C motif domain protein
K03182	0	0.0038562	0.00714395	18	ko:K03182 ubiD; 4-hydroxy-3-polyprenylbenzoate decarboxylase [EC:4.1.1.98]
K03820	0.0130054	0.00550808	0.00713881	26	ko:K03820 lnt; apolipoprotein N-acyltransferase [EC:2.3.1.269]
K07813	0.0120301	0.0165563	0.00713262	6	ko:K07813 agrB; accessory gene regulator B
K06167	0.010844	0.00200207	0.00712796	15	ko:K06167 phnP; phosphoribosyl 1,2-cyclic phosphate phosphodiesterase [EC:3.1.4.55]
K06410	0.00603903	0.00353903	0.00712022	9	ko:K06410 spoVFA; dipicolinate synthase subunit A
K01447	0.0145883	0.00465178	0.00710629	17	ko:K01447 xlyAB; N-acetylmuramoyl-L-alanine amidase [EC:3.5.1.28]
K18828	0.0231762	0.00973956	0.00710187	34	ko:K18828 mvpA, vapC; tRNA(fMet)-specific endonuclease VapC [EC:3.1.-.-]
K18829	0.0040026	0.00598911	0.00705908	10	ko:K18829 mvpT, vapB; antitoxin VapB
K01611	0.0113576	0.00525569	0.00705816	18	ko:K01611 speD, AMD1; S-adenosylmethionine decarboxylase [EC:4.1.1.50]
K04765	0.0124274	0.00842717	0.00704737	14	ko:K04765 mazG; nucleoside triphosphate diphosphatase [EC:3.6.1.9]
K00767	0.00184033	0.00977999	0.00704688	19	ko:K00767 nadC, QPRT; nicotinate-nucleotide pyrophosphorylase (carboxylating) [EC:2.4.2.19]
K03780	0.00607694	0.0092672	0.00703948	17	ko:K03780 ttdB; L(+)-tartrate dehydratase beta subunit [EC:4.2.1.32]
K00140	0.0218116	0.00479702	0.00701933	22	ko:K00140 mmsA, iolA, ALDH6A1; malonate-semialdehyde dehydrogenase (acetylating) / methylmalonate-semialdehyde dehydrogenase [EC:1.2.1.18 1.2.1.27]
K01640	0.0116819	0.00327266	0.00701051	18	ko:K01640 E4.1.3.4, HMGCL, hmgL; hydroxymethylglutaryl-CoA lyase [EC:4.1.3.4]
K02230	0.00360454	0.00256476	0.00700148	10	ko:K02230 cobN; cobaltochelatase CobN [EC:6.6.1.2]
K18675	0.0186246	0.0108097	0.00698954	18	ko:K18675 chbP; N,N'-diacetylchitobiose phosphorylase [EC:2.4.1.280]
K06907	0.00410414	0.00502888	0.00697392	15	ko:K06907 K06907; uncharacterized protein
K04024	0.0229262	0.00740164	0.00696927	23	ko:K04024 eutJ; ethanolamine utilization protein EutJ
K16786	0.00709402	0.00745545	0.00695653	27	ko:K16786 ecfA1; energy-coupling factor transport system ATP-binding protein [EC:3.6.3.-]
K07678	0.00659177	0.00411715	0.00694924	7	ko:K07678 barA, gacS, varS; two-component system, NarL family, sensor histidine kinase BarA [EC:2.7.13.3]
K07979	0.00364566	0.00705351	0.0069435	10	ko:K07979 ytrA; GntR family transcriptional regulator
K02413	0.00759164	0.0110985	0.00694309	22	ko:K02413 fliJ; flagellar FliJ protein
K05569	0.0313969	0.00408614	0.00694203	14	ko:K05569 mnhE, mrpE; multicomponent Na+:H+ antiporter subunit E
K11962	0	0.00210281	0.00693994	1	ko:K11962 urtD; urea transport system ATP-binding protein
K09125	0.00702638	0.00488594	0.00693144	18	ko:K09125 K09125; uncharacterized protein
K03303	0.0176063	0.00522408	0.00692323	20	ko:K03303 lctP; lactate permease
K01989	0.00622566	0.000752765	0.0069011	10	ko:K01989 ABC.X4.S; putative ABC transport system substrate-binding protein
K10543	0.0365613	0.00990045	0.00689721	26	ko:K10543 xylF; D-xylose transport system substrate-binding protein
K03978	0.0065646	0.00773268	0.00689601	21	ko:K03978 engB; GTP-binding protein
K07799	0.00425334	0.00895129	0.00689205	8	ko:K07799 mdtA; membrane fusion protein, multidrug efflux system
K04656	0.00459386	0.00373171	0.00687656	17	ko:K04656 hypF; hydrogenase maturation protein HypF
K00859	0.00683623	0.00745715	0.00685135	20	ko:K00859 coaE; dephospho-CoA kinase [EC:2.7.1.24]
K01677	0.0144547	0.011835	0.00683745	32	ko:K01677 E4.2.1.2AA, fumA; fumarate hydratase subunit alpha [EC:4.2.1.2]
K10189	0.0011158	0.00167684	0.00683315	4	ko:K10189 lacF, araP; lactose/L-arabinose transport system permease protein
K02038	0.00702926	0.015738	0.00682368	31	ko:K02038 pstA; phosphate transport system permease protein
K00278	0.0137773	0.0127577	0.00679676	30	ko:K00278 nadB; L-aspartate oxidase [EC:1.4.3.16]
K18197	0.0149361	0.00703971	0.0067752	15	ko:K18197 yesW; rhamnogalacturonan endolyase [EC:4.2.2.23]
K09807	0.00530584	0.00619666	0.0067681	17	ko:K09807 K09807; uncharacterized protein
K02507	0.0013378	0.00884219	0.00676532	6	ko:K02507 hofQ; protein transport protein HofQ
K02346	0.0104231	0.00728039	0.00676146	24	ko:K02346 dinB; DNA polymerase IV [EC:2.7.7.7]
K00034	0.0081386	0.00397264	0.0067601	17	ko:K00034 gdh; glucose 1-dehydrogenase [EC:1.1.1.47]
K07284	0.00756073	0.00248869	0.00675583	10	ko:K07284 srtA; sortase A [EC:3.4.22.70]
K01040	0.0147392	0.00372013	0.00675471	17	ko:K01040 gctB; glutaconate CoA-transferase, subunit B [EC:2.8.3.12]
K07636	0.0234108	0.0112482	0.00675419	37	ko:K07636 phoR; two-component system, OmpR family, phosphate regulon sensor histidine kinase PhoR [EC:2.7.13.3]
K09949	0.00296707	0.00287543	0.0067344	10	ko:K09949 K09949; uncharacterized protein
K05799	0.00218363	0.0051297	0.00673163	15	ko:K05799 pdhR; GntR family transcriptional regulator, transcriptional repressor for pyruvate dehydrogenase complex
K07713	0.00384776	0.0068643	0.00671824	7	ko:K07713 zraR, hydG; two-component system, NtrC family, response regulator HydG
K13963	0.0119365	0.0064685	0.00671084	20	ko:K13963 SERPINB; serpin B
K08372	0.00367025	0.000656369	0.00670757	8	ko:K08372 pepD; putative serine protease PepD [EC:3.4.21.-]
K01903	0.0146645	0.00727127	0.0067071	22	ko:K01903 sucC; succinyl-CoA synthetase beta subunit [EC:6.2.1.5]
K03697	0.00386607	0.00393791	0.00669957	8	ko:K03697 clpE; ATP-dependent Clp protease ATP-binding subunit ClpE
K00997	0.0146118	0.00969839	0.00668954	16	ko:K00997 acpS; holo-[acyl-carrier protein] synthase [EC:2.7.8.7]
K03636	0.00214329	0.00278582	0.00668599	3	ko:K03636 moaD, cysO; sulfur-carrier protein
K01081	0.00791206	0.00377304	0.00668549	20	ko:K01081 E3.1.3.5; 5'-nucleotidase [EC:3.1.3.5]
K03620	0.00429569	0.00340885	0.00668271	3	ko:K03620 hyaC; Ni/Fe-hydrogenase 1 B-type cytochrome subunit
K18119	0.0135965	0.00296627	0.0066657	16	ko:K18119 sucD; succinate-semialdehyde dehydrogenase [EC:1.2.1.76]
K07011	0.0152988	0.00186812	0.00665265	21	ko:K07011 wbbL; rhamnosyltransferase
K01489	0.0115705	0.00655485	0.0066304	25	ko:K01489 cdd, CDA; cytidine deaminase [EC:3.5.4.5]
K00346	0	0.000710439	0.00662941	7	ko:K00346 nqrA; Na+-transporting NADH:ubiquinone oxidoreductase subunit A [EC:7.2.1.1]
K00590	0.0164399	0.0106881	0.00662835	23	ko:K00590 E2.1.1.113; site-specific DNA-methyltransferase (cytosine-N4-specific) [EC:2.1.1.113]
K03918	0.011609	0.00583079	0.00659566	17	ko:K03918 lat; L-lysine 6-transaminase [EC:2.6.1.36]
K00579	0.00143802	0.00265289	0.00659549	5	ko:K00579 mtrC; tetrahydromethanopterin S-methyltransferase subunit C [EC:2.1.1.86]
K07063	0.00256117	0.00312339	0.0065907	9	ko:K07063 K07063; uncharacterized protein
K09691	0.0177371	0.00783511	0.00658929	28	ko:K09691 ABC-2.LPSE.A; lipopolysaccharide transport system ATP-binding protein
K00958	0.0298113	0.00548534	0.00658434	14	ko:K00958 sat, met3; sulfate adenylyltransferase [EC:2.7.7.4]
K18007	0.0249326	0.00734599	0.00657596	10	ko:K18007 hoxY; NAD-reducing hydrogenase small subunit [EC:1.12.1.2]
K16092	0.00164693	0.00848921	0.0065572	20	ko:K16092 btuB; vitamin B12 transporter
K03800	0.0100498	0.00656829	0.00652965	26	ko:K03800 lplA, lplJ; lipoate---protein ligase [EC:6.3.1.20]
K07464	0.00897847	0.00824425	0.00650778	21	ko:K07464 cas4; CRISPR-associated exonuclease Cas4 [EC:3.1.12.1]
K19268	0	0.00816707	0.00650585	20	ko:K19268 glmE, mutE, mamB; methylaspartate mutase epsilon subunit [EC:5.4.99.1]
K01488	0.00583544	0.00217518	0.00650298	16	ko:K01488 add, ADA; adenosine deaminase [EC:3.5.4.4]
K00169	0.021526	0.0115708	0.00648838	30	ko:K00169 porA; pyruvate ferredoxin oxidoreductase alpha subunit [EC:1.2.7.1]
K01685	0.011678	0.00530926	0.00648248	21	ko:K01685 uxaA; altronate hydrolase [EC:4.2.1.7]
K09798	0.00172299	0.00698022	0.00648068	11	ko:K09798 K09798; uncharacterized protein
K06864	0.020433	0.00854849	0.00646427	29	ko:K06864 larE; pyridinium-3,5-biscarboxylic acid mononucleotide sulfurtransferase [EC:4.4.1.37]
K17723	0.00160535	0.00624665	0.00646215	16	ko:K17723 preA; dihydropyrimidine dehydrogenase (NAD+) subunit PreA [EC:1.3.1.1]
K02304	0.00500562	0.00202824	0.00644643	10	ko:K02304 MET8; precorrin-2 dehydrogenase / sirohydrochlorin ferrochelatase [EC:1.3.1.76 4.99.1.4]
K15726	0.00866096	0.00220258	0.00643173	15	ko:K15726 czcA; cobalt-zinc-cadmium resistance protein CzcA
K03179	0	0.00192434	0.00641645	10	ko:K03179 ubiA; 4-hydroxybenzoate polyprenyltransferase [EC:2.5.1.39]
K07447	0.0150315	0.00535082	0.00640285	21	ko:K07447 ruvX; putative holliday junction resolvase [EC:3.1.-.-]
K13919	0.00987013	0.00562981	0.00640123	11	ko:K13919 pduD; propanediol dehydratase medium subunit [EC:4.2.1.28]
K03750	0.0101775	0.00963686	0.00639544	29	ko:K03750 moeA; molybdopterin molybdotransferase [EC:2.10.1.1]
K00950	0.00424092	0.00868817	0.00639115	10	ko:K00950 folK; 2-amino-4-hydroxy-6-hydroxymethyldihydropteridine diphosphokinase [EC:2.7.6.3]
K01581	0.020823	0.00690345	0.00638971	25	ko:K01581 E4.1.1.17, ODC1, speC, speF; ornithine decarboxylase [EC:4.1.1.17]
K00170	0.0128033	0.00834207	0.00635519	20	ko:K00170 porB; pyruvate ferredoxin oxidoreductase beta subunit [EC:1.2.7.1]
K00440	0.012329	0.00537694	0.0063542	6	ko:K00440 frhA; coenzyme F420 hydrogenase subunit alpha [EC:1.12.98.1]
K01608	0.0106912	0.00315993	0.00632364	17	ko:K01608 gcl; tartronate-semialdehyde synthase [EC:4.1.1.47]
K02231	0.00793176	0.00283901	0.00630767	14	ko:K02231 cobP, cobU; adenosylcobinamide kinase / adenosylcobinamide-phosphate guanylyltransferase [EC:2.7.1.156 2.7.7.62]
K02687	0.0205278	0.011368	0.0062932	25	ko:K02687 prmA; ribosomal protein L11 methyltransferase [EC:2.1.1.-]
K02009	0.0306463	0.00677413	0.0062819	6	ko:K02009 cbiN; cobalt/nickel transport protein
K07699	0.00471234	0.00495102	0.00627249	18	ko:K07699 spo0A; two-component system, response regulator, stage 0 sporulation protein A
K06926	0.00424313	0.00269657	0.00627033	16	ko:K06926 K06926; uncharacterized protein
K04744	0.000819553	0.000617405	0.00623586	10	ko:K04744 lptD, imp, ostA; LPS-assembly protein
K18843	0.00959525	0.00707218	0.0062026	18	ko:K18843 hicB; antitoxin HicB
K00794	0.00815321	0.00680811	0.00619952	22	ko:K00794 ribH, RIB4; 6,7-dimethyl-8-ribityllumazine synthase [EC:2.5.1.78]
K13819	0.0234879	0.00572749	0.00619705	17	ko:K13819 K13819; NifU-like protein
K07052	0.0125807	0.00608612	0.00618414	21	ko:K07052 K07052; uncharacterized protein
K04028	0.0121759	0.00477071	0.00618157	20	ko:K04028 eutN; ethanolamine utilization protein EutN
K01698	0.0126837	0.0103048	0.00616204	24	ko:K01698 hemB, ALAD; porphobilinogen synthase [EC:4.2.1.24]
K03473	0.00251369	0.00415838	0.00613058	11	ko:K03473 pdxB; erythronate-4-phosphate dehydrogenase [EC:1.1.1.290]
K03593	0.00613253	0.00574603	0.00608563	15	ko:K03593 mrp, NUBPL; ATP-binding protein involved in chromosome partitioning
K07068	0.00818313	0.00571497	0.00607838	6	ko:K07068 K07068; uncharacterized protein
K07459	0.000984367	0.00216319	0.00604827	10	ko:K07459 ybjD; putative ATP-dependent endonuclease of the OLD family
K16957	0.00670686	0.00899433	0.00603466	13	ko:K16957 tcyK; L-cystine transport system substrate-binding protein
K14127	0.0143253	0.011248	0.00601123	10	ko:K14127 mvhD, vhuD, vhcD; F420-non-reducing hydrogenase iron-sulfur subunit [EC:1.12.99.- 1.8.98.5 1.8.98.6]
K08676	0.00617024	0.00468947	0.00601038	21	ko:K08676 tri; tricorn protease [EC:3.4.21.-]
K12600	0.00333677	0.00252672	0.00600493	9	ko:K12600 SKI3, TTC37; superkiller protein 3
K10191	0.000346297	0.00520934	0.00600236	9	ko:K10191 lacK; lactose/L-arabinose transport system ATP-binding protein
K01752	0.0144463	0.00883665	0.00598591	28	ko:K01752 E4.3.1.17, sdaA, sdaB, tdcG; L-serine dehydratase [EC:4.3.1.17]
K00441	0.00966296	0.0082719	0.00596972	8	ko:K00441 frhB; coenzyme F420 hydrogenase subunit beta [EC:1.12.98.1]
K03534	0.000963382	0.00139694	0.00594748	13	ko:K03534 rhaM; L-rhamnose mutarotase [EC:5.1.3.32]
K19694	0.00273758	0.00290256	0.00594111	6	ko:K19694 chiS; two-component system, sensor histidine kinase ChiS
K11903	0.00592851	0.0130321	0.00593822	4	ko:K11903 hcp; type VI secretion system secreted protein Hcp
K06940	0.00161695	0.00999847	0.00590114	11	ko:K06940 K06940; uncharacterized protein
K08282	0.0259146	0.00893817	0.00589972	37	ko:K08282 E2.7.11.1; non-specific serine/threonine protein kinase [EC:2.7.11.1]
K11071	0.0110206	0.00229826	0.00588031	17	ko:K11071 potB; spermidine/putrescine transport system permease protein
K06378	0.00759843	0.0127444	0.00587945	12	ko:K06378 spoIIAA; stage II sporulation protein AA (anti-sigma F factor antagonist)
K02517	0.0264001	0.00979291	0.0058777	29	ko:K02517 lpxL, htrB; Kdo2-lipid IVA lauroyltransferase/acyltransferase [EC:2.3.1.241 2.3.1.-]
K07007	0.0136066	0.00389399	0.00587769	24	ko:K07007 baiN; 3-dehydro-bile acid Delta4,6-reductase [EC:1.3.1.114]
K01155	0.00373816	0.00884616	0.00587	22	ko:K01155 E3.1.21.4; type II restriction enzyme [EC:3.1.21.4]
K09768	0.00860271	0.0020952	0.00582222	13	ko:K09768 K09768; uncharacterized protein
K00941	0.0143048	0.00451802	0.00582214	17	ko:K00941 thiD; hydroxymethylpyrimidine/phosphomethylpyrimidine kinase [EC:2.7.1.49 2.7.4.7]
K08591	0.00701242	0.00712687	0.00580273	14	ko:K08591 plsY; acyl phosphate:glycerol-3-phosphate acyltransferase [EC:2.3.1.275]
K02237	0.0024852	0.00221779	0.00580212	7	ko:K02237 comEA; competence protein ComEA
K07139	0	0.0034353	0.0057837	14	ko:K07139 K07139; uncharacterized protein
K02072	0.0102353	0.00733336	0.00577154	13	ko:K02072 metI; D-methionine transport system permease protein
K07495	0.00399388	0.00372488	0.00574668	6	ko:K07495 K07495; putative transposase
K00865	0.00728205	0.00639637	0.00572522	22	ko:K00865 glxK, garK; glycerate 2-kinase [EC:2.7.1.165]
K00603	0.028374	0.00439602	0.00569363	19	ko:K00603 fctD; glutamate formiminotransferase / 5-formyltetrahydrofolate cyclo-ligase [EC:2.1.2.5 6.3.3.2]
K17836	0.00112125	0.00222731	0.00569244	12	ko:K17836 penP; beta-lactamase class A [EC:3.5.2.6]
K03711	0.00290981	0.00125636	0.00569081	7	ko:K03711 fur, zur, furB; Fur family transcriptional regulator, ferric uptake regulator
K01222	0.00894873	0.00680935	0.00568714	23	ko:K01222 E3.2.1.86A, celF; 6-phospho-beta-glucosidase [EC:3.2.1.86]
K09469	0.000476321	0.0028655	0.00568547	8	ko:K09469 aepZ; 2-aminoethylphosphonate-pyruvate transaminase
K04764	0.00825956	0.00441137	0.00568324	10	ko:K04764 ihfA, himA; integration host factor subunit alpha
K02341	0.0119954	0.00754606	0.00568174	20	ko:K02341 holB; DNA polymerase III subunit delta' [EC:2.7.7.7]
K07538	0.0026404	0.00830971	0.0056724	4	ko:K07538 had; 6-hydroxycyclohex-1-ene-1-carbonyl-CoA dehydrogenase [EC:1.1.1.368]
K02527	0.0323987	0.00395808	0.00566037	24	ko:K02527 kdtA, waaA; 3-deoxy-D-manno-octulosonic-acid transferase [EC:2.4.99.12 2.4.99.13 2.4.99.14 2.4.99.15]
K11961	0	0.00243929	0.00565598	4	ko:K11961 urtC; urea transport system permease protein
K02455	0.0157113	0.00191451	0.00564982	11	ko:K02455 gspF; general secretion pathway protein F
K16178	0.0665585	0.012894	0.0056483	13	ko:K16178 mtbB; dimethylamine---corrinoid protein Co-methyltransferase [EC:2.1.1.249]
K19119	0.00467996	0.00666635	0.0056473	16	ko:K19119 cas5d; CRISPR-associated protein Cas5d
K07150	0.00179756	0.00602456	0.00564059	15	ko:K07150 K07150; uncharacterized protein
K01533	0	0.00176133	0.00563825	4	ko:K01533 copB; P-type Cu2+ transporter [EC:7.2.2.9]
K01239	0.00538942	0.00346947	0.00563484	8	ko:K01239 iunH; purine nucleosidase [EC:3.2.2.1]
K17865	0.00712954	0.00460275	0.00562288	8	ko:K17865 croR; 3-hydroxybutyryl-CoA dehydratase [EC:4.2.1.55]
K00965	0.0115148	0.00190052	0.00560254	13	ko:K00965 galT, GALT; UDPglucose--hexose-1-phosphate uridylyltransferase [EC:2.7.7.12]
K18979	0.017135	0.00392179	0.00560064	15	ko:K18979 queG; epoxyqueuosine reductase [EC:1.17.99.6]
K00595	0.00490584	0.000674985	0.00558731	6	ko:K00595 cobL; precorrin-6Y C5,15-methyltransferase (decarboxylating) [EC:2.1.1.132]
K00446	0.0104407	0.00547443	0.00558473	9	ko:K00446 dmpB, xylE; catechol 2,3-dioxygenase [EC:1.13.11.2]
K01515	0.00875374	0.00884725	0.00558433	27	ko:K01515 nudF; ADP-ribose pyrophosphatase [EC:3.6.1.13]
K11963	0	0.00235786	0.00557771	3	ko:K11963 urtE; urea transport system ATP-binding protein
K00030	0.0079517	0.00596081	0.00557567	17	ko:K00030 IDH3; isocitrate dehydrogenase (NAD+) [EC:1.1.1.41]
K02386	0.00654834	0.00282161	0.00556961	7	ko:K02386 flgA; flagella basal body P-ring formation protein FlgA
K06016	0.00883675	0.00471714	0.00556762	20	ko:K06016 pydC; beta-ureidopropionase / N-carbamoyl-L-amino-acid hydrolase [EC:3.5.1.6 3.5.1.87]
K17214	0.00578606	0.00310066	0.00556447	19	ko:K17214 K17214; inositol transport system permease protein
K07735	0.00121428	0.00836956	0.00556308	6	ko:K07735 algH; putative transcriptional regulator
K00788	0.00591084	0.00690974	0.00553119	19	ko:K00788 thiE; thiamine-phosphate pyrophosphorylase [EC:2.5.1.3]
K06958	0.00390217	0.00396411	0.00551107	18	ko:K06958 rapZ; RNase adapter protein RapZ
K00029	0.0231185	0.00607229	0.00551014	17	ko:K00029 E1.1.1.40, maeB; malate dehydrogenase (oxaloacetate-decarboxylating)(NADP+) [EC:1.1.1.40]
K04061	0.0122536	0.00534334	0.0055016	15	ko:K04061 flhB2; flagellar biosynthesis protein
K06113	0.00648888	0.00402908	0.00549927	18	ko:K06113 abnA; arabinan endo-1,5-alpha-L-arabinosidase [EC:3.2.1.99]
K03602	0.00871862	0.00430491	0.00547223	15	ko:K03602 xseB; exodeoxyribonuclease VII small subunit [EC:3.1.11.6]
K07001	0.0197736	0.00506966	0.00544021	18	ko:K07001 K07001; NTE family protein
K08999	0.00573006	0.00301123	0.00543727	12	ko:K08999 K08999; uncharacterized protein
K00996	0.0104624	0.0039595	0.00542683	14	ko:K00996 rfbP; undecaprenyl-phosphate galactose phosphotransferase [EC:2.7.8.6]
K00351	0.00781021	0.00175943	0.0054267	8	ko:K00351 nqrF; Na+-transporting NADH:ubiquinone oxidoreductase subunit F [EC:7.2.1.1]
K03335	0.0159836	0.00807322	0.0054085	17	ko:K03335 iolE; inosose dehydratase [EC:4.2.1.44]
K00287	0.00746851	0.00527204	0.00539977	13	ko:K00287 DHFR, folA; dihydrofolate reductase [EC:1.5.1.3]
K18581	0.00252401	0.00407256	0.00539028	12	ko:K18581 ugl; unsaturated chondroitin disaccharide hydrolase [EC:3.2.1.180]
K05874	0.00211654	0.00138788	0.00538647	10	ko:K05874 tsr; methyl-accepting chemotaxis protein I, serine sensor receptor
K10200	0.011141	0.00560718	0.00538336	15	ko:K10200 ABC.NGC.S; N-acetylglucosamine transport system substrate-binding protein
K02851	0.01613	0.00707656	0.00538321	19	ko:K02851 wecA, tagO, rfe; UDP-GlcNAc:undecaprenyl-phosphate/decaprenyl-phosphate GlcNAc-1-phosphate transferase [EC:2.7.8.33 2.7.8.35]
K02805	0.000491035	0.00515326	0.00537147	15	ko:K02805 wecE, rffA; dTDP-4-amino-4,6-dideoxygalactose transaminase [EC:2.6.1.59]
K06921	0.00567493	0.00953452	0.00536385	31	ko:K06921 K06921; uncharacterized protein
K01958	0.00980388	0.00405246	0.00535879	23	ko:K01958 PC, pyc; pyruvate carboxylase [EC:6.4.1.1]
K02566	0.00727234	0.0102121	0.00533795	20	ko:K02566 nagD; NagD protein
K05685	0.00573545	0.00149923	0.00533659	12	ko:K05685 macB; macrolide transport system ATP-binding/permease protein [EC:3.6.3.-]
K03580	0.006889	0.00743653	0.00531085	14	ko:K03580 hepA; ATP-dependent helicase HepA [EC:3.6.4.-]
K06421	0	0.001415	0.00530741	3	ko:K06421 sspD; small acid-soluble spore protein D (minor alpha/beta-type SASP)
K13542	0.00446103	0.0035335	0.00528371	17	ko:K13542 cobA-hemD; uroporphyrinogen III methyltransferase / synthase [EC:2.1.1.107 4.2.1.75]
K06204	0.0108463	0.0092373	0.00528106	15	ko:K06204 dksA; DnaK suppressor protein
K01679	0.026773	0.00392221	0.00527106	22	ko:K01679 E4.2.1.2B, fumC, FH; fumarate hydratase, class II [EC:4.2.1.2]
K02843	0.0038571	0.00218714	0.00526316	11	ko:K02843 waaF, rfaF; heptosyltransferase II [EC:2.4.-.-]
K18005	0.00385532	0.00264045	0.00526105	9	ko:K18005 hoxF; [NiFe] hydrogenase diaphorase moiety large subunit [EC:1.12.1.2]
K13643	0.0044118	0.00435314	0.00524591	17	ko:K13643 iscR; Rrf2 family transcriptional regulator, iron-sulfur cluster assembly transcription factor
K01902	0.0140387	0.00578863	0.00523422	22	ko:K01902 sucD; succinyl-CoA synthetase alpha subunit [EC:6.2.1.5]
K07250	0.0140957	0.0022925	0.00522195	16	ko:K07250 gabT; 4-aminobutyrate aminotransferase / (S)-3-amino-2-methylpropionate transaminase / 5-aminovalerate transaminase [EC:2.6.1.19 2.6.1.22 2.6.1.48]
K00200	0.0118451	0.00943259	0.00521747	22	ko:K00200 fwdA, fmdA; formylmethanofuran dehydrogenase subunit A [EC:1.2.7.12]
K13893	0.00365216	0.00262201	0.00521573	9	ko:K13893 yejA; microcin C transport system substrate-binding protein
K14540	0.0058716	0.00754494	0.00520442	17	ko:K14540 rbgA; ribosome biogenesis GTPase A
K00632	0.0535667	0.00364375	0.00520416	11	ko:K00632 fadA, fadI; acetyl-CoA acyltransferase [EC:2.3.1.16]
K15509	0.0126102	0.00296936	0.00519855	14	ko:K15509 hpsN; sulfopropanediol 3-dehydrogenase [EC:1.1.1.308]
K02006	0.00994227	0.00279692	0.00519643	15	ko:K02006 cbiO; cobalt/nickel transport system ATP-binding protein
K18814	0.00318274	0.00362929	0.00518741	6	ko:K18814 ictB; putative inorganic carbon (hco3(-)) transporter
K05568	0.0148293	0.00607348	0.00518652	20	ko:K05568 mnhD, mrpD; multicomponent Na+:H+ antiporter subunit D
K06213	0.0105322	0.00586752	0.00516702	26	ko:K06213 mgtE; magnesium transporter
K00096	0.00809448	0.00604483	0.00516412	17	ko:K00096 araM, egsA; glycerol-1-phosphate dehydrogenase [NAD(P)+] [EC:1.1.1.261]
K00748	0.00960196	0.0062192	0.00514788	14	ko:K00748 lpxB; lipid-A-disaccharide synthase [EC:2.4.1.182]
K08323	0	0.00439937	0.00514618	15	ko:K08323 rspA, manD; mannonate dehydratase [EC:4.2.1.8]
K02510	0.0139882	0.00614847	0.00513061	21	ko:K02510 hpaI, hpcH; 4-hydroxy-2-oxoheptanedioate aldolase [EC:4.1.2.52]
K13924	0.00345962	0.00498937	0.00511175	13	ko:K13924 cheBR; two-component system, chemotaxis family, CheB/CheR fusion protein [EC:2.1.1.80 3.1.1.61]
K06442	0.00492142	0.00389138	0.00511122	15	ko:K06442 tlyA; 23S rRNA (cytidine1920-2'-O)/16S rRNA (cytidine1409-2'-O)-methyltransferase [EC:2.1.1.226 2.1.1.227]
K16960	0.00919904	0.00685952	0.00510483	8	ko:K16960 tcyN; L-cystine transport system ATP-binding protein [EC:7.4.2.1]
K00172	0.0138545	0.00334982	0.00510218	15	ko:K00172 porG; pyruvate ferredoxin oxidoreductase gamma subunit [EC:1.2.7.1]
K02839	0.00569203	0.00222476	0.00510177	8	ko:K02839 prfH; peptide chain release factor
K06143	0.00775323	0.00641125	0.00509863	15	ko:K06143 creD; inner membrane protein
K00803	0.0248981	0.00662826	0.00509565	21	ko:K00803 AGPS, agpS; alkyldihydroxyacetonephosphate synthase [EC:2.5.1.26]
K01198	0.00244538	0.00301554	0.0050861	13	ko:K01198 xynB; xylan 1,4-beta-xylosidase [EC:3.2.1.37]
K07571	0.016277	0.00527302	0.00508389	17	ko:K07571 K07571; S1 RNA binding domain protein
K07319	0.00248917	0.00408893	0.00507384	7	ko:K07319 yhdJ; adenine-specific DNA-methyltransferase [EC:2.1.1.72]
K01993	0.00436508	0.00244998	0.00504959	12	ko:K01993 ABC-2.TX; HlyD family secretion protein
K07075	0.0100155	0.010225	0.00504595	24	ko:K07075 K07075; uncharacterized protein
K03294	0.00575277	0.00365653	0.0050426	18	ko:K03294 TC.APA; basic amino acid/polyamine antiporter, APA family
K03646	0.00843408	0.0145786	0.00503431	12	ko:K03646 tolA; colicin import membrane protein
K17363	0.00542495	0.00451223	0.00503297	11	ko:K17363 urdA; urocanate reductase [EC:1.3.99.33]
K00437	0	0.00055087	0.00501086	5	ko:K00437 hydB; [NiFe] hydrogenase large subunit [EC:1.12.2.1]
K03300	0.00378704	0.00175119	0.00500298	13	ko:K03300 TC.CITMHS; citrate-Mg2+:H+ or citrate-Ca2+:H+ symporter, CitMHS family
K05540	0.00669834	0.00417788	0.00499093	19	ko:K05540 dusB; tRNA-dihydrouridine synthase B [EC:1.-.-.-]
K10324	0.00782989	0.00395527	0.00498911	1	ko:K10324 ASB2; ankyrin repeat and SOCS box protein 2
K00891	0.0133505	0.00741783	0.00497732	21	ko:K00891 E2.7.1.71, aroK, aroL; shikimate kinase [EC:2.7.1.71]
K15986	0.0130948	0.00731538	0.00496479	22	ko:K15986 ppaC; manganese-dependent inorganic pyrophosphatase [EC:3.6.1.1]
K01633	0.00150324	0.00531383	0.00495559	9	ko:K01633 folB; 7,8-dihydroneopterin aldolase/epimerase/oxygenase [EC:4.1.2.25 5.1.99.8 1.13.11.81]
K04041	0.00118013	0.00191254	0.00495531	8	ko:K04041 fbp3; fructose-1,6-bisphosphatase III [EC:3.1.3.11]
K00108	0.00634869	0.0035448	0.00493599	1	ko:K00108 betA, CHDH; choline dehydrogenase [EC:1.1.99.1]
K18122	0.0227645	0.00551423	0.00493346	18	ko:K18122 cat2, abfT; 4-hydroxybutyrate CoA-transferase [EC:2.8.3.-]
K03118	0.00736393	0.00281233	0.00493215	12	ko:K03118 tatC; sec-independent protein translocase protein TatC
K08068	0.0014035	0.00317055	0.00493078	8	ko:K08068 siaA, neuC1; UDP-N-acetylglucosamine 2-epimerase (hydrolysing) [EC:3.2.1.183]
K00443	0.00784045	0.0125008	0.00492852	5	ko:K00443 frhG; coenzyme F420 hydrogenase subunit gamma [EC:1.12.98.1]
K01621	0.00723149	0.00141832	0.00490563	9	ko:K01621 xfp, xpk; xylulose-5-phosphate/fructose-6-phosphate phosphoketolase [EC:4.1.2.9 4.1.2.22]
K04032	0.00706244	0.00247585	0.00489795	10	ko:K04032 eutT; ethanolamine utilization cobalamin adenosyltransferase [EC:2.5.1.17]
K00340	0.00832956	0.00406818	0.00489461	10	ko:K00340 nuoK; NADH-quinone oxidoreductase subunit K [EC:7.1.1.2]
K03498	0.00643616	0.00417187	0.00487876	18	ko:K03498 trkH, trkG, ktrB; trk system potassium uptake protein
K07124	0.00581127	0.00191676	0.00487748	10	ko:K07124 K07124; uncharacterized protein
K07776	0.00149592	0.00426021	0.00487309	8	ko:K07776 regX3; two-component system, OmpR family, response regulator RegX3
K00125	0.00555169	0.00453317	0.00487023	9	ko:K00125 fdhB; formate dehydrogenase (coenzyme F420) beta subunit [EC:1.17.98.3 1.8.98.6]
K04083	0.0081381	0.00355271	0.00486814	14	ko:K04083 hslO; molecular chaperone Hsp33
K02055	0.00360507	0.00361012	0.00486714	15	ko:K02055 ABC.SP.S; putative spermidine/putrescine transport system substrate-binding protein
K06399	0.00506359	0.0124037	0.00485905	19	ko:K06399 spoIVB; stage IV sporulation protein B [EC:3.4.21.116]
K03652	0.00238179	0.00250584	0.00485809	6	ko:K03652 MPG; DNA-3-methyladenine glycosylase [EC:3.2.2.21]
K03270	0.00589868	0.00761496	0.00485353	16	ko:K03270 kdsC; 3-deoxy-D-manno-octulosonate 8-phosphate phosphatase (KDO 8-P phosphatase) [EC:3.1.3.45]
K02757	0.00341689	0.004384	0.00484642	17	ko:K02757 PTS-Bgl-EIIC, bglF, bglP; PTS system, beta-glucoside-specific IIC component
K06898	0.0180093	0.0138923	0.00483704	36	ko:K06898 larB; pyridinium-3,5-biscarboxylic acid mononucleotide synthase [EC:2.5.1.143]
K07679	0.00394832	0.00466308	0.00482894	9	ko:K07679 evgS, bvgS; two-component system, NarL family, sensor histidine kinase EvgS [EC:2.7.13.3]
K00832	0.00330937	0.00490444	0.00482375	12	ko:K00832 tyrB; aromatic-amino-acid transaminase [EC:2.6.1.57]
K00582	0.00156825	0.0065427	0.00482024	5	ko:K00582 mtrF; tetrahydromethanopterin S-methyltransferase subunit F [EC:2.1.1.86]
K02492	0.00387746	0.00471498	0.00481981	12	ko:K02492 hemA; glutamyl-tRNA reductase [EC:1.2.1.70]
K11991	0.0107193	0.00524938	0.00481078	14	ko:K11991 tadA; tRNA(adenine34) deaminase [EC:3.5.4.33]
K02488	0.00300752	0.00611057	0.00480838	12	ko:K02488 pleD; two-component system, cell cycle response regulator [EC:2.7.7.65]
K09007	0.00291134	0.00407805	0.00479815	16	ko:K09007 folE2; GTP cyclohydrolase IB [EC:3.5.4.16]
K17716	0.0191881	0.00619189	0.00477735	27	ko:K17716 capD; UDP-glucose 4-epimerase [EC:5.1.3.2]
K09951	0.00653936	0.00847955	0.00476116	16	ko:K09951 cas2; CRISPR-associated protein Cas2
K12567	0.0148734	0.00145007	0.0047563	13	ko:K12567 TTN; titin [EC:2.7.11.1]
K00219	0.0398237	0.00191002	0.00473498	15	ko:K00219 fadH; 2,4-dienoyl-CoA reductase (NADPH2) [EC:1.3.1.34]
K00313	0.00858529	0.00385166	0.00472289	13	ko:K00313 fixC; electron transfer flavoprotein-quinone oxidoreductase [EC:1.5.5.-]
K16887	0.00823425	0.00511636	0.00471646	7	ko:K16887 qmoC; quinone-modifying oxidoreductase, subunit QmoC
K00243	0	0.00536771	0.00469859	11	ko:K00243 K00243; uncharacterized protein
K02502	0.000944811	0.0019806	0.00469664	10	ko:K02502 hisZ; ATP phosphoribosyltransferase regulatory subunit
K10109	0.0010313	0.00133207	0.00469303	4	ko:K10109 malF; maltose/maltodextrin transport system permease protein
K07451	0.000614614	0.000339553	0.00469115	5	ko:K07451 mcrA; 5-methylcytosine-specific restriction enzyme A [EC:3.1.21.-]
K19294	0.00494087	0.00382	0.00468591	16	ko:K19294 algI; alginate O-acetyltransferase complex protein AlgI
K16248	0.000962272	0.00399738	0.00467177	6	ko:K16248 gutA, gutP; probable glucitol transport protein GutA
K09690	0.00300996	0.0061785	0.00467167	16	ko:K09690 ABC-2.LPSE.P; lipopolysaccharide transport system permease protein
K09640	0.00786296	0.00217298	0.00467072	1	ko:K09640 TMPRSS9; transmembrane protease serine 9 [EC:3.4.21.-]
K09641	0.00786296	0.00217298	0.00467072	1	ko:K09641 TMPRSS11D; transmembrane protease serine 11D [EC:3.4.21.-]
K02453	0.0201415	0.00530867	0.0046691	24	ko:K02453 gspD; general secretion pathway protein D
K06890	0.0202238	0.011235	0.00465245	31	ko:K06890 K06890; uncharacterized protein
K05303	0.00155858	0.00165145	0.00465057	6	ko:K05303 K05303; O-methyltransferase [EC:2.1.1.-]
K07489	5.02634e-05	0.001784	0.00464702	6	ko:K07489 K07489; transposase
K18429	0.000986504	0.00161607	0.00463339	6	ko:K18429 legG, neuC2; GDP/UDP-N,N'-diacetylbacillosamine 2-epimerase (hydrolysing) [EC:3.2.1.184]
K00324	0.00501635	0.00176581	0.00462666	7	ko:K00324 pntA; H+-translocating NAD(P) transhydrogenase subunit alpha [EC:1.6.1.2 7.1.1.1]
K03284	0	0.00214521	0.00462426	8	ko:K03284 corA; magnesium transporter
K09989	0.0101833	0.00282715	0.00461615	10	ko:K09989 K09989; uncharacterized protein
K10797	0.0137066	0.00792695	0.00460863	22	ko:K10797 enr; 2-enoate reductase [EC:1.3.1.31]
K01246	0.0105267	0.00151047	0.00460819	15	ko:K01246 tag; DNA-3-methyladenine glycosylase I [EC:3.2.2.20]
K02224	0.00957917	0.00430266	0.00460446	14	ko:K02224 cobB-cbiA; cobyrinic acid a,c-diamide synthase [EC:6.3.5.9 6.3.5.11]
K03299	0.00537059	0.00412637	0.00460396	12	ko:K03299 TC.GNTP; gluconate:H+ symporter, GntP family
K07480	0.00682684	0.00479362	0.00460047	10	ko:K07480 insB; insertion element IS1 protein InsB
K00712	0.000755292	0.00121797	0.00459591	9	ko:K00712 tagE; poly(glycerol-phosphate) alpha-glucosyltransferase [EC:2.4.1.52]
K13581	0.00183083	0.00462602	0.00458145	14	ko:K13581 ccrM; modification methylase [EC:2.1.1.72]
K19092	0	0.00183271	0.00457874	7	ko:K19092 parE1	3	4; toxin ParE1/3/4
K11068	0	0.00247171	0.00454964	9	ko:K11068 hlyIII; hemolysin III
K03113	0.0102162	0.00178093	0.00454963	9	ko:K03113 EIF1, SUI1; translation initiation factor 1
K03980	0.00584502	0.0119148	0.0045467	26	ko:K03980 murJ, mviN; putative peptidoglycan lipid II flippase
K08296	0.00253131	0.00154821	0.00454242	4	ko:K08296 sixA; phosphohistidine phosphatase [EC:3.1.3.-]
K14597	0	0.00112054	0.00452979	6	ko:K14597 cruC; chlorobactene glucosyltransferase
K13985	0.00269053	0.00132784	0.00452065	3	ko:K13985 NAPEPLD; N-acyl-phosphatidylethanolamine-hydrolysing phospholipase D [EC:3.1.4.54]
K01361	0	0.00299685	0.00451553	9	ko:K01361 E3.4.21.96; lactocepin [EC:3.4.21.96]
K07078	0	0.00396794	0.00450944	5	ko:K07078 K07078; uncharacterized protein
K02658	0.0031914	0.00295741	0.00450314	5	ko:K02658 pilH; twitching motility two-component system response regulator PilH
K00661	0.0072255	0.00232909	0.0044921	10	ko:K00661 maa; maltose O-acetyltransferase [EC:2.3.1.79]
K02574	0	0.000274275	0.00448733	3	ko:K02574 napH; ferredoxin-type protein NapH
K04070	0.012423	0.0050806	0.00448663	11	ko:K04070 pflX; putative pyruvate formate lyase activating enzyme [EC:1.97.1.4]
K16173	0.0131507	0.00851473	0.00446395	18	ko:K16173 acd; glutaryl-CoA dehydrogenase (non-decarboxylating) [EC:1.3.99.32]
K00390	0.00216015	0.00263958	0.00445156	13	ko:K00390 cysH; phosphoadenosine phosphosulfate reductase [EC:1.8.4.8 1.8.4.10]
K02554	0.00917411	0.00248877	0.00445048	10	ko:K02554 mhpD; 2-keto-4-pentenoate hydratase [EC:4.2.1.80]
K09015	0.0040295	0.00325057	0.0044426	8	ko:K09015 sufD; Fe-S cluster assembly protein SufD
K03154	0.00780483	0.00346647	0.00444006	6	ko:K03154 thiS; sulfur carrier protein
K06334	0.00619667	0.00766641	0.00441998	11	ko:K06334 cotJC; spore coat protein JC
K02046	0	0	0.004411	2	ko:K02046 cysU; sulfate/thiosulfate transport system permease protein
K01039	0.0226491	0.00341406	0.00441023	18	ko:K01039 gctA; glutaconate CoA-transferase, subunit A [EC:2.8.3.12]
K13953	0.00105055	0.00567339	0.0044067	7	ko:K13953 adhP; alcohol dehydrogenase, propanol-preferring [EC:1.1.1.1]
K03684	0.00408346	0.00362839	0.00439436	8	ko:K03684 rnd; ribonuclease D [EC:3.1.13.5]
K14623	0.00842656	0.00167663	0.00439421	11	ko:K14623 dinD; DNA-damage-inducible protein D
K00281	0.00754187	0.00310759	0.00438907	17	ko:K00281 GLDC, gcvP; glycine dehydrogenase [EC:1.4.4.2]
K03186	0.00338598	0.00360625	0.00436371	12	ko:K03186 ubiX, bsdB, PAD1; flavin prenyltransferase [EC:2.5.1.129]
K17733	0	0.000522149	0.0043523	4	ko:K17733 cwlK; peptidoglycan LD-endopeptidase CwlK [EC:3.4.-.-]
K07537	0.00873988	0.00372457	0.00434129	4	ko:K07537 dch; cyclohexa-1,5-dienecarbonyl-CoA hydratase [EC:4.2.1.100]
K07213	0.00585376	0.0084624	0.00433943	12	ko:K07213 ATOX1, ATX1, copZ, golB; copper chaperone
K02371	0.0202076	0.00594981	0.00433506	24	ko:K02371 fabK; enoyl-[acyl-carrier protein] reductase II [EC:1.3.1.9]
K11960	1.9131e-05	0.00294108	0.00433008	2	ko:K11960 urtB; urea transport system permease protein
K14083	0.0532136	0.0143913	0.00432977	30	ko:K14083 mttB; trimethylamine---corrinoid protein Co-methyltransferase [EC:2.1.1.250]
K02796	0.011874	0.00621515	0.00432781	15	ko:K02796 PTS-Man-EIID, manZ; PTS system, mannose-specific IID component
K11178	0.0146809	0.00764956	0.00428824	16	ko:K11178 yagS; xanthine dehydrogenase YagS FAD-binding subunit [EC:1.17.1.4]
K10563	0	0.0016779	0.00427881	8	ko:K10563 mutM, fpg; formamidopyrimidine-DNA glycosylase [EC:3.2.2.23 4.2.99.18]
K13889	0.00389761	0.00178446	0.00427357	7	ko:K13889 gsiB; glutathione transport system substrate-binding protein
K11692	0.00103204	0.000305943	0.00425561	2	ko:K11692 K11692, dctR; two-component system, CitB family, response regulator DctR
K03187	0	0.00469642	0.00424672	4	ko:K03187 ureE; urease accessory protein
K16210	0.000133589	0.000371803	0.00424337	5	ko:K16210 togT, rhiT; oligogalacturonide transporter
K06076	0.00310848	0.00543251	0.00423754	15	ko:K06076 fadL; long-chain fatty acid transport protein
K03386	0.00520804	0.00769006	0.00422797	8	ko:K03386 PRDX2	4, ahpC; peroxiredoxin (alkyl hydroperoxide reductase subunit C) [EC:1.11.1.15]
K03648	0.00519628	0.00309623	0.00422252	10	ko:K03648 UNG, UDG; uracil-DNA glycosylase [EC:3.2.2.27]
K07334	0.00523489	0.00632794	0.0041965	11	ko:K07334 higB-1; toxin HigB-1
K13483	0.00832127	0.00503523	0.0041955	9	ko:K13483 yagT; xanthine dehydrogenase YagT iron-sulfur-binding subunit
K01426	0.00647506	0.00271232	0.00419233	13	ko:K01426 E3.5.1.4, amiE; amidase [EC:3.5.1.4]
K06413	0	0.00561284	0.00418925	7	ko:K06413 spoVK; stage V sporulation protein K
K07742	0.0217867	0.00690817	0.00417788	19	ko:K07742 ylxR; uncharacterized protein
K07058	0.00122696	0.00594058	0.00417006	14	ko:K07058 K07058; membrane protein
K03201	0.0115892	0.00552285	0.00416999	8	ko:K03201 virB6, lvhB6; type IV secretion system protein VirB6
K07494	0.00343068	0.0029132	0.00416842	9	ko:K07494 K07494; putative transposase
K07448	0	0.0039821	0.00416454	11	ko:K07448 mrr; restriction system protein
K00330	0.00740475	0.00779717	0.00415765	13	ko:K00330 nuoA; NADH-quinone oxidoreductase subunit A [EC:7.1.1.2]
K11912	0.00228567	0.00207058	0.00415543	7	ko:K11912 ppkA; serine/threonine-protein kinase PpkA [EC:2.7.11.1]
K13922	0.0129636	0.00902739	0.00415325	23	ko:K13922 pduP; propionaldehyde dehydrogenase [EC:1.2.1.87]
K03293	0.00475325	0.00318761	0.00414597	7	ko:K03293 TC.AAT; amino acid transporter, AAT family
K09927	0	0.000937899	0.00413742	6	ko:K09927 K09927; uncharacterized protein
K14445	0.0162231	0.00507662	0.00413587	19	ko:K14445 SLC13A2	3	5; solute carrier family 13 (sodium-dependent dicarboxylate transporter), member 2/3/5
K07035	0.00603786	0.00399072	0.00412625	11	ko:K07035 K07035; uncharacterized protein
K02837	0.00222583	0.0028954	0.00412002	13	ko:K02837 prfC; peptide chain release factor 3
K19710	0.0012596	0.00187176	0.00411356	10	ko:K19710 E2.7.7.53; ATP adenylyltransferase [EC:2.7.7.53]
K08316	0.0036788	0.00436552	0.00409628	15	ko:K08316 rsmD; 16S rRNA (guanine966-N2)-methyltransferase [EC:2.1.1.171]
K02450	0	0.000670744	0.00409364	2	ko:K02450 gspA; general secretion pathway protein A
K01200	0.00929864	0.00159514	0.00408048	15	ko:K01200 pulA; pullulanase [EC:3.2.1.41]
K00584	0.0101223	0.0130314	0.00407544	9	ko:K00584 mtrH; tetrahydromethanopterin S-methyltransferase subunit H [EC:2.1.1.86]
K16264	0	0.00195038	0.00407107	6	ko:K16264 czcD, zitB; cobalt-zinc-cadmium efflux system protein
K14189	0	0.00198688	0.00406073	5	ko:K14189 dltE; uncharacterized oxidoreductase [EC:1.-.-.-]
K01495	0.0139712	0.00370595	0.00405864	15	ko:K01495 GCH1, folE; GTP cyclohydrolase IA [EC:3.5.4.16]
K13525	0.0184033	0.00536848	0.00405558	23	ko:K13525 VCP, CDC48; transitional endoplasmic reticulum ATPase
K08679	0.00382838	0.000281302	0.00403697	5	ko:K08679 E5.1.3.6; UDP-glucuronate 4-epimerase [EC:5.1.3.6]
K03199	0.00813099	0.00442806	0.00403543	14	ko:K03199 virB4, lvhB4; type IV secretion system protein VirB4 [EC:7.4.2.8]
K17206	0.00181522	0.00147708	0.00403115	9	ko:K17206 xltB; putative xylitol transport system permease protein
K09123	0.0128476	0.00696592	0.00402383	22	ko:K09123 lhpI; cis-L-3-hydroxyproline dehydratase [EC:4.2.1.171]
K16289	0.0108398	0.00268759	0.00402087	1	ko:K16289 ANKK1; ankyrin repeat and protein kinase domain-containing protein 1 [EC:2.7.11.1]
K02889	0.00725622	0.00340455	0.00401889	5	ko:K02889 RP-L21e, RPL21; large subunit ribosomal protein L21e
K19302	1.36007e-05	0.00184192	0.00401673	5	ko:K19302 bcrC; undecaprenyl-diphosphatase [EC:3.6.1.27]
K01278	0.00334129	0.00301287	0.00400968	15	ko:K01278 DPP4, CD26; dipeptidyl-peptidase 4 [EC:3.4.14.5]
K02528	0.0102314	0.00504064	0.00400904	21	ko:K02528 ksgA; 16S rRNA (adenine1518-N6/adenine1519-N6)-dimethyltransferase [EC:2.1.1.182]
K02663	0	0.00620596	0.00400658	6	ko:K02663 pilN; type IV pilus assembly protein PilN
K01119	0.0124747	0.00503322	0.00399426	13	ko:K01119 cpdB; 2',3'-cyclic-nucleotide 2'-phosphodiesterase / 3'-nucleotidase [EC:3.1.4.16 3.1.3.6]
K16958	0	0.00171637	0.00399343	4	ko:K16958 tcyL; L-cystine transport system permease protein
K00863	0.00564638	0.00168004	0.00399027	10	ko:K00863 DAK, TKFC; triose/dihydroxyacetone kinase / FAD-AMP lyase (cyclizing) [EC:2.7.1.28 2.7.1.29 4.6.1.15]
K05516	0.00455864	0.00162143	0.00398702	12	ko:K05516 cbpA; curved DNA-binding protein
K01854	0.00942565	0.00345197	0.00398638	20	ko:K01854 glf; UDP-galactopyranose mutase [EC:5.4.99.9]
K06950	0.0117962	0.00510846	0.00396786	17	ko:K06950 K06950; uncharacterized protein
K00754	0.000917841	0.00457885	0.00396272	15	ko:K00754 bshA; L-malate glycosyltransferase [EC:2.4.1.-]
K03305	0.00419995	0.00360731	0.00396106	13	ko:K03305 TC.POT; proton-dependent oligopeptide transporter, POT family
K08998	0.004625	0.00351682	0.00396084	8	ko:K08998 K08998; uncharacterized protein
K00872	0.00932847	0.00569547	0.00395819	18	ko:K00872 thrB1; homoserine kinase [EC:2.7.1.39]
K07221	0.000201054	0.000575186	0.00394015	3	ko:K07221 oprO	P; phosphate-selective porin OprO and OprP
K02481	0.00456585	0	0.00392301	5	ko:K02481 K02481; two-component system, NtrC family, response regulator
K00972	0.000919646	0.00212905	0.00392148	5	ko:K00972 UAP1; UDP-N-acetylglucosamine/UDP-N-acetylgalactosamine diphosphorylase [EC:2.7.7.23 2.7.7.83]
K03546	0.023309	0.00527133	0.00388631	27	ko:K03546 sbcC, rad50; DNA repair protein SbcC/Rad50
K12543	0.0100887	0.00283186	0.00387346	10	ko:K12543 lapE; outer membrane protein, adhesin transport system
K02429	0.00171844	0.00261082	0.00387242	10	ko:K02429 fucP; MFS transporter, FHS family, L-fucose permease
K07065	0.000827795	0.00203074	0.00386976	7	ko:K07065 K07065; uncharacterized protein
K07259	0.00367717	0.00695922	0.00386152	19	ko:K07259 dacB; serine-type D-Ala-D-Ala carboxypeptidase/endopeptidase (penicillin-binding protein 4) [EC:3.4.16.4 3.4.21.-]
K19068	0.000714509	0.00278263	0.00385855	11	ko:K19068 wbjC; UDP-2-acetamido-2,6-beta-L-arabino-hexul-4-ose reductase [EC:1.1.1.367]
K00319	0.0154048	0.0106485	0.00384757	9	ko:K00319 mtd; methylenetetrahydromethanopterin dehydrogenase [EC:1.5.98.1]
K06920	0.00347832	0.00308623	0.0038377	11	ko:K06920 queC; 7-cyano-7-deazaguanine synthase [EC:6.3.4.20]
K06397	0.00399327	0.00369258	0.00382457	8	ko:K06397 spoIIIAH; stage III sporulation protein AH
K00016	0.00692353	0.000937318	0.00382421	5	ko:K00016 LDH, ldh; L-lactate dehydrogenase [EC:1.1.1.27]
K02936	0.0192161	0.00983521	0.00382143	8	ko:K02936 RP-L7Ae, RPL7A; large subunit ribosomal protein L7Ae
K19430	0.00642279	0.00123422	0.00380144	10	ko:K19430 epsN; pyridoxal phosphate-dependent aminotransferase EpsN [EC:2.6.1.-]
K07466	0.0189666	0.0039666	0.00379556	10	ko:K07466 RFA1, RPA1, rpa; replication factor A1
K08589	0	0.00210517	0.00378559	7	ko:K08589 rgpA	B; gingipain R [EC:3.4.22.37]
K11900	0.000910449	0.0047037	0.00378507	6	ko:K11900 impC; type VI secretion system protein ImpC
K09516	0.000627688	0.000482209	0.0037834	5	ko:K09516 RETSAT; all-trans-retinol 13,14-reductase [EC:1.3.99.23]
K09764	0.00742041	0.00792436	0.00377808	15	ko:K09764 K09764; uncharacterized protein
K00019	0.0138784	0.00150651	0.00377222	11	ko:K00019 E1.1.1.30, bdh; 3-hydroxybutyrate dehydrogenase [EC:1.1.1.30]
K16012	0	0.000998522	0.00377107	4	ko:K16012 cydC; ATP-binding cassette, subfamily C, bacterial CydC
K07787	0.00358941	0.00355827	0.00375878	6	ko:K07787 cusA, silA; Cu(I)/Ag(I) efflux system membrane protein CusA/SilA
K04031	0.00692328	0.000428318	0.00375065	8	ko:K04031 eutS; ethanolamine utilization protein EutS
K03660	0	0.00134589	0.00374757	7	ko:K03660 OGG1; N-glycosylase/DNA lyase [EC:3.2.2.- 4.2.99.18]
K05936	0.00270173	0.00340406	0.00374746	11	ko:K05936 cobM, cbiF; precorrin-4/cobalt-precorrin-4 C11-methyltransferase [EC:2.1.1.133 2.1.1.271]
K10561	0.00727746	0.00183489	0.00374351	11	ko:K10561 rhaQ; rhamnose transport system permease protein
K05939	0.00408357	0.00385631	0.00373908	15	ko:K05939 aas; acyl-[acyl-carrier-protein]-phospholipid O-acyltransferase / long-chain-fatty-acid--[acyl-carrier-protein] ligase [EC:2.3.1.40 6.2.1.20]
K19244	0.00482898	0.000573608	0.00373544	9	ko:K19244 ala; alanine dehydrogenase [EC:1.4.1.1]
K03234	0.0221491	0.00538707	0.00373098	20	ko:K03234 EEF2; elongation factor 2
K04651	0.0086358	0.00237314	0.00372829	10	ko:K04651 hypA, hybF; hydrogenase nickel incorporation protein HypA/HybF
K05520	0.0018234	0.00203739	0.00372384	4	ko:K05520 pfpI; protease I [EC:3.5.1.124]
K14415	0.00453345	0.00099672	0.00371219	9	ko:K14415 RTCB, rtcB; tRNA-splicing ligase RtcB (3'-phosphate/5'-hydroxy nucleic acid ligase) [EC:6.5.1.8]
K02381	0.00269092	0.000240777	0.00371018	5	ko:K02381 fdrA; FdrA protein
K00303	0.0247307	0.00657202	0.00370773	20	ko:K00303 soxB; sarcosine oxidase, subunit beta [EC:1.5.3.1]
K09013	0.00162399	0.00460635	0.00370005	14	ko:K09013 sufC; Fe-S cluster assembly ATP-binding protein
K06883	0.0120283	0.00459823	0.00369946	15	ko:K06883 K06883; uncharacterized protein
K04796	0.0149656	0.00977753	0.00369347	6	ko:K04796 RUXX; small nuclear ribonucleoprotein
K01104	0.00657601	0.00362113	0.00367718	14	ko:K01104 E3.1.3.48; protein-tyrosine phosphatase [EC:3.1.3.48]
K19224	0.00173956	0.00316694	0.00367265	10	ko:K19224 lytE, cwlF; peptidoglycan DL-endopeptidase LytE [EC:3.4.-.-]
K04095	0.00458535	0.00785482	0.00367126	20	ko:K04095 fic; cell filamentation protein
K03720	0.000463202	0.00120517	0.003665	6	ko:K03720 trpR; TrpR family transcriptional regulator, trp operon repressor
K01589	0.000724125	0.00100399	0.00365156	9	ko:K01589 purK; 5-(carboxyamino)imidazole ribonucleotide synthase [EC:6.3.4.18]
K07318	2.20202e-05	0.0035469	0.00364834	15	ko:K07318 K07318; adenine-specific DNA-methyltransferase [EC:2.1.1.72]
K16850	0.0149185	0.00190355	0.00364782	13	ko:K16850 uxaA2; altronate dehydratase large subunit [EC:4.2.1.7]
K07404	0.00515306	0.00246387	0.00364332	9	ko:K07404 pgl; 6-phosphogluconolactonase [EC:3.1.1.31]
K04019	0.00363756	0.00475055	0.00364219	13	ko:K04019 eutA; ethanolamine utilization protein EutA
K02319	0.00865264	0.00146409	0.0036413	5	ko:K02319 pol; DNA polymerase, archaea type [EC:2.7.7.7]
K02431	0.0124561	0.00927632	0.00364023	16	ko:K02431 fucU, FUOM; L-fucose mutarotase [EC:5.1.3.29]
K13590	0.00113309	0.00619455	0.0036326	10	ko:K13590 dgcB; diguanylate cyclase [EC:2.7.7.65]
K16148	0	0.00229507	0.00361389	7	ko:K16148 glgM; alpha-maltose-1-phosphate synthase [EC:2.4.1.342]
K00837	0.0116941	0.0030187	0.00361251	14	ko:K00837 ISS1, VAS1; aromatic aminotransferase [EC:2.6.1.-]
K02761	0.00134379	0.00259146	0.00361025	7	ko:K02761 PTS-Cel-EIIC, celB, chbC; PTS system, cellobiose-specific IIC component
K14392	0.0109117	0.00229063	0.0036005	12	ko:K14392 panF; sodium/pantothenate symporter
K00163	0	0.000821943	0.00359862	4	ko:K00163 aceE; pyruvate dehydrogenase E1 component [EC:1.2.4.1]
K13019	0.000811577	0.00184039	0.00359358	9	ko:K13019 wbpI, wlbD; UDP-GlcNAc3NAcA epimerase [EC:5.1.3.23]
K05351	0.0040602	0.00281027	0.00358869	9	ko:K05351 E1.1.1.9; D-xylulose reductase [EC:1.1.1.9]
K17235	0.00142099	0.00106049	0.00358488	5	ko:K17235 araP; arabinosaccharide transport system permease protein
K16363	0.0258034	0.00315195	0.00357994	15	ko:K16363 lpxC-fabZ; UDP-3-O-[3-hydroxymyristoyl] N-acetylglucosamine deacetylase / 3-hydroxyacyl-[acyl-carrier-protein] dehydratase [EC:3.5.1.108 4.2.1.59]
K06857	0.00534001	0.00371884	0.00357887	10	ko:K06857 tupC, vupC; tungstate transport system ATP-binding protein [EC:7.3.2.6]
K16788	0.00641886	0.000941533	0.00357317	6	ko:K16788 niaX; niacin transporter
K01008	0.00321142	0.00210124	0.00357132	13	ko:K01008 selD, SEPHS; selenide, water dikinase [EC:2.7.9.3]
K00880	0.000854993	0.0031518	0.00357006	9	ko:K00880 lyxK; L-xylulokinase [EC:2.7.1.53]
K04044	0.0205117	0.00137525	0.00356801	10	ko:K04044 hscA; molecular chaperone HscA
K01137	0	0.00060348	0.00356657	2	ko:K01137 GNS; N-acetylglucosamine-6-sulfatase [EC:3.1.6.14]
K16899	0	0.00287943	0.00356216	11	ko:K16899 addB; ATP-dependent helicase/nuclease subunit B [EC:3.1.-.- 3.6.4.12]
K07306	0.00703555	0.00253506	0.00355987	9	ko:K07306 dmsA; anaerobic dimethyl sulfoxide reductase subunit A [EC:1.8.5.3]
K01749	0.00272255	0.00414811	0.00354907	14	ko:K01749 hemC, HMBS; hydroxymethylbilane synthase [EC:2.5.1.61]
K03579	8.73467e-05	0.00335354	0.00354598	7	ko:K03579 hrpB; ATP-dependent helicase HrpB [EC:3.6.4.13]
K18910	0.0081757	0.00195523	0.00354449	13	ko:K18910 dpe, lre; D-psicose/D-tagatose/L-ribulose 3-epimerase [EC:5.1.3.30 5.1.3.31]
K05786	0.0062083	0.000393714	0.00353591	7	ko:K05786 rarD; chloramphenicol-sensitive protein RarD
K11065	0.00532254	0.00273442	0.00352417	8	ko:K11065 tpx; thiol peroxidase, atypical 2-Cys peroxiredoxin [EC:1.11.1.15]
K19221	0	0.00104765	0.00351766	9	ko:K19221 cobA, btuR; cob(I)alamin adenosyltransferase [EC:2.5.1.17]
K01643	0.0224103	0.00352469	0.00351566	20	ko:K01643 citF; citrate lyase subunit alpha / citrate CoA-transferase [EC:2.8.3.10]
K01746	0.0132881	0.00141496	0.00350998	10	ko:K01746 E4.3.1.4; formiminotetrahydrofolate cyclodeaminase [EC:4.3.1.4]
K11689	0.013138	0.000858347	0.00350782	10	ko:K11689 dctQ; C4-dicarboxylate transporter, DctQ subunit
K02446	0.00365262	0.00542494	0.00350689	12	ko:K02446 glpX; fructose-1,6-bisphosphatase II [EC:3.1.3.11]
K02484	0.00229867	0.000485655	0.00350291	6	ko:K02484 K02484; two-component system, OmpR family, sensor kinase [EC:2.7.13.3]
K15372	0.00796961	0.00379964	0.00349981	12	ko:K15372 toa; taurine---2-oxoglutarate transaminase [EC:2.6.1.55]
K09762	0.0096795	0.0036621	0.00348145	19	ko:K09762 K09762; uncharacterized protein
K13288	0	0.000862378	0.00346667	3	ko:K13288 orn, REX2, REXO2; oligoribonuclease [EC:3.1.-.-]
K01878	0.0160241	0.00658357	0.00346341	23	ko:K01878 glyQ; glycyl-tRNA synthetase alpha chain [EC:6.1.1.14]
K01761	0.00929185	0.00312733	0.0034602	14	ko:K01761 E4.4.1.11; methionine-gamma-lyase [EC:4.4.1.11]
K02535	0.0080613	0.00523392	0.0034487	14	ko:K02535 lpxC; UDP-3-O-[3-hydroxymyristoyl] N-acetylglucosamine deacetylase [EC:3.5.1.108]
K09759	0.00212165	0.00305984	0.00344778	9	ko:K09759 aspC, aspS; nondiscriminating aspartyl-tRNA synthetase [EC:6.1.1.23]
K00203	0.00131078	0.00330477	0.00344171	5	ko:K00203 fwdD, fmdD; formylmethanofuran dehydrogenase subunit D [EC:1.2.7.12]
K09922	0	0.000803315	0.00344133	5	ko:K09922 K09922; uncharacterized protein
K16784	0.0101188	0.00340586	0.00343528	11	ko:K16784 bioM; biotin transport system ATP-binding protein [EC:3.6.3.-]
K06937	0.0145835	0.0021974	0.00343368	12	ko:K06937 K06937; 7,8-dihydro-6-hydroxymethylpterin dimethyltransferase [EC:2.1.1.-]
K10539	0.00842759	0.00536619	0.00343168	23	ko:K10539 araG; L-arabinose transport system ATP-binding protein [EC:7.5.2.12]
K01151	0	0.00323484	0.00342842	11	ko:K01151 nfo; deoxyribonuclease IV [EC:3.1.21.2]
K13730	0.0106583	0.00197262	0.0034246	14	ko:K13730 inlA; internalin A
K02477	0.00200153	0.00104063	0.00341992	4	ko:K02477 K02477; two-component system, LytTR family, response regulator
K00956	0.00138573	0.00377449	0.00341449	10	ko:K00956 cysN; sulfate adenylyltransferase subunit 1 [EC:2.7.7.4]
K00364	0.00108396	0.000999187	0.00340519	5	ko:K00364 E1.7.1.7, guaC; GMP reductase [EC:1.7.1.7]
K16959	0	0.0029228	0.00340293	7	ko:K16959 tcyM; L-cystine transport system permease protein
K04835	0.00390612	0.00139583	0.00340093	6	ko:K04835 mal; methylaspartate ammonia-lyase [EC:4.3.1.2]
K19002	0.00284878	0.00503204	0.00339728	11	ko:K19002 mgs, bgsB; 1,2-diacylglycerol 3-alpha-glucosyltransferase [EC:2.4.1.337]
K15866	0.00521498	0.00257408	0.00338974	9	ko:K15866 paaG; 2-(1,2-epoxy-1,2-dihydrophenyl)acetyl-CoA isomerase [EC:5.3.3.18]
K06379	0	0.00244865	0.00338374	6	ko:K06379 spoIIAB; stage II sporulation protein AB (anti-sigma F factor) [EC:2.7.11.1]
K01455	0.00936923	0.00459548	0.00336845	6	ko:K01455 E3.5.1.49; formamidase [EC:3.5.1.49]
K02794	0.0146892	0.00722043	0.0033644	11	ko:K02794 PTS-Man-EIIB, manX; PTS system, mannose-specific IIB component [EC:2.7.1.191]
K00001	0.00360527	0.00320502	0.00336324	13	ko:K00001 E1.1.1.1, adh; alcohol dehydrogenase [EC:1.1.1.1]
K02626	0.00778215	0.00528465	0.00332891	9	ko:K02626 pdaD; arginine decarboxylase [EC:4.1.1.19]
K06872	0.00450368	0.00150299	0.00332848	10	ko:K06872 K06872; uncharacterized protein
K15738	0.00494982	0.00251778	0.00332576	10	ko:K15738 uup; ABC transport system ATP-binding/permease protein
K02018	0	0.0025807	0.00331765	7	ko:K02018 modB; molybdate transport system permease protein
K07076	0.00116753	0.00116961	0.00329508	6	ko:K07076 K07076; uncharacterized protein
K00818	0.00998499	0.00425117	0.00328766	15	ko:K00818 E2.6.1.11, argD; acetylornithine aminotransferase [EC:2.6.1.11]
K01734	0.0116754	0.00326189	0.00328526	15	ko:K01734 mgsA; methylglyoxal synthase [EC:4.2.3.3]
K00395	0.00718485	0.00263841	0.00328256	5	ko:K00395 aprB; adenylylsulfate reductase, subunit B [EC:1.8.99.2]
K05820	0	0.00157419	0.00327568	5	ko:K05820 hcaT; MFS transporter, PPP family, 3-phenylpropionic acid transporter
K01975	0.00764626	0.00232102	0.00326895	12	ko:K01975 thpR; RNA 2',3'-cyclic 3'-phosphodiesterase [EC:3.1.4.58]
K13787	0.00419478	0.00198544	0.00326456	9	ko:K13787 idsA; geranylgeranyl diphosphate synthase, type I [EC:2.5.1.1 2.5.1.10 2.5.1.29]
K15022	9.99063e-05	0.00245405	0.00326397	3	ko:K15022 fdhB; formate dehydrogenase (NADP+) beta subunit [EC:1.17.1.10]
K01630	0.00496101	0.0017904	0.00324099	11	ko:K01630 garL; 2-dehydro-3-deoxyglucarate aldolase [EC:4.1.2.20]
K06188	0.00616867	0.00508293	0.00323186	15	ko:K06188 aqpZ; aquaporin Z
K18016	0.0154529	0.00399981	0.00322845	17	ko:K18016 mbhL; membrane-bound hydrogenase subunit alpha [EC:1.12.7.2]
K07795	0.0138796	0.00487908	0.0032269	10	ko:K07795 tctC; putative tricarboxylic transport membrane protein
K07657	0.00263639	0.00967142	0.00322468	14	ko:K07657 phoB; two-component system, OmpR family, phosphate regulon response regulator PhoB
K11216	0.0054136	0.00524878	0.00321218	15	ko:K11216 lsrK; autoinducer-2 kinase [EC:2.7.1.189]
K04073	0.00144507	0.000524088	0.00320601	5	ko:K04073 mhpF; acetaldehyde dehydrogenase [EC:1.2.1.10]
K14048	0	0.00359731	0.00319072	3	ko:K14048 ureAB; urease subunit gamma/beta [EC:3.5.1.5]
K00819	0.0067223	0.00384093	0.00318229	11	ko:K00819 rocD, OAT; ornithine--oxo-acid transaminase [EC:2.6.1.13]
K06934	0.00831781	0.00273681	0.00317884	7	ko:K06934 K06934; uncharacterized protein
K07301	0.00741002	0.00301147	0.00317873	15	ko:K07301 yrbG; cation:H+ antiporter
K07652	0.00283852	0.00191246	0.00316765	9	ko:K07652 vicK; two-component system, OmpR family, sensor histidine kinase VicK [EC:2.7.13.3]
K18006	0.00639163	0.00327267	0.00315959	12	ko:K18006 hoxU; [NiFe] hydrogenase diaphorase moiety small subunit [EC:1.12.1.2]
K19138	0	0.000660519	0.00315934	5	ko:K19138 csm2; CRISPR-associated protein Csm2
K01372	0.00752116	0.00639793	0.00315819	14	ko:K01372 BLMH, pepC; bleomycin hydrolase [EC:3.4.22.40]
K00009	0.00473706	0.00102134	0.00314727	6	ko:K00009 mtlD; mannitol-1-phosphate 5-dehydrogenase [EC:1.1.1.17]
K03439	0.00374922	0.00317607	0.00314631	14	ko:K03439 trmB, METTL1, TRM8; tRNA (guanine-N7-)-methyltransferase [EC:2.1.1.33]
K03634	0.00363753	0.00442891	0.00314196	7	ko:K03634 lolA; outer membrane lipoprotein carrier protein
K13380	0	0.00235689	0.00313705	3	ko:K13380 nuoBCD; NADH-quinone oxidoreductase subunit B/C/D [EC:7.1.1.2]
K11145	0.00749214	0.00267947	0.00313154	8	ko:K11145 K11145; ribonuclease III family protein [EC:3.1.26.-]
K09698	0.00118358	0.00354246	0.00312303	7	ko:K09698 gltX; nondiscriminating glutamyl-tRNA synthetase [EC:6.1.1.24]
K06978	0.00690856	0.00640087	0.00311773	15	ko:K06978 K06978; uncharacterized protein
K01821	0	0.00185075	0.00311621	6	ko:K01821 praC, xylH; 4-oxalocrotonate tautomerase [EC:5.3.2.6]
K17947	0	0.00105892	0.003095	2	ko:K17947 wbiB; dTDP-L-rhamnose 4-epimerase [EC:5.1.3.25]
K02315	0.00489031	0.00109507	0.00309254	6	ko:K02315 dnaC; DNA replication protein DnaC
K19005	0	0	0.00308503	3	ko:K19005 ltaS; lipoteichoic acid synthase [EC:2.7.8.20]
K09800	0.00159607	0.000688713	0.00308264	8	ko:K09800 tamB; translocation and assembly module TamB
K00901	0.00745644	0.000640374	0.00308162	8	ko:K00901 dgkA, DGK; diacylglycerol kinase (ATP) [EC:2.7.1.107]
K07458	0.00993403	0.00335852	0.00308027	10	ko:K07458 vsr; DNA mismatch endonuclease, patch repair protein [EC:3.1.-.-]
K09787	0	0.00242599	0.00307507	9	ko:K09787 K09787; uncharacterized protein
K18786	0.00124552	0.000572826	0.0030616	5	ko:K18786 E2.4.1.321; cellobionic acid phosphorylase [EC:2.4.1.321]
K03274	0.00182034	0.00130427	0.00305798	7	ko:K03274 gmhD, rfaD; ADP-L-glycero-D-manno-heptose 6-epimerase [EC:5.1.3.20]
K07798	0.000601151	0.00361654	0.0030528	6	ko:K07798 cusB, silB; membrane fusion protein, Cu(I)/Ag(I) efflux system
K11617	0	0.00232375	0.00305271	3	ko:K11617 liaS; two-component system, NarL family, sensor histidine kinase LiaS [EC:2.7.13.3]
K03785	0.0103277	0.00153521	0.0030524	10	ko:K03785 aroD; 3-dehydroquinate dehydratase I [EC:4.2.1.10]
K07712	0.00756841	0.00197282	0.00305131	6	ko:K07712 glnG, ntrC; two-component system, NtrC family, nitrogen regulation response regulator GlnG
K07488	0.0142859	0.00252152	0.00304659	5	ko:K07488 K07488; transposase
K14972	0.00960943	0.00188887	0.00304187	1	ko:K14972 PAXIP1, PTIP; PAX-interacting protein 1
K00442	0.0072761	0.00762816	0.00303737	4	ko:K00442 frhD; coenzyme F420 hydrogenase subunit delta
K01029	0.00648982	0.00258258	0.00302509	8	ko:K01029 E2.8.3.5B, scoB; 3-oxoacid CoA-transferase subunit B [EC:2.8.3.5]
K01354	0.00554327	0.00369603	0.00302253	10	ko:K01354 ptrB; oligopeptidase B [EC:3.4.21.83]
K14574	0.00510824	0.00208453	0.00301955	7	ko:K14574 SDO1, SBDS; ribosome maturation protein SDO1
K00797	0.00681241	0.00499707	0.00301841	16	ko:K00797 speE, SRM; spermidine synthase [EC:2.5.1.16]
K01494	0.000390423	0.00145279	0.0030172	7	ko:K01494 dcd; dCTP deaminase [EC:3.5.4.13]
K02647	0.0150165	0.00230341	0.0030157	17	ko:K02647 cdaR; carbohydrate diacid regulator
K05587	0	0.00374099	0.00301396	3	ko:K05587 hoxF; bidirectional [NiFe] hydrogenase diaphorase subunit [EC:7.1.1.2]
K07726	0.00402687	0.00341906	0.00299877	9	ko:K07726 K07726; putative transcriptional regulator
K01629	0	0	0.0029952	3	ko:K01629 rhaD; rhamnulose-1-phosphate aldolase [EC:4.1.2.19]
K00184	0.00918053	0.00403254	0.00299371	12	ko:K00184 K00184; prokaryotic molybdopterin-containing oxidoreductase family, iron-sulfur binding subunit
K00619	0	0.000279546	0.00299044	4	ko:K00619 argA; amino-acid N-acetyltransferase [EC:2.3.1.1]
K02017	0.00165447	0.00697703	0.00298998	13	ko:K02017 modC; molybdate transport system ATP-binding protein [EC:7.3.2.5]
K00205	0	0.00472746	0.00298601	9	ko:K00205 fwdF, fmdF; 4Fe-4S ferredoxin
K01478	0.00547255	0.0024554	0.00298513	12	ko:K01478 arcA; arginine deiminase [EC:3.5.3.6]
K12589	0.00371626	0.000668461	0.00298344	4	ko:K12589 RRP42, EXOSC7; exosome complex component RRP42
K00055	0.0142808	0.0065483	0.00298324	23	ko:K00055 E1.1.1.90; aryl-alcohol dehydrogenase [EC:1.1.1.90]
K10202	0.00376943	0.00197804	0.0029715	7	ko:K10202 ABC.NGC.P1; N-acetylglucosamine transport system permease protein
K07341	0.00107812	0.00219537	0.00296946	5	ko:K07341 doc; death on curing protein
K05979	0.00498333	0.00232806	0.00296926	9	ko:K05979 comB; 2-phosphosulfolactate phosphatase [EC:3.1.3.71]
K03502	0.00143584	0.0015237	0.00296905	5	ko:K03502 umuC; DNA polymerase V
K10747	0.00317381	0.00175081	0.00296862	4	ko:K10747 LIG1; DNA ligase 1 [EC:6.5.1.1 6.5.1.6 6.5.1.7]
K00020	0.0157109	0.00101276	0.00296538	10	ko:K00020 mmsB, HIBADH; 3-hydroxyisobutyrate dehydrogenase [EC:1.1.1.31]
K18932	9.06713e-05	4.43318e-05	0.0029549	1	ko:K18932 ZDHHC; palmitoyltransferase [EC:2.3.1.225]
K03404	0.00215497	0.00190753	0.00295344	10	ko:K03404 chlD, bchD; magnesium chelatase subunit D [EC:6.6.1.1]
K03191	0	0.00108829	0.00293304	3	ko:K03191 ureI; acid-activated urea channel
K03782	0.000700305	0.000836343	0.00293244	5	ko:K03782 katG; catalase-peroxidase [EC:1.11.1.21]
K03124	0.0100254	0.00355505	0.00293138	10	ko:K03124 TFIIB, GTF2B, SUA7, tfb; transcription initiation factor TFIIB
K01430	0	0.00134729	0.00292805	2	ko:K01430 ureA; urease subunit gamma [EC:3.5.1.5]
K00249	0.00425375	0.00148574	0.00290746	9	ko:K00249 ACADM, acd; acyl-CoA dehydrogenase [EC:1.3.8.7]
K09002	0.0021249	0.00366285	0.00290222	10	ko:K09002 csm3; CRISPR-associated protein Csm3
K03442	0.00671848	0.00160533	0.00290205	9	ko:K03442 mscS; small conductance mechanosensitive channel
K02930	0.00607838	0.00268445	0.00289923	7	ko:K02930 RP-L4e, RPL4; large subunit ribosomal protein L4e
K07048	0.00195569	0.00169056	0.0028959	6	ko:K07048 PTER, php; phosphotriesterase-related protein
K13797	0.0133005	0.0067705	0.00288804	12	ko:K13797 rpoBC; DNA-directed RNA polymerase subunit beta-beta' [EC:2.7.7.6]
K07094	0.00396134	0.00210533	0.00288117	10	ko:K07094 pcrB; putative glycerol-1-phosphate prenyltransferase [EC:2.5.1.-]
K17104	0.00253791	0.00221635	0.00288117	9	ko:K17104 E2.5.1.41; phosphoglycerol geranylgeranyltransferase [EC:2.5.1.41]
K01480	0.0111417	0.00236146	0.00287514	12	ko:K01480 speB; agmatinase [EC:3.5.3.11]
K06284	0.00483774	0.0033787	0.00287378	10	ko:K06284 abrB; AbrB family transcriptional regulator, transcriptional pleiotropic regulator of transition state genes
K18955	0	0.00242324	0.00286522	5	ko:K18955 whiB1	2	3	4; WhiB family transcriptional regulator, redox-sensing transcriptional regulator
K10558	0.00679405	0.000177142	0.00286269	4	ko:K10558 lsrA, ego; AI-2 transport system ATP-binding protein
K01623	0.00216423	0.00108223	0.00286227	2	ko:K01623 ALDO; fructose-bisphosphate aldolase, class I [EC:4.1.2.13]
K04655	0.00362687	0.00357303	0.00285951	12	ko:K04655 hypE; hydrogenase expression/formation protein HypE
K19668	0	0.00194452	0.00285896	5	ko:K19668 CBH2, cbhA; cellulose 1,4-beta-cellobiosidase [EC:3.2.1.91]
K03752	0.00283734	0.000191401	0.00285782	4	ko:K03752 mobA; molybdenum cofactor guanylyltransferase [EC:2.7.7.77]
K01092	0.00433063	0.00766676	0.00285633	12	ko:K01092 E3.1.3.25, IMPA, suhB; myo-inositol-1(or 4)-monophosphatase [EC:3.1.3.25]
K06385	0.00499586	0.00278614	0.00285472	8	ko:K06385 spoIIP; stage II sporulation protein P
K03216	0.00856005	0.00303601	0.00285159	11	ko:K03216 trmL, cspR; tRNA (cytidine/uridine-2'-O-)-methyltransferase [EC:2.1.1.207]
K05829	0.000899157	0.000794458	0.00284702	5	ko:K05829 lysY, argC; LysW-gamma-L-alpha-aminoadipyl-6-phosphate/LysW-L-glutamyl-5-phosphate reductase [EC:1.2.1.-]
K01725	0	0.00485328	0.00284556	2	ko:K01725 cynS; cyanate lyase [EC:4.2.1.104]
K09809	0.00295468	0.00306906	0.00283264	11	ko:K09809 tagF; CDP-glycerol glycerophosphotransferase [EC:2.7.8.12]
K09001	0.000530843	0.00168376	0.00282869	6	ko:K09001 anmK; anhydro-N-acetylmuramic acid kinase [EC:2.7.1.170]
K09139	0	0.000700568	0.00280711	3	ko:K09139 K09139; uncharacterized protein
K13694	0	0.000192829	0.00280597	2	ko:K13694 mepS, spr; murein DD-endopeptidase / murein LD-carboxypeptidase [EC:3.4.-.- 3.4.17.13]
K01760	0.00566695	0.00173072	0.0028058	8	ko:K01760 metC; cysteine-S-conjugate beta-lyase [EC:4.4.1.13]
K03383	0	0.00101573	0.00279932	5	ko:K03383 atzD; cyanuric acid amidohydrolase [EC:3.5.2.15]
K02987	0.00717623	0.00506742	0.00279652	9	ko:K02987 RP-S4e, RPS4; small subunit ribosomal protein S4e
K03744	0.0117715	0.01078	0.0027892	23	ko:K03744 lemA; LemA protein
K02188	0.00273601	0.00302054	0.0027863	9	ko:K02188 cbiD; cobalt-precorrin-5B (C1)-methyltransferase [EC:2.1.1.195]
K08322	0.00341901	0.0022451	0.00278591	10	ko:K08322 rspB; L-gulonate 5-dehydrogenase [EC:1.1.1.380]
K01322	0	0.00275436	0.00278582	3	ko:K01322 PREP; prolyl oligopeptidase [EC:3.4.21.26]
K02048	0	0.00418346	0.00278568	7	ko:K02048 cysP; sulfate/thiosulfate transport system substrate-binding protein
K02667	0.00615278	0.00155755	0.0027781	7	ko:K02667 pilR, pehR; two-component system, NtrC family, response regulator PilR
K07043	0.000510902	0.00679713	0.00277618	14	ko:K07043 K07043; uncharacterized protein
K06986	0.000338845	0.00185382	0.00277108	5	ko:K06986 K06986; uncharacterized protein
K01626	0	0.0017726	0.00276789	7	ko:K01626 E2.5.1.54, aroF, aroG, aroH; 3-deoxy-7-phosphoheptulonate synthase [EC:2.5.1.54]
K06333	0	0.00278361	0.00276109	5	ko:K06333 cotJB; spore coat protein JB
K07240	0.0102419	0.00473697	0.00276039	21	ko:K07240 chrA; chromate transporter
K00957	0	0.00327592	0.0027599	7	ko:K00957 cysD; sulfate adenylyltransferase subunit 2 [EC:2.7.7.4]
K00193	0.00307541	0.00370214	0.00275458	6	ko:K00193 cdhC; acetyl-CoA decarbonylase/synthase, CODH/ACS complex subunit beta [EC:2.3.1.169]
K03574	0.0059812	0.00290306	0.00275249	15	ko:K03574 mutT, NUDT15, MTH2; 8-oxo-dGTP diphosphatase [EC:3.6.1.55]
K10536	0.000872848	0.00277585	0.00273707	10	ko:K10536 aguA; agmatine deiminase [EC:3.5.3.12]
K07570	0.00169855	0.00059178	0.00273627	4	ko:K07570 GSP13; general stress protein 13
K09913	0	0	0.00273154	1	ko:K09913 ppnP; purine/pyrimidine-nucleoside phosphorylase [EC:2.4.2.1 2.4.2.2]
K00801	0.00929885	0.00515458	0.00272829	8	ko:K00801 FDFT1; farnesyl-diphosphate farnesyltransferase [EC:2.5.1.21]
K01433	0.00104366	0.00431574	0.00272549	9	ko:K01433 purU; formyltetrahydrofolate deformylase [EC:3.5.1.10]
K15634	0.00265655	0.0038602	0.0027209	14	ko:K15634 gpmB; probable phosphoglycerate mutase [EC:5.4.2.12]
K02841	0	0.00212275	0.00271714	5	ko:K02841 waaC, rfaC; heptosyltransferase I [EC:2.4.-.-]
K01400	0.00877391	0.00115903	0.00271542	6	ko:K01400 nprE; bacillolysin [EC:3.4.24.28]
K00809	0.00582023	0.00343309	0.0027148	11	ko:K00809 DHPS, dys; deoxyhypusine synthase [EC:2.5.1.46]
K06888	0.0103299	0.00353515	0.00270666	11	ko:K06888 K06888; uncharacterized protein
K08227	0	0	0.00269884	1	ko:K08227 lplT; MFS transporter, LPLT family, lysophospholipid transporter
K13821	0.0115237	0.00427836	0.00269467	13	ko:K13821 putA; RHH-type transcriptional regulator, proline utilization regulon repressor / proline dehydrogenase / delta 1-pyrroline-5-carboxylate dehydrogenase [EC:1.5.5.2 1.2.1.88]
K18430	0.00470881	0.00307002	0.0026929	10	ko:K18430 legI, neuB2; N,N'-diacetyllegionaminate synthase [EC:2.5.1.101]
K01959	0.00162204	0.00347324	0.00268966	8	ko:K01959 pycA; pyruvate carboxylase subunit A [EC:6.4.1.1]
K04952	0.00250917	0.000129685	0.00268893	1	ko:K04952 CNGB1; cyclic nucleotide gated channel beta 1
K05773	0	0.00311361	0.00268758	9	ko:K05773 tupB, vupB; tungstate transport system permease protein
K01497	0	0.000968233	0.00268483	4	ko:K01497 ribA, RIB1; GTP cyclohydrolase II [EC:3.5.4.25]
K05566	0.0130095	0.00222629	0.00268109	10	ko:K05566 mnhB, mrpB; multicomponent Na+:H+ antiporter subunit B
K14059	0.00185065	0.00120205	0.00268101	6	ko:K14059 int; integrase
K02106	0.0172363	0.00273496	0.00267931	10	ko:K02106 atoE; short-chain fatty acids transporter
K09482	0.0100836	0.00107663	0.00267722	6	ko:K09482 gatD; glutamyl-tRNA(Gln) amidotransferase subunit D [EC:6.3.5.7]
K07160	0.0132415	0.00383415	0.00267564	14	ko:K07160 pxpA; 5-oxoprolinase (ATP-hydrolysing) subunit A [EC:3.5.2.9]
K02045	0.00238552	0.00252208	0.00267023	5	ko:K02045 cysA; sulfate/thiosulfate transport system ATP-binding protein [EC:7.3.2.3]
K06286	0.00119655	0.00831546	0.00266854	4	ko:K06286 ezrA; septation ring formation regulator
K04652	0.0125344	0.00186958	0.00266678	11	ko:K04652 hypB; hydrogenase nickel incorporation protein HypB
K01525	0	0.000594345	0.00265467	2	ko:K01525 apaH; bis(5'-nucleosyl)-tetraphosphatase (symmetrical) [EC:3.6.1.41]
K01744	0.0121498	0.00424271	0.00263552	18	ko:K01744 aspA; aspartate ammonia-lyase [EC:4.3.1.1]
K03188	0.00349387	0.00173086	0.00263444	4	ko:K03188 ureF; urease accessory protein
K04757	0.00787401	0.00694653	0.00263327	14	ko:K04757 rsbW; serine/threonine-protein kinase RsbW [EC:2.7.11.1]
[truncated: 1,872 more rows]

## Sheet: microbiome-modules
Metabolic modules reconstruction for the gut microbiome - the de novo metatranscriptomics. Number of re-constructed reaction blocks and modules completeness are given in brackets.
Carbohydrate metabolism
Central carbohydrate metabolism
M00001 Glycolysis (Embden-Meyerhof pathway), glucose => pyruvate (21) (complete)
M00002 Glycolysis, core module involving three-carbon compounds (10) (complete)
M00003 Gluconeogenesis, oxaloacetate => fructose-6P (19) (complete)
M00307 Pyruvate oxidation, pyruvate => acetyl-CoA (10) (complete)
M00009 Citrate cycle (TCA cycle, Krebs cycle) (28) (complete)
M00010 Citrate cycle, first carbon oxidation, oxaloacetate => 2-oxoglutarate (5) (complete)
M00011 Citrate cycle, second carbon oxidation, 2-oxoglutarate => oxaloacetate (23) (complete)
M00004 Pentose phosphate pathway (Pentose phosphate cycle) (12) (complete)
M00006 Pentose phosphate pathway, oxidative phase, glucose 6P => ribulose 5P (4) (complete)
M00007 Pentose phosphate pathway, non-oxidative phase, fructose 6P => ribose 5P (5) (complete)
M00580 Pentose phosphate pathway, archaea, fructose 6P => ribose 5P (4) (complete)
M00005 PRPP biosynthesis, ribose 5P => PRPP (1) (complete)
M00008 Entner-Doudoroff pathway, glucose-6P => glyceraldehyde-3P + pyruvate (4) (1 block missing)
M00308 Semi-phosphorylative Entner-Doudoroff pathway, gluconate => glycerate-3P (5) (1 block missing)
M00633 Semi-phosphorylative Entner-Doudoroff pathway, gluconate/galactonate => glycerate-3P (1) (incomplete)
M00309 Non-phosphorylative Entner-Doudoroff pathway, gluconate/galactonate => glycerate (2) (2 blocks missing)
Other carbohydrate metabolism
M00014 Glucuronate pathway (uronate pathway) (6) (incomplete)
M00630 D-Galacturonate degradation (fungi), D-galacturonate => glycerol (0) (incomplete)
M00631 D-Galacturonate degradation (bacteria), D-galacturonate => pyruvate + D-glyceraldehyde 3P (7) (complete)
M00061 D-Glucuronate degradation, D-glucuronate => pyruvate + D-glyceraldehyde 3P (6) (complete)
M00081 Pectin degradation (1) (2 blocks missing)
M00632 Galactose degradation, Leloir pathway, galactose => alpha-D-glucose-1P (4) (complete)
M00552 D-galactonate degradation, De Ley-Doudoroff pathway, D-galactonate => glycerate-3P (3) (2 blocks missing)
M00129 Ascorbate biosynthesis, animals, glucose-1P => ascorbate (5) (2 blocks missing)
M00114 Ascorbate biosynthesis, plants, glucose-6P => ascorbate (11) (incomplete)
M00550 Ascorbate degradation, ascorbate => D-xylulose-5P (6) (1 block missing)
M00854 Glycogen biosynthesis, glucose-1P => glycogen/starch (6) (complete)
M00855 Glycogen degradation, glycogen => glucose-6P (7) (complete)
M00565 Trehalose biosynthesis, D-glucose 1P => trehalose (4) (incomplete)
M00549 Nucleotide sugar biosynthesis, glucose => UDP-glucose (5) (complete)
M00554 Nucleotide sugar biosynthesis, galactose => UDP-galactose (2) (complete)
M00761 Undecaprenylphosphate alpha-L-Ara4N biosynthesis, UDP-GlcA => undecaprenyl phosphate alpha-L-Ara4N (3) (1 block missing)
M00012 Glyoxylate cycle (5) (1 block missing)
M00373 Ethylmalonyl pathway (8) (incomplete)
M00740 Methylaspartate cycle (8) (incomplete)
M00532 Photorespiration (8) (incomplete)
M00013 Malonate semialdehyde pathway, propanoyl-CoA => acetyl-CoA (2) (incomplete)
M00741 Propanoyl-CoA metabolism, propanoyl-CoA => succinyl-CoA (9) (complete)
M00130 Inositol phosphate metabolism, PI=> PIP2 => Ins(1,4,5)P3 => Ins(1,3,4,5)P4 (1) (incomplete)
M00131 Inositol phosphate metabolism, Ins(1,3,4,5)P4 => Ins(1,3,4)P3 => myo-inositol (1) (incomplete)
M00132 Inositol phosphate metabolism, Ins(1,3,4)P3 => phytate (0) (incomplete)
Energy metabolism
Carbon fixation
M00165 Reductive pentose phosphate cycle (Calvin cycle) (13) (1 block missing)
M00166 Reductive pentose phosphate cycle, ribulose-5P => glyceraldehyde-3P (4) (1 block missing)
M00167 Reductive pentose phosphate cycle, glyceraldehyde-3P => ribulose-5P (9) (complete)
M00168 CAM (Crassulacean acid metabolism), dark (2) (complete)
M00169 CAM (Crassulacean acid metabolism), light (2) (complete)
M00172 C4-dicarboxylic acid cycle, NADP - malic enzyme type (3) (1 block missing)
M00171 C4-dicarboxylic acid cycle, NAD - malic enzyme type (3) (incomplete)
M00170 C4-dicarboxylic acid cycle, phosphoenolpyruvate carboxykinase type (2) (2 blocks missing)
M00173 Reductive citrate cycle (Arnon-Buchanan cycle) (32) (1 block missing)
M00376 3-Hydroxypropionate bi-cycle (14) (incomplete)
M00375 Hydroxypropionate-hydroxybutylate cycle (9) (incomplete)
M00374 Dicarboxylate-hydroxybutyrate cycle (18) (incomplete)
M00377 Reductive acetyl-CoA pathway (Wood-Ljungdahl pathway) (10) (complete)
M00579 Phosphate acetyltransferase-acetate kinase pathway, acetyl-CoA => acetate (4) (complete)
M00620 Incomplete reductive citrate cycle, acetyl-CoA => oxoglutarate (17) (complete)
Methane metabolism
M00567 Methanogenesis, CO2 => methane (31) (complete)
M00357 Methanogenesis, acetate => methane (26) (complete)
M00356 Methanogenesis, methanol => methane (14) (complete)
M00563 Methanogenesis, methylamine/dimethylamine/trimethylamine => methane (17) (1 block missing)
M00358 Coenzyme M biosynthesis (3) (1 block missing)
M00608 2-Oxocarboxylic acid chain extension, 2-oxoglutarate => 2-oxoadipate => 2-oxopimelate => 2-oxosuberate (2) (2 blocks missing)
M00174 Methane oxidation, methanotroph, methane => formaldehyde (0) (incomplete)
M00346 Formaldehyde assimilation, serine pathway (9) (1 block missing)
M00345 Formaldehyde assimilation, ribulose monophosphate pathway (5) (complete)
M00344 Formaldehyde assimilation, xylulose monophosphate pathway (3) (1 block missing)
M00378 F420 biosynthesis (2) (incomplete)
M00422 Acetyl-CoA pathway, CO2 => acetyl-CoA (5) (complete)
Nitrogen metabolism
M00175 Nitrogen fixation, nitrogen => ammonia (3) (complete)
M00531 Assimilatory nitrate reduction, nitrate => ammonia (1) (1 block missing)
M00530 Dissimilatory nitrate reduction, nitrate => ammonia (6) (1 block missing)
M00529 Denitrification, nitrate => nitrogen (3) (incomplete)
M00528 Nitrification, ammonia => nitrite (0) (incomplete)
M00804 Complete nitrification, comammox, ammonia => nitrite => nitrate (0) (incomplete)
Sulfur metabolism
M00176 Assimilatory sulfate reduction, sulfate => H2S (6) (1 block missing)
M00596 Dissimilatory sulfate reduction, sulfate => H2S (7) (complete)
M00595 Thiosulfate oxidation by SOX complex, thiosulfate => sulfate (0) (incomplete)
Photosynthesis
M00161 Photosystem II (0) (incomplete)
M00163 Photosystem I (0) (incomplete)
M00597 Anoxygenic photosystem II (0) (incomplete)
M00598 Anoxygenic photosystem I (0) (incomplete)
ATP synthesis
M00144 NADH:quinone oxidoreductase, prokaryotes (16) (complete)
M00145 NAD(P)H:quinone oxidoreductase, chloroplasts and cyanobacteria (2) (incomplete)
M00142 NADH:ubiquinone oxidoreductase, mitochondria (0) (incomplete)
M00143 NADH dehydrogenase (ubiquinone) Fe-S protein/flavoprotein complex, mitochondria (1) (incomplete)
M00146 NADH dehydrogenase (ubiquinone) 1 alpha subcomplex (0) (incomplete)
M00147 NADH dehydrogenase (ubiquinone) 1 beta subcomplex (0) (incomplete)
M00149 Succinate dehydrogenase, prokaryotes (4) (complete)
M00150 Fumarate reductase, prokaryotes (3) (incomplete)
M00148 Succinate dehydrogenase (ubiquinone) (0) (incomplete)
M00162 Cytochrome b6f complex (0) (incomplete)
M00151 Cytochrome bc1 complex respiratory unit (4) (complete)
M00152 Cytochrome bc1 complex (3) (incomplete)
M00154 Cytochrome c oxidase (2) (incomplete)
M00155 Cytochrome c oxidase, prokaryotes (3) (complete)
M00153 Cytochrome bd ubiquinol oxidase (2) (incomplete)
M00417 Cytochrome o ubiquinol oxidase (1) (incomplete)
M00416 Cytochrome aa3-600 menaquinol oxidase (0) (incomplete)
M00156 Cytochrome c oxidase, cbb3-type (2) (incomplete)
M00157 F-type ATPase, prokaryotes and chloroplasts (8) (complete)
M00158 F-type ATPase, eukaryotes (2) (incomplete)
M00159 V-type ATPase, prokaryotes (9) (complete)
M00160 V-type ATPase, eukaryotes (0) (incomplete)
Lipid metabolism
Fatty acid metabolism
M00082 Fatty acid biosynthesis, initiation (7) (complete)
M00083 Fatty acid biosynthesis, elongation (9) (complete)
M00873 Fatty acid biosynthesis in mitochondria, animals (3) (incomplete)
M00874 Fatty acid biosynthesis in mitochondria, fungi (3) (incomplete)
M00085 Fatty acid elongation in mitochondria (1) (2 blocks missing)
M00415 Fatty acid elongation in endoplasmic reticulum (0) (incomplete)
M00086 beta-Oxidation, acyl-CoA synthesis (1) (complete)
M00087 beta-Oxidation (5) (complete)
M00861 beta-Oxidation, peroxisome, VLCFA (2) (1 block missing)
Sterol biosynthesis
M00101 Cholesterol biosynthesis, squalene 2,3-epoxide => cholesterol (1) (incomplete)
M00102 Ergocalciferol biosynthesis (1) (incomplete)
M00103 Cholecalciferol biosynthesis (0) (incomplete)
M00104 Bile acid biosynthesis, cholesterol => cholate/chenodeoxycholate (2) (incomplete)
M00106 Conjugated bile acid biosynthesis, cholate => taurocholate/glycocholate (0) (incomplete)
M00862 beta-Oxidation, peroxisome, tri/dihydroxycholestanoyl-CoA => choloyl/chenodeoxycholoyl-CoA (2) (1 block missing)
M00107 Steroid hormone biosynthesis, cholesterol => prognenolone => progesterone (0) (incomplete)
M00108 C21-Steroid hormone biosynthesis, progesterone => corticosterone/aldosterone (0) (incomplete)
M00109 C21-Steroid hormone biosynthesis, progesterone => cortisol/cortisone (0) (incomplete)
M00110 C19/C18-Steroid hormone biosynthesis, pregnenolone => androstenedione => estrone (0) (incomplete)
Lipid metabolism
M00088 Ketone body biosynthesis, acetyl-CoA => acetoacetate/3-hydroxybutyrate/acetone (5) (complete)
M00089 Triacylglycerol biosynthesis (4) (2 blocks missing)
M00098 Acylglycerol degradation (1) (1 block missing)
M00090 Phosphatidylcholine (PC) biosynthesis, choline => PC (1) (2 blocks missing)
M00091 Phosphatidylcholine (PC) biosynthesis, PE => PC (0) (incomplete)
M00092 Phosphatidylethanolamine (PE) biosynthesis, ethanolamine => PE (1) (2 blocks missing)
M00093 Phosphatidylethanolamine (PE) biosynthesis, PA => PS => PE (3) (complete)
M00094 Ceramide biosynthesis (0) (incomplete)
M00066 Lactosylceramide biosynthesis (0) (incomplete)
M00067 Sulfoglycolipids biosynthesis, ceramide/1-alkyl-2-acylglycerol => sulfatide/seminolipid (0) (incomplete)
M00099 Sphingosine biosynthesis (0) (incomplete)
M00100 Sphingosine degradation (0) (incomplete)
M00113 Jasmonic acid biosynthesis (1) (incomplete)
Nucleotide metabolism
Purine metabolism
M00048 Inosine monophosphate biosynthesis, PRPP + glutamine => IMP (15) (complete)
M00049 Adenine ribonucleotide biosynthesis, IMP => ADP,ATP (6) (complete)
M00050 Guanine ribonucleotide biosynthesis IMP => GDP,GTP (5) (complete)
M00546 Purine degradation, xanthine => urea (9) (incomplete)
Pyrimidine metabolism
M00051 Uridine monophosphate biosynthesis, glutamine (+ PRPP) => UMP (12) (complete)
M00052 Pyrimidine ribonucleotide biosynthesis, UMP => UDP/UTP,CDP/CTP (5) (complete)
M00053 Pyrimidine deoxyribonuleotide biosynthesis, CDP/CTP => dCDP/dCTP,dTDP/dTTP (10) (complete)
M00046 Pyrimidine degradation, uracil => beta-alanine, thymine => 3-aminoisobutanoate (4) (complete)
Amino acid metabolism
Serine and threonine metabolism
M00020 Serine biosynthesis, glycerate-3P => serine (3) (complete)
M00018 Threonine biosynthesis, aspartate => homoserine => threonine (8) (complete)
M00555 Betaine biosynthesis, choline => betaine (2) (complete)
M00033 Ectoine biosynthesis, aspartate => ectoine (3) (2 blocks missing)
Cysteine and methionine metabolism
M00021 Cysteine biosynthesis, serine => cysteine (2) (complete)
M00338 Cysteine biosynthesis, homocysteine + serine => cysteine (2) (complete)
M00609 Cysteine biosynthesis, methionine => cysteine (4) (2 blocks missing)
M00017 Methionine biosynthesis, apartate => homoserine => methionine (9) (complete)
M00034 Methionine salvage pathway (10) (2 blocks missing)
M00035 Methionine degradation (4) (complete)
M00368 Ethylene biosynthesis, methionine => ethylene (1) (2 blocks missing)
Branched-chain amino acid metabolism
M00019 Valine/isoleucine biosynthesis, pyruvate => valine / 2-oxobutanoate => isoleucine (5) (complete)
M00535 Isoleucine biosynthesis, pyruvate => 2-oxobutanoate (4) (complete)
M00570 Isoleucine biosynthesis, threonine => 2-oxobutanoate => isoleucine (6) (complete)
M00432 Leucine biosynthesis, 2-oxoisovalerate => 2-oxoisocaproate (4) (complete)
M00036 Leucine degradation, leucine => acetoacetate + acetyl-CoA (7) (incomplete)
Lysine metabolism
M00016 Lysine biosynthesis, succinyl-DAP pathway, aspartate => lysine (10) (complete)
M00525 Lysine biosynthesis, acetyl-DAP pathway, aspartate => lysine (8) (1 block missing)
M00526 Lysine biosynthesis, DAP dehydrogenase pathway, aspartate => lysine (7) (complete)
M00527 Lysine biosynthesis, DAP aminotransferase pathway, aspartate => lysine (8) (complete)
M00030 Lysine biosynthesis, AAA pathway, 2-oxoglutarate => 2-aminoadipate => lysine (2) (incomplete)
M00433 Lysine biosynthesis, 2-oxoglutarate => 2-oxoadipate (1) (incomplete)
M00031 Lysine biosynthesis, mediated by LysW, 2-aminoadipate => lysine (6) (complete)
M00032 Lysine degradation, lysine => saccharopine => acetoacetyl-CoA (6) (incomplete)
Arginine and proline metabolism
M00028 Ornithine biosynthesis, glutamate => ornithine (9) (complete)
M00763 Ornithine biosynthesis, mediated by LysW, glutamate => ornithine (6) (complete)
M00844 Arginine biosynthesis, ornithine => arginine (4) (complete)
M00845 Arginine biosynthesis, glutamate => acetylcitrulline => arginine (5) (2 blocks missing)
M00029 Urea cycle (5) (1 block missing)
M00015 Proline biosynthesis, glutamate => proline (3) (complete)
M00047 Creatine pathway (0) (incomplete)
Polyamine biosynthesis
M00133 Polyamine biosynthesis, arginine => agmatine => putrescine => spermidine (7) (complete)
M00134 Polyamine biosynthesis, arginine => ornithine => putrescine (1) (1 block missing)
M00135 GABA biosynthesis, eukaryotes, putrescine => GABA (3) (complete)
M00136 GABA biosynthesis, prokaryotes, putrescine => GABA (0) (incomplete)
Histidine metabolism
M00026 Histidine biosynthesis, PRPP => histidine (13) (complete)
M00045 Histidine degradation, histidine => N-formiminoglutamate => glutamate (5) (complete)
Aromatic amino acid metabolism
M00022 Shikimate pathway, phosphoenolpyruvate + erythrose-4P => chorismate (12) (complete)
M00023 Tryptophan biosynthesis, chorismate => tryptophan (10) (complete)
M00024 Phenylalanine biosynthesis, chorismate => phenylalanine (10) (complete)
M00025 Tyrosine biosynthesis, chorismate => tyrosine (9) (complete)
M00040 Tyrosine biosynthesis, prephanate => pretyrosine => tyrosine (1) (1 block missing)
M00042 Catecholamine biosynthesis, tyrosine => dopamine => noradrenaline => adrenaline (1) (incomplete)
M00043 Thyroid hormone biosynthesis, tyrosine => triiodothyronine/thyroxine (0) (incomplete)
M00044 Tyrosine degradation, tyrosine => homogentisate (0) (incomplete)
M00533 Homoprotocatechuate degradation, homoprotocatechuate => 2-oxohept-3-enedioate (1) (incomplete)
M00545 Trans-cinnamate degradation, trans-cinnamate => acetyl-CoA (4) (incomplete)
M00037 Melatonin biosynthesis, tryptophan => serotonin => melatonin (1) (incomplete)
M00038 Tryptophan metabolism, tryptophan => kynurenine => 2-aminomuconate (2) (incomplete)
Other amino acid metabolism
M00027 GABA (gamma-Aminobutyrate) shunt (4) (complete)
M00369 Cyanogenic glycoside biosynthesis, tyrosine => dhurrin (0) (incomplete)
M00118 Glutathione biosynthesis, glutamate => glutathione (2) (complete)
Glycan metabolism
Glycan biosynthesis
M00055 N-glycan precursor biosynthesis (0) (incomplete)
M00072 N-glycosylation by oligosaccharyltransferase (1) (incomplete)
M00073 N-glycan precursor trimming (0) (incomplete)
M00074 N-glycan biosynthesis, high-mannose type (0) (incomplete)
M00075 N-glycan biosynthesis, complex type (1) (incomplete)
M00056 O-glycan biosynthesis, mucin type core (0) (incomplete)
M00872 O-glycan biosynthesis, mannose type (core M3) (0) (incomplete)
M00065 GPI-anchor biosynthesis, core oligosaccharide (0) (incomplete)
M00070 Glycosphingolipid biosynthesis, lacto-series, LacCer => Lc4Cer (0) (incomplete)
M00071 Glycosphingolipid biosynthesis, neolacto-series, LacCer => nLc4Cer (0) (incomplete)
M00068 Glycosphingolipid biosynthesis, globo-series, LacCer => Gb4Cer (0) (incomplete)
M00069 Glycosphingolipid biosynthesis, ganglio series, LacCer => GT3 (0) (incomplete)
Glycosaminoglycan metabolism
M00057 Glycosaminoglycan biosynthesis, linkage tetrasaccharide (0) (incomplete)
M00058 Glycosaminoglycan biosynthesis, chondroitin sulfate backbone (0) (incomplete)
M00059 Glycosaminoglycan biosynthesis, heparan sulfate backbone (0) (incomplete)
M00076 Dermatan sulfate degradation (2) (incomplete)
M00077 Chondroitin sulfate degradation (2) (2 blocks missing)
M00078 Heparan sulfate degradation (3) (incomplete)
M00079 Keratan sulfate degradation (3) (1 block missing)
Lipopolysaccharide metabolism
M00060 KDO2-lipid A biosynthesis, Raetz pathway, LpxL-LpxM type (8) (1 block missing)
M00866 KDO2-lipid A biosynthesis, Raetz pathway, non-LpxL-LpxM type (10) (complete)
M00867 KDO2-lipid A modification pathway (0) (incomplete)
M00063 CMP-KDO biosynthesis (4) (complete)
M00064 ADP-L-glycero-D-manno-heptose biosynthesis (4) (complete)
Metabolism of cofactors and vitamins
Cofactor and vitamin metabolism
M00127 Thiamine biosynthesis, AIR => thiamine-P/thiamine-2P (5) (complete)
M00125 Riboflavin biosynthesis, GTP => riboflavin/FMN/FAD (7) (1 block missing)
M00124 Pyridoxal biosynthesis, erythrose-4P => pyridoxal-5P (5) (1 block missing)
M00115 NAD biosynthesis, aspartate => NAD (6) (complete)
M00810 Nicotine degradation, pyridine pathway, nicotine => 2,6-dihydroxypyridine/succinate semialdehyde (1) (incomplete)
M00811 Nicotine degradation, pyrrolidine pathway, nicotine => succinate semialdehyde (0) (incomplete)
M00622 Nicotinate degradation, nicotinate => fumarate (1) (incomplete)
M00119 Pantothenate biosynthesis, valine/L-aspartate => pantothenate (6) (complete)
M00120 Coenzyme A biosynthesis, pantothenate => CoA (8) (complete)
M00572 Pimeloyl-ACP biosynthesis, BioC-BioH pathway, malonyl-ACP => pimeloyl-ACP (6) (1 block missing)
M00123 Biotin biosynthesis, pimeloyl-ACP/CoA => biotin (4) (complete)
M00573 Biotin biosynthesis, BioI pathway, long-chain-acyl-ACP => pimeloyl-ACP => biotin (4) (1 block missing)
M00577 Biotin biosynthesis, BioW pathway, pimelate => pimeloyl-CoA => biotin (4) (1 block missing)
M00126 Tetrahydrofolate biosynthesis, GTP => THF (13) (complete)
M00840 Tetrahydrofolate biosynthesis, mediated by ribA and trpF, GTP => THF (4) (2 blocks missing)
M00841 Tetrahydrofolate biosynthesis, mediated by PTPS, GTP => THF (5) (1 block missing)
M00842 Tetrahydrobiopterin biosynthesis, GTP => BH4 (2) (1 block missing)
M00843 L-threo-Tetrahydrobiopterin biosynthesis, GTP => L-threo-BH4 (2) (1 block missing)
M00140 C1-unit interconversion, prokaryotes (3) (complete)
M00141 C1-unit interconversion, eukaryotes (2) (complete)
M00868 Heme biosynthesis, animals and fungi, glycine => heme (7) (1 block missing)
M00121 Heme biosynthesis, plants and bacteria, glutamate => heme (12) (1 block missing)
M00846 Siroheme biosynthesis, glutamate => siroheme (10) (complete)
M00847 Heme biosynthesis, archaea, siroheme => heme (0) (incomplete)
M00122 Cobalamin biosynthesis, cobinamide => cobalamin (8) (complete)
M00836 Coenzyme F430 biosynthesis, sirohydrochlorin => coenzyme F430 (0) (incomplete)
M00117 Ubiquinone biosynthesis, prokaryotes, chorismate => ubiquinone (6) (incomplete)
M00128 Ubiquinone biosynthesis, eukaryotes, 4-hydroxybenzoate => ubiquinone (1) (incomplete)
M00116 Menaquinone biosynthesis, chorismate => menaquinol (4) (incomplete)
M00112 Tocopherol/tocotorienol biosynthesis (1) (incomplete)
Biosynthesis of terpenoids and polyketides
Terpenoid backbone biosynthesis
M00095 C5 isoprenoid biosynthesis, mevalonate pathway (7) (complete)
M00849 C5 isoprenoid biosynthesis, mevalonate pathway, archaea (7) (1 block missing)
M00096 C5 isoprenoid biosynthesis, non-mevalonate pathway (9) (complete)
M00364 C10-C20 isoprenoid biosynthesis, bacteria (4) (complete)
M00365 C10-C20 isoprenoid biosynthesis, archaea (2) (complete)
M00366 C10-C20 isoprenoid biosynthesis, plants (2) (2 blocks missing)
M00367 C10-C20 isoprenoid biosynthesis, non-plant eukaryotes (1) (2 blocks missing)
Other terpenoid biosynthesis
M00097 beta-Carotene biosynthesis, GGAP => beta-carotene (1) (incomplete)
M00372 Abscisic acid biosynthesis, beta-carotene => abscisic acid (0) (incomplete)
M00371 Castasterone biosynthesis, campesterol => castasterone (0) (incomplete)
Macrolide biosynthesis
M00773 Tylosin biosynthesis, methylmalonyl-CoA + malonyl-CoA => tylactone => tylosin (0) (incomplete)
M00774 Erythromycin biosynthesis, propanoyl-CoA + methylmalonyl-CoA => deoxyerythronolide B => erythromycin A/B (0) (incomplete)
M00775 Oleandomycin biosynthesis, malonyl-CoA + methylmalonyl-CoA => 8,8a-deoxyoleandolide => oleandomycin (0) (incomplete)
M00776 Pikromycin/methymycin biosynthesis, methylmalonyl-CoA + malonyl-CoA => narbonolide/10-deoxymethynolide => pikromycin/methymycin (0) (incomplete)
M00777 Avermectin biosynthesis, 2-methylbutanoyl-CoA/isobutyryl-CoA => 6,8a-Seco-6,8a-deoxy-5-oxoavermectin 1a/1b aglycone => avermectin A1a/B1a/A1b/B1b (0) (incomplete)
Enediyne biosynthesis
M00824 9-membered enediyne core biosynthesis, malonyl-CoA => 3-hydroxyhexadeca-4,6,8,10,12,14-hexaenoyl-ACP => 9-membered enediyne core (0) (incomplete)
M00825 10-membered enediyne core biosynthesis, malonyl-CoA => 3-hydroxyhexadeca-4,6,8,10,12,14-hexaenoyl-ACP => 10-membered enediyne core (0) (incomplete)
M00826 C-1027 benzoxazolinate moiety biosynthesis, chorismate => benzoxazolinyl-CoA (0) (incomplete)
M00827 C-1027 beta-amino acid moiety biosynthesis, tyrosine => 3-chloro-4,5-dihydroxy-beta-phenylalanyl-PCP (0) (incomplete)
M00828 Maduropeptin beta-hydroxy acid moiety biosynthesis, tyrosine => 3-(4-hydroxyphenyl)-3-oxopropanoyl-PCP (0) (incomplete)
M00829 3,6-Dimethylsalicylyl-CoA biosynthesis, malonyl-CoA => 6-methylsalicylate => 3,6-dimethylsalicylyl-CoA (0) (incomplete)
M00830 Neocarzinostatin naphthoate moiety biosynthesis, malonyl-CoA => 2-hydroxy-5-methyl-1-naphthoate => 2-hydroxy-7-methoxy-5-methyl-1-naphthoyl-CoA (0) (incomplete)
M00831 Kedarcidin 2-hydroxynaphthoate moiety biosynthesis, malonyl-CoA => 3,6,8-trihydroxy-2-naphthoate => 3-hydroxy-7,8-dimethoxy-6-isopropoxy-2-naphthoyl-CoA (0) (incomplete)
M00832 Kedarcidin 2-aza-3-chloro-beta-tyrosine moiety biosynthesis, azatyrosine => 2-aza-3-chloro-beta-tyrosyl-PCP (0) (incomplete)
M00834 Calicheamicin orsellinate moiety biosynthesis, malonyl-CoA => orsellinate-ACP => 5-iodo-2,3-dimethoxyorsellinate-ACP (0) (incomplete)
M00833 Calicheamicin biosynthesis, calicheamicinone => calicheamicin (0) (incomplete)
Type II polyketide biosynthesis
M00778 Type II polyketide backbone biosynthesis, acyl-CoA + malonyl-CoA => polyketide (1) (2 blocks missing)
M00779 Dihydrokalafungin biosynthesis, octaketide => dihydrokalafungin (0) (incomplete)
M00780 Tetracycline/oxytetracycline biosynthesis, pretetramide => tetracycline/oxytetracycline (0) (incomplete)
M00823 Chlortetracycline biosynthesis, pretetramide => chlortetracycline (0) (incomplete)
M00781 Nogalavinone/aklavinone biosynthesis, deoxynogalonate/deoxyaklanonate => nogalavinone/aklavinone (0) (incomplete)
M00782 Mithramycin biosynthesis, 4-demethylpremithramycinone => mithramycin (0) (incomplete)
M00783 Tetracenomycin C/8-demethyltetracenomycin C biosynthesis, tetracenomycin F2 => tetracenomycin C/8-demethyltetracenomycin C (0) (incomplete)
M00784 Elloramycin biosynthesis, 8-demethyltetracenomycin C => elloramycin A (0) (incomplete)
Polyketide sugar unit biosynthesis
M00793 dTDP-L-rhamnose biosynthesis (4) (complete)
M00794 dTDP-6-deoxy-D-allose biosynthesis (0) (incomplete)
M00795 dTDP-beta-L-noviose biosynthesis (0) (incomplete)
M00796 dTDP-D-mycaminose biosynthesis (0) (incomplete)
M00797 dTDP-D-desosamine biosynthesis (0) (incomplete)
M00798 dTDP-L-mycarose biosynthesis (0) (incomplete)
M00799 dTDP-L-oleandrose biosynthesis (0) (incomplete)
M00800 dTDP-L-megosamine biosynthesis (0) (incomplete)
M00801 dTDP-L-olivose biosynthesis (0) (incomplete)
M00802 dTDP-D-forosamine biosynthesis (0) (incomplete)
M00803 dTDP-D-angolosamine biosynthesis (0) (incomplete)
Biosynthesis of other secondary metabolites
beta-Lactam biosynthesis
M00672 Penicillin biosynthesis, aminoadipate + cycteine + valine => penicillin (0) (incomplete)
M00673 Cephamycin C biosynthesis, aminoadipate + cycteine + valine => cephamycin C (0) (incomplete)
M00675 Carbapenem-3-carboxylate biosynthesis, pyrroline-5-carboxylate + malonyl-CoA => carbapenem-3-carboxylate (0) (incomplete)
M00736 Nocardicin A biosynthesis, L-pHPG + arginine + serine => nocardicin A (0) (incomplete)
M00674 Clavaminate biosynthesis, arginine + glyceraldehyde-3P => clavaminate (0) (incomplete)
Biosynthesis of other secondary metabolites
M00039 Monolignol biosynthesis, phenylalanine/tyrosine => monolignol (1) (incomplete)
M00137 Flavanone biosynthesis, phenylalanine => naringenin (1) (incomplete)
M00138 Flavonoid biosynthesis, naringenin => pelargonidin (0) (incomplete)
M00661 Paspaline biosynthesis, geranylgeranyl-PP + indoleglycerol phosphate => paspaline (0) (incomplete)
M00370 Glucosinolate biosynthesis, tryptophan => glucobrassicin (0) (incomplete)
M00814 Acarbose biosynthesis, sedoheptulopyranose-7P => acarbose (0) (incomplete)
M00815 Validamycin A biosynthesis, sedoheptulopyranose-7P => validamycin A (0) (incomplete)
M00786 Fumitremorgin alkaloid biosynthesis, tryptophan + proline => fumitremorgin C/A (0) (incomplete)
M00789 Rebeccamycin biosynthesis, tryptophan => rebeccamycin (0) (incomplete)
M00790 Pyrrolnitrin biosynthesis, tryptophan => pyrrolnitrin (0) (incomplete)
M00805 Staurosporine biosynthesis, tryptophan => staurosporine (0) (incomplete)
M00808 Violacein biosynthesis, tryptophan => violacein (0) (incomplete)
M00835 Pyocyanine biosynthesis, chorismate => pyocyanine (0) (incomplete)
M00837 Prodigiosin biosynthesis, L-proline => prodigiosin (0) (incomplete)
M00838 Undecylprodigiosin biosynthesis, L-proline => undecylprodigiosin (0) (incomplete)
M00877 Kanosamine biosynthesis glucose 6-phosphate => kanosamine (0) (incomplete)
M00785 Cycloserine biosynthesis, arginine/serine => cycloserine (0) (incomplete)
M00787 Bacilysin biosynthesis, prephenate => bacilysin (0) (incomplete)
M00848 Aurachin biosynthesis, anthranilate => aurachin A (1) (incomplete)
M00788 Terpentecin biosynthesis, GGAP => terpentecin (0) (incomplete)
M00819 Pentalenolactone biosynthesis, farnesyl-PP => pentalenolactone (0) (incomplete)
M00876 Staphyloferrin A biosynthesis, L-ornithine => staphyloferrin A (0) (incomplete)
M00875 Staphyloferrin B biosynthesis, L-serine => staphyloferrin B (0) (incomplete)
Xenobiotics biodegradation
Aromatics degradation
M00538 Toluene degradation, toluene => benzoate (1) (2 blocks missing)
M00537 Xylene degradation, xylene => methylbenzoate (1) (2 blocks missing)
M00419 Cymene degradation, p-cymene => p-cumate (0) (incomplete)
M00547 Benzene/toluene degradation, benzene => catechol / toluene => 3-methylcatechol (0) (incomplete)
M00548 Benzene degradation, benzene => catechol (0) (incomplete)
M00551 Benzoate degradation, benzoate => catechol / methylbenzoate => methylcatechol (0) (incomplete)
M00637 Anthranilate degradation, anthranilate => catechol (0) (incomplete)
M00568 Catechol ortho-cleavage, catechol => 3-oxoadipate (1) (incomplete)
M00569 Catechol meta-cleavage, catechol => acetyl-CoA / 4-methylcatechol => propanoyl-CoA (6) (complete)
M00539 Cumate degradation, p-cumate => 2-oxopent-4-enoate + 2-methylpropanoate (1) (incomplete)
M00543 Biphenyl degradation, biphenyl => 2-oxopent-4-enoate + benzoate (0) (incomplete)
M00544 Carbazole degradation, carbazole => 2-oxopent-4-enoate + anthranilate (0) (incomplete)
M00418 Toluene degradation, anaerobic, toluene => benzoyl-CoA (2) (incomplete)
M00541 Benzoyl-CoA degradation, benzoyl-CoA => 3-hydroxypimeloyl-CoA (8) (complete)
M00540 Benzoate degradation, cyclohexanecarboxylic acid =>pimeloyl-CoA (2) (incomplete)
M00534 Naphthalene degradation, naphthalene => salicylate (1) (incomplete)
M00638 Salicylate degradation, salicylate => gentisate (1) (incomplete)
M00624 Terephthalate degradation, terephthalate => 3,4-dihydroxybenzoate (0) (incomplete)
M00623 Phthalate degradation, phthalate => protocatechuate (1) (2 blocks missing)
M00636 Phthalate degradation, phthalate => protocatechuate (0) (incomplete)
Signature modules
Gene set
Pathogenicity
M00852 Vibrio cholerae pathogenicity signature, toxin coregulated pilus (0) (incomplete)
M00850 Vibrio cholerae pathogenicity signature, cholera toxins (0) (incomplete)
M00542 EHEC/EPEC pathogenicity signature, T3SS and effectors (1) (incomplete)
M00363 EHEC pathogenicity signature, Shiga toxin (0) (incomplete)
M00853 ETEC pathogenicity signature, colonization factors (0) (incomplete)
M00576 ETEC pathogenicity signature, heat-labile and heat-stable enterotoxins (0) (incomplete)
M00856 Salmonella enterica pathogenicity signature, typhoid toxin (0) (incomplete)
M00857 Salmonella enterica pathogenicity signature, Vi antigen (0) (incomplete)
M00575 Pertussis pathogenicity signature, T1SS (2) (incomplete)
M00574 Pertussis pathogenicity signature, pertussis toxin (0) (incomplete)
M00564 Helicobacter pylori pathogenicity signature, cagA pathogenicity island (1) (incomplete)
M00859 Bacillus anthracis pathogenicity signature, anthrax toxin (0) (incomplete)
M00860 Bacillus anthracis pathogenicity signature, polyglutamic acid capsule biosynthesis (1) (incomplete)
Drug resistance
M00851 Carbapenem resistance (0) (incomplete)
M00625 Methicillin resistance (0) (incomplete)
M00627 beta-Lactam resistance, Bla system (2) (1 block missing)
M00745 Imipenem resistance, repression of porin OprD (2) (1 block missing)
M00651 Vancomycin resistance, D-Ala-D-Lac type (5) (1 block missing)
M00652 Vancomycin resistance, D-Ala-D-Ser type (3) (2 blocks missing)
M00704 Tetracycline resistance, efflux pump Tet38 (0) (incomplete)
M00725 Cationic antimicrobial peptide (CAMP) resistance, dltABCD operon (1) (incomplete)
M00726 Cationic antimicrobial peptide (CAMP) resistance, lysyl-phosphatidylglycerol (L-PG) synthase MprF (0) (incomplete)
M00730 Cationic antimicrobial peptide (CAMP) resistance, VraFG transporter (0) (incomplete)
M00744 Cationic antimicrobial peptide (CAMP) resistance, protease PgtE (1) (2 blocks missing)
M00718 Multidrug resistance, efflux pump MexAB-OprM (3) (1 block missing)
M00639 Multidrug resistance, efflux pump MexCD-OprJ (0) (incomplete)
M00641 Multidrug resistance, efflux pump MexEF-OprN (1) (incomplete)
M00642 Multidrug resistance, efflux pump MexJK-OprM (2) (incomplete)
M00643 Multidrug resistance, efflux pump MexXY-OprM (1) (incomplete)
M00769 Multidrug resistance, efflux pump MexPQ-OpmE (0) (incomplete)
M00649 Multidrug resistance, efflux pump AdeABC (0) (incomplete)
M00696 Multidrug resistance, efflux pump AcrEF-TolC (1) (incomplete)
M00697 Multidrug resistance, efflux pump MdtEF-TolC (1) (incomplete)
M00698 Multidrug resistance, efflux pump BpeEF-OprC (0) (incomplete)
M00700 Multidrug resistance, efflux pump AbcA (1) (1 block missing)
M00702 Multidrug resistance, efflux pump NorB (0) (incomplete)
M00714 Multidrug resistance, efflux pump QacA (0) (incomplete)
M00705 Multidrug resistance, efflux pump MepA (0) (incomplete)
M00746 Multidrug resistance, repression of porin OmpF (0) (incomplete)
Plant pathogenicity
M00660 Xanthomonas spp. pathogenicity signature, T3SS and effectors (1) (incomplete)
Symbiosis
M00664 Nodulation (0) (incomplete)
Module set
Metabolic capacity
M00611 Oxygenic photosynthesis in plants and cyanobacteria (0) (incomplete)
M00612 Anoxygenic photosynthesis in purple bacteria (0) (incomplete)
M00613 Anoxygenic photosynthesis in green nonsulfur bacteria (0) (incomplete)
M00614 Anoxygenic photosynthesis in green sulfur bacteria (0) (incomplete)
M00617 Methanogen (0) (complete)
M00618 Acetogen (0) (complete)
M00615 Nitrate assimilation (1) (1 block missing)
M00616 Sulfate-sulfur assimilation (3) (incomplete)

## Sheet: Termite host
	Gene transcript abundance (% expression of all genes assigned to KOs for the de novo MT)
Row Labels	% TPMs LM1_1	% TPMs LM1_2	% TPMs LM1_8	Numer of gene transcripts for the termite transcriptome	KO title
K00522	1.2664	1.04746	1.57599	2	ko:K00522 FTH1; ferritin heavy chain [EC:1.16.3.2]
K02126	0.711593	1.74832	1.38267	1	ko:K02126 ATPeF0A, MTATP6, ATP6; F-type H+-transporting ATPase subunit a
K06115	1.3086	1.33175	1.21301	15	ko:K06115 SPTB; spectrin beta
K17751	1.57078	1.43143	1.14857	9	ko:K17751 MYH6_7; myosin heavy chain 6/7
K19326	0.601553	1.12112	1.07646	13	ko:K19326 SYNE1; nesprin-1
K10373	1.1131	1.41656	0.971744	7	ko:K10373 TPM1; tropomyosin 1
K14999	0.948873	0.954049	0.96109	71	ko:K14999 CYP6; cytochrome P450 family 6 [EC:1.14.-.-]
K13126	0.508631	0.579822	0.711117	8	ko:K13126 PABPC; polyadenylate-binding protein
K15003	0.821418	0.561416	0.701052	27	ko:K15003 CYP9; cytochrome P450 family 9 [EC:1.14.-.-]
K03234	0.550179	0.533221	0.600179	1	ko:K03234 EEF2; elongation factor 2
K14859	0.638212	0.774083	0.589359	6	ko:K14859 SSF1_2; ribosome biogenesis protein SSF1/2
K09228	0.591191	0.657761	0.547171	153	ko:K09228 KRAB; KRAB domain-containing zinc finger protein
K12046	0.602536	0.855904	0.545282	2	ko:K12046 TNNT3; troponin T, fast skeletal muscle
K03231	0.490733	0.416046	0.518991	1	ko:K03231 EEF1A; elongation factor 1-alpha
K07375	0.313233	0.294108	0.471149	3	ko:K07375 TUBB; tubulin beta
K12567	0.445533	0.570663	0.435749	12	ko:K12567 TTN; titin [EC:2.7.11.1]
K01176	0.988061	1.31082	0.425425	8	ko:K01176 AMY, amyA, malS; alpha-amylase [EC:3.2.1.1]
K10382	0.297311	0.359438	0.390126	5	ko:K10382 DST; dystonin
K12044	0.417919	0.47433	0.36654	1	ko:K12044 TNNI3; troponin I, cardiac muscle
K02925	0.392155	0.296474	0.346456	6	ko:K02925 RP-L3e, RPL3; large subunit ribosomal protein L3e
K05762	0.175701	0.189583	0.311927	1	ko:K05762 RDX; radixin
K00699	0.268491	0.251728	0.29911	37	ko:K00699 UGT; glucuronosyltransferase [EC:2.4.1.17]
K20526	0.306406	0.319987	0.296085	4	ko:K20526 TAGLN; transgelin
K00789	0.490949	0.452647	0.287392	4	ko:K00789 metK; S-adenosylmethionine synthetase [EC:2.5.1.6]
K10380	0.259209	0.28337	0.276932	11	ko:K10380 ANK; ankyrin
K00934	0.212913	0.206047	0.276842	1	ko:K00934 E2.7.3.3; arginine kinase [EC:2.7.3.3]
K01179	0.216219	0.124744	0.269957	7	ko:K01179 E3.2.1.4; endoglucanase [EC:3.2.1.4]
K02152	0.177231	0.234245	0.26812	1	ko:K02152 ATPeV1G, ATP6G; V-type H+-transporting ATPase subunit G
K02132	0.233232	0.215982	0.260433	2	ko:K02132 ATPeF1A, ATP5A1, ATP1; F-type H+-transporting ATPase subunit alpha
K23961	0.249117	0.207795	0.25686	3	ko:K23961 : No such data.
K12823	0.264067	0.301643	0.253864	6	ko:K12823 DDX5, DBP2; ATP-dependent RNA helicase DDX5/DBP2 [EC:3.6.4.13]
K02896	0.257678	0.163564	0.25113	2	ko:K02896 RP-L24e, RPL24; large subunit ribosomal protein L24e
K05863	0.223178	0.213739	0.247916	3	ko:K05863 SLC25A4S, ANT; solute carrier family 25 (mitochondrial adenine nucleotide translocator), member 4/5/6/31
K00069	0.156009	0.341653	0.244413	11	ko:K00069 HPGD; 15-hydroxyprostaglandin dehydrogenase (NAD) [EC:1.1.1.141]
K03878	0.145095	0.26605	0.243908	1	ko:K03878 ND1; NADH-ubiquinone oxidoreductase chain 1 [EC:7.1.1.2]
K11140	0.322136	0.216575	0.243884	19	ko:K11140 ANPEP, CD13; aminopeptidase N [EC:3.4.11.2]
K16175	0.226007	0.24042	0.241522	5	ko:K16175 SCRIB; protein scribble
K02880	0.28096	0.241117	0.238671	1	ko:K02880 RP-L17e, RPL17; large subunit ribosomal protein L17e
K13356	0.165384	0.197591	0.232496	30	ko:K13356 FAR; alcohol-forming fatty acyl-CoA reductase [EC:1.2.1.84]
K04374	0.228125	0.22853	0.229497	1	ko:K04374 ATF4, CREB2; cyclic AMP-dependent transcription factor ATF-4
K15040	0.174046	0.0974154	0.222437	1	ko:K15040 VDAC2; voltage-dependent anion channel protein 2
K00799	0.165262	0.182548	0.222289	8	ko:K00799 GST, gst; glutathione S-transferase [EC:2.5.1.18]
K00665	0.240206	0.311918	0.221836	32	ko:K00665 FASN; fatty acid synthase, animal type [EC:2.3.1.85]
K02941	0.24188	0.168143	0.217717	1	ko:K02941 RP-LP0, RPLP0; large subunit ribosomal protein LP0
K03881	0.129993	0.263407	0.216107	5	ko:K03881 ND4; NADH-ubiquinone oxidoreductase chain 4 [EC:7.1.1.2]
K09542	0.159392	0.165917	0.213547	5	ko:K09542 CRYAB; crystallin, alpha B
K03102	0.160167	0.167239	0.210031	3	ko:K03102 SQD; squid
K02875	0.207194	0.171879	0.207022	1	ko:K02875 RP-L14e, RPL14; large subunit ribosomal protein L14e
K19867	0.197997	0.198734	0.195253	4	ko:K19867 LDB3; LIM domain-binding protein 3
K02991	0.182249	0.203401	0.191488	1	ko:K02991 RP-S6e, RPS6; small subunit ribosomal protein S6e
K00106	0.16818	0.230698	0.191173	13	ko:K00106 XDH; xanthine dehydrogenase/oxidase [EC:1.17.1.4 1.17.3.2]
K02873	0.245487	0.213108	0.190994	1	ko:K02873 RP-L13e, RPL13; large subunit ribosomal protein L13e
K09565	0.187945	0.164847	0.190309	1	ko:K09565 PPIF; peptidyl-prolyl isomerase F (cyclophilin D) [EC:5.2.1.8]
K01183	0.204331	0.147881	0.185215	34	ko:K01183 E3.2.1.14; chitinase [EC:3.2.1.14]
K04397	0.233693	0.172001	0.18274	12	ko:K04397 CASP7; caspase 7 [EC:3.4.22.60]
K02983	0.18401	0.138102	0.174946	1	ko:K02983 RP-S30e, RPS30; small subunit ribosomal protein S30e
K01689	0.175421	0.119163	0.17345	2	ko:K01689 ENO, eno; enolase [EC:4.2.1.11]
K02984	0.19326	0.182241	0.169326	2	ko:K02984 RP-S3Ae, RPS3A; small subunit ribosomal protein S3Ae
K01379	0.0793817	0.0871512	0.16889	3	ko:K01379 CTSD; cathepsin D [EC:3.4.23.5]
K11251	0.198549	0.164256	0.167506	7	ko:K11251 H2A; histone H2A
K15601	0.168197	0.199836	0.165559	6	ko:K15601 KDM3; [histone H3]-dimethyl-L-lysine9 demethylase [EC:1.14.11.65]
K08836	0.162805	0.167372	0.165436	5	ko:K08836 SLK; STE20-like kinase [EC:2.7.11.1]
K04513	0.105731	0.119691	0.164812	3	ko:K04513 RHOA; Ras homolog gene family, member A
K01530	0.180219	0.168286	0.162386	12	ko:K01530 E7.6.2.1; phospholipid-translocating ATPase [EC:7.6.2.1]
K00911	0.148443	0.147045	0.160991	4	ko:K00911 ITPK; 1D-myo-inositol-triphosphate 3-kinase [EC:2.7.1.127]
K03883	0.0998348	0.243418	0.159806	4	ko:K03883 ND5; NADH-ubiquinone oxidoreductase chain 5 [EC:7.1.1.2]
K15102	0.170545	0.127201	0.158591	1	ko:K15102 SLC25A3, PHC, PIC; solute carrier family 25 (mitochondrial phosphate transporter), member 3
K00710	0.138957	0.135649	0.15476	21	ko:K00710 GALNT; polypeptide N-acetylgalactosaminyltransferase [EC:2.4.1.41]
K10408	0.131328	0.181663	0.154206	125	ko:K10408 DNAH; dynein heavy chain, axonemal
K03283	0.147987	0.141967	0.151249	8	ko:K03283 HSPA1s; heat shock 70kDa protein 1/2/6/8
K15046	0.136618	0.198433	0.149497	3	ko:K15046 IVNS1ABP, NS1BP; influenza virus NS1A-binding protein
K23820	0.145249	0.106228	0.147638	2	ko:K23820 : No such data.
K03781	0.118718	0.0966093	0.146536	4	ko:K03781 katE, CAT, catB, srpA; catalase [EC:1.11.1.6]
K08057	0.115561	0.0919903	0.143574	1	ko:K08057 CALR; calreticulin
K23909	0.0924513	0.111087	0.143373	2	ko:K23909 : No such data.
K02144	0.104583	0.0888897	0.143222	2	ko:K02144 ATPeV1H; V-type H+-transporting ATPase subunit H
K23922	0.118702	0.102583	0.142563	2	ko:K23922 : No such data.
K02133	0.129818	0.107126	0.142337	1	ko:K02133 ATPeF1B, ATP5B, ATP2; F-type H+-transporting ATPase subunit beta [EC:7.1.2.2]
K01672	0.0611184	0.0744496	0.141719	5	ko:K01672 CA; carbonic anhydrase [EC:4.2.1.1]
K02868	0.182207	0.16851	0.136915	1	ko:K02868 RP-L11e, RPL11; large subunit ribosomal protein L11e
K17095	0.106144	0.113605	0.13599	4	ko:K17095 ANXA7_11; annexin A7/11
K02870	0.105733	0.0978427	0.132106	1	ko:K02870 RP-L12e, RPL12; large subunit ribosomal protein L12e
K01904	0.147065	0.14673	0.132084	20	ko:K01904 4CL; 4-coumarate--CoA ligase [EC:6.2.1.12]
K23285	0.146604	0.0956467	0.131716	3	ko:K23285 GULP1, CED6; PTB domain-containing engulfment adapter protein 1
K16806	0.129568	0.133054	0.13155	2	ko:K16806 MAP7D1; MAP7 domain-containing protein 1
K03671	0.135891	0.0940174	0.131531	2	ko:K03671 trxA; thioredoxin 1
K10356	0.164013	0.123085	0.130609	13	ko:K10356 MYO1; myosin I
K01365	0.117703	0.12419	0.130036	3	ko:K01365 CTSL; cathepsin L [EC:3.4.22.15]
K05096	0.142606	0.113733	0.129063	6	ko:K05096 FLT1, VEGFR1; FMS-like tyrosine kinase 1 [EC:2.7.10.1]
K08585	0.0980681	0.105982	0.121463	7	ko:K08585 CAPNN; calpain, invertebrate [EC:3.4.22.-]
K02889	0.132781	0.0934305	0.120863	1	ko:K02889 RP-L21e, RPL21; large subunit ribosomal protein L21e
K01520	0.108051	0.0913654	0.120789	12	ko:K01520 dut, DUT; dUTP pyrophosphatase [EC:3.6.1.23]
K24046	0.13074	0.110732	0.12053	2	ko:K24046 : No such data.
K02969	0.0852816	0.0917713	0.115993	1	ko:K02969 RP-S20e, RPS20; small subunit ribosomal protein S20e
K06528	0.118232	0.0685917	0.115633	1	ko:K06528 LAMP1_2, CD107; lysosomal-associated membrane protein 1/2
K02932	0.101025	0.0747502	0.113821	1	ko:K02932 RP-L5e, RPL5; large subunit ribosomal protein L5e
K23490	0.0864933	0.0865959	0.113098	2	ko:K23490 CYB5; cytochrome b5
K03094	0.0814079	0.0566196	0.112119	1	ko:K03094 SKP1, CBF3D; S-phase kinase-associated protein 1
K14640	0.0761641	0.1274	0.111628	9	ko:K14640 SLC20A, PIT; solute carrier family 20 (sodium-dependent phosphate transporter)
K18080	0.0923255	0.118288	0.111497	4	ko:K18080 TNS; tensin
K18050	0.124233	0.203141	0.111266	9	ko:K18050 PRKCE; novel protein kinase C epsilon type [EC:2.7.11.13]
K02943	0.130561	0.0933781	0.110982	2	ko:K02943 RP-LP2, RPLP2; large subunit ribosomal protein LP2
K05679	0.127399	0.114528	0.110797	18	ko:K05679 ABCG1; ATP-binding cassette, subfamily G (WHITE), member 1
K07192	0.114802	0.0821711	0.110758	2	ko:K07192 FLOT; flotillin
K16061	0.104213	0.0793439	0.110001	1	ko:K16061 BIRC7_8; baculoviral IAP repeat-containing protein 7/8
K14708	0.0630501	0.0649567	0.109727	14	ko:K14708 SLC26A11; solute carrier family 26 (sodium-independent sulfate anion transporter), member 11
K22970	0.0614855	0.108523	0.10903	5	ko:K22970 DHRS11; 17beta-estradiol 17-dehydrogenase / 3beta-hydroxysteroid 3-dehydrogenase [EC:1.1.1.62 1.1.1.270]
K06630	0.0678183	0.077029	0.108958	1	ko:K06630 YWHAE; 14-3-3 protein epsilon
K06086	0.143809	0.132129	0.108135	3	ko:K06086 SORBS1, SH3D5, PONSIN, CAP; sorbin and SH3 domain containing 1
K14000	0.158658	0.13728	0.108089	1	ko:K14000 RRBP1; ribosome-binding protein 1
K02154	0.0971113	0.0957454	0.107868	2	ko:K02154 ATPeV0A, ATP6N; V-type H+-transporting ATPase subunit a
K07937	0.122163	0.061429	0.106855	1	ko:K07937 ARF1; ADP-ribosylation factor 1
K05673	0.144131	0.148884	0.10679	23	ko:K05673 ABCC4; ATP-binding cassette, subfamily C (CFTR/MRP), member 4
K00232	0.0999962	0.102266	0.106381	10	ko:K00232 E1.3.3.6, ACOX1, ACOX3; acyl-CoA oxidase [EC:1.3.3.6]
K04739	0.0740913	0.079505	0.105841	4	ko:K04739 PRKAR; cAMP-dependent protein kinase regulator
K02128	0.116387	0.106772	0.105356	1	ko:K02128 ATPeF0C, ATP5G, ATP9; F-type H+-transporting ATPase subunit c
K01623	0.111325	0.071916	0.10523	1	ko:K01623 ALDO; fructose-bisphosphate aldolase, class I [EC:4.1.2.13]
K02987	0.117346	0.116259	0.104557	1	ko:K02987 RP-S4e, RPS4; small subunit ribosomal protein S4e
K04646	0.104326	0.0753723	0.103589	3	ko:K04646 CLTC; clathrin heavy chain
K12040	0.0598804	0.0698149	0.102345	2	ko:K12040 SLC9A3, NHE3; solute carrier family 9 (sodium/hydrogen exchanger), member 3
K00031	0.164854	0.0778147	0.101534	2	ko:K00031 IDH1, IDH2, icd; isocitrate dehydrogenase [EC:1.1.1.42]
K18622	0.0906634	0.0881502	0.101527	2	ko:K18622 ADD; adducin
K02263	0.0847537	0.0828113	0.101097	1	ko:K02263 COX4; cytochrome c oxidase subunit 4
K22808	0.0867741	0.0815079	0.100687	4	ko:K22808 KANK; KN motif and ankyrin repeat domain-containing protein
K02936	0.152339	0.133096	0.100686	1	ko:K02936 RP-L7Ae, RPL7A; large subunit ribosomal protein L7Ae
K00310	0.0817614	0.0651056	0.0989549	2	ko:K00310 SE; pyrimidodiazepine synthase [EC:1.5.4.1]
K01312	0.13615	0.0866642	0.0988615	8	ko:K01312 PRSS1_2_3; trypsin [EC:3.4.21.4]
K13203	0.105377	0.122337	0.0986229	1	ko:K13203 ZFR; zinc finger RNA-binding protein
K15001	0.106159	0.106785	0.0981816	17	ko:K15001 CYP4; cytochrome P450 family 4 [EC:1.14.-.-]
K02940	0.123971	0.119241	0.0980195	1	ko:K02940 RP-L9e, RPL9; large subunit ribosomal protein L9e
K04520	0.0746804	0.0513427	0.0970978	1	ko:K04520 APP; amyloid beta A4 protein
K10250	0.051426	0.0630717	0.0963437	14	ko:K10250 ELOVL7; elongation of very long chain fatty acids protein 7 [EC:2.3.1.199]
K06530	0.0548281	0.0445368	0.0962817	5	ko:K06530 CD109; CD109 antigen
K21889	0.0639687	0.0507762	0.0959871	1	ko:K21889 TMBIM6, BI1, TEGT; Bax inhibitor 1
K19919	0.0410811	0.13183	0.0956798	7	ko:K19919 CRISP; cysteine-rich secretory protein
K05699	0.102764	0.124306	0.094839	1	ko:K05699 ACTN1_4; actinin alpha 1/4
K14381	0.0891335	0.0745766	0.0946707	1	ko:K14381 SQSTM1; sequestosome 1
K02962	0.0801355	0.0551749	0.0941615	1	ko:K02962 RP-S17e, RPS17; small subunit ribosomal protein S17e
K06114	0.0895307	0.0754025	0.0932126	2	ko:K06114 SPTA; spectrin alpha
K11757	0.0782895	0.0785247	0.0931449	5	ko:K11757 PBRM1, PB1; protein polybromo-1
K05700	0.0677392	0.0766384	0.0924138	3	ko:K05700 VCL; vinculin
K00820	0.12296	0.0746828	0.0921873	3	ko:K00820 glmS, GFPT; glutamine---fructose-6-phosphate transaminase (isomerizing) [EC:2.6.1.16]
K22653	0.0817448	0.0716784	0.0921155	1	ko:K22653 NPTN; neuroplastin
K09478	0.0406492	0.0728837	0.0912725	1	ko:K09478 ACADSB; short/branched chain acyl-CoA dehydrogenase [EC:1.3.99.12]
K02894	0.105356	0.124904	0.0911716	1	ko:K02894 RP-L23e, RPL23; large subunit ribosomal protein L23e
K02147	0.0590658	0.061222	0.0911356	1	ko:K02147 ATPeV1B, ATP6B; V-type H+-transporting ATPase subunit B
K14842	0.104193	0.084664	0.0910006	1	ko:K14842 NSA2; ribosome biogenesis protein NSA2
K02934	0.0931765	0.111455	0.090862	1	ko:K02934 RP-L6e, RPL6; large subunit ribosomal protein L6e
K12311	0.107358	0.0582092	0.0906405	7	ko:K12311 MAN2B1, LAMAN; lysosomal alpha-mannosidase [EC:3.2.1.24]
K03232	0.0693485	0.0541127	0.090545	2	ko:K03232 EEF1B; elongation factor 1-beta
K07827	0.0466984	0.0538101	0.0904895	5	ko:K07827 KRAS, KRAS2; GTPase KRas
K00134	0.0683006	0.0673357	0.0900286	1	ko:K00134 GAPDH, gapA; glyceraldehyde 3-phosphate dehydrogenase [EC:1.2.1.12]
K08798	0.100819	0.110821	0.0899019	2	ko:K08798 MARK; MAP/microtubule affinity-regulating kinase [EC:2.7.11.1]
K11253	0.0755392	0.0650948	0.0888003	1	ko:K11253 H3; histone H3
K13091	0.085866	0.120335	0.0885027	2	ko:K13091 RBM39, RNPC2; RNA-binding protein 39
K05761	0.0804006	0.0615664	0.0883472	1	ko:K05761 VIL1; villin 1
K03262	0.0911027	0.0844519	0.088096	1	ko:K03262 EIF5; translation initiation factor 5
K01251	0.0579908	0.0787406	0.0874353	3	ko:K01251 E3.3.1.1, ahcY; adenosylhomocysteinase [EC:3.3.1.1]
K09580	0.0720831	0.0606593	0.0864941	2	ko:K09580 PDIA1, P4HB; protein disulfide-isomerase A1 [EC:5.3.4.1]
K14209	0.0665773	0.0572437	0.0862177	11	ko:K14209 SLC36A, PAT; solute carrier family 36 (proton-coupled amino acid transporter)
K12838	0.129162	0.133666	0.0860447	3	ko:K12838 PUF60; poly(U)-binding-splicing factor PUF60
K03257	0.104256	0.0730782	0.0858827	1	ko:K03257 EIF4A; translation initiation factor 4A
K23368	0.084802	0.135335	0.085807	1	ko:K23368 TRIP11; thyroid receptor-interacting protein 11
K02978	0.0742071	0.0729526	0.0851912	1	ko:K02978 RP-S27e, RPS27; small subunit ribosomal protein S27e
K02898	0.0853711	0.0826005	0.08498	1	ko:K02898 RP-L26e, RPL26; large subunit ribosomal protein L26e
K11585	0.0865305	0.108403	0.0846116	4	ko:K11585 CBX1, HP1B, SWI6; chromobox protein 1
K04615	0.085583	0.110062	0.0843297	8	ko:K04615 GABBR; gamma-aminobutyric acid type B receptor
K09502	0.0725098	0.0525614	0.0842322	3	ko:K09502 DNAJA1; DnaJ homolog subfamily A member 1
K02883	0.0898154	0.0922153	0.0834188	1	ko:K02883 RP-L18e, RPL18; large subunit ribosomal protein L18e
K03245	0.10677	0.0834441	0.0833808	2	ko:K03245 EIF3J; translation initiation factor 3 subunit J
K01283	0.0981694	0.0699116	0.0831888	13	ko:K01283 ACE, CD143; peptidyl-dipeptidase A [EC:3.4.15.1]
K03233	0.091554	0.0795075	0.0829434	1	ko:K03233 EEF1G; elongation factor 1-gamma
K11852	0.131116	0.140149	0.0827588	5	ko:K11852 USP31; ubiquitin carboxyl-terminal hydrolase 31 [EC:3.4.19.12]
K02930	0.0743995	0.0705644	0.0826574	1	ko:K02930 RP-L4e, RPL4; large subunit ribosomal protein L4e
K23905	0.0572319	0.0496836	0.0819259	1	ko:K23905 : No such data.
K23797	0.102409	0.103847	0.0818177	4	ko:K23797 : No such data.
K17083	0.0640686	0.0602342	0.0812025	2	ko:K17083 FERMT2, KIND2; kindlin 2
K02145	0.0659288	0.0650713	0.0809226	2	ko:K02145 ATPeV1A, ATP6A; V-type H+-transporting ATPase subunit A [EC:7.1.2.2]
K13885	0.0780582	0.0688974	0.0807258	10	ko:K13885 SCARB1; scavenger receptor class B, member 1
K04448	0.0692195	0.057836	0.0806865	1	ko:K04448 JUN; transcription factor AP-1
K01540	0.0481631	0.0621594	0.0805988	7	ko:K01540 ATP1B, CD298; sodium/potassium-transporting ATPase subunit beta
K00901	0.102067	0.0962603	0.0803586	17	ko:K00901 dgkA, DGK; diacylglycerol kinase (ATP) [EC:2.7.1.107]
K02964	0.103421	0.0740252	0.0802648	1	ko:K02964 RP-S18e, RPS18; small subunit ribosomal protein S18e
K12741	0.0719273	0.0825237	0.0802412	2	ko:K12741 HNRNPA1_3; heterogeneous nuclear ribonucleoprotein A1/A3
K13199	0.0671713	0.0687756	0.0794368	2	ko:K13199 SERBP1; plasminogen activator inhibitor 1 RNA-binding protein
K22037	0.058973	0.0678715	0.0793596	16	ko:K22037 inx, zpg, ogre, shakB; innexin
K06269	0.0632105	0.0845994	0.0787619	4	ko:K06269 PPP1C; serine/threonine-protein phosphatase PP1 catalytic subunit [EC:3.1.3.16]
K02900	0.0820955	0.0676545	0.0786945	1	ko:K02900 RP-L27Ae, RPL27A; large subunit ribosomal protein L27Ae
K02995	0.100609	0.0750999	0.0782293	1	ko:K02995 RP-S8e, RPS8; small subunit ribosomal protein S8e
K20279	0.087474	0.0891014	0.0782003	6	ko:K20279 SYNJ; synaptojanin [EC:3.1.3.36]
K07304	0.0295549	0.0481792	0.0773052	2	ko:K07304 msrA; peptide-methionine (S)-S-oxide reductase [EC:1.8.4.11]
K20315	0.0786592	0.081163	0.076467	3	ko:K20315 ARHGAP21_23; Rho GTPase-activating protein 21/23
K07520	0.0688747	0.0931592	0.0764396	2	ko:K07520 ABLIM; actin-binding LIM protein
K14826	0.0825741	0.0509162	0.0764283	1	ko:K14826 FPR3_4; FK506-binding nuclear protein [EC:5.2.1.8]
K17951	0.0746329	0.0676152	0.0762921	4	ko:K17951 CYP27C1; all-trans-retinol 3,4-desaturase [EC:1.14.19.53]
K05759	0.0706248	0.0886042	0.0761502	1	ko:K05759 PFN; profilin
K02129	0.0558228	0.0728497	0.0757704	1	ko:K02129 ATPeF0E, ATP5I; F-type H+-transporting ATPase subunit e
K04506	0.0887476	0.0976356	0.0752647	13	ko:K04506 SIAH1; E3 ubiquitin-protein ligase SIAH1 [EC:2.3.2.27]
K12385	0.0941679	0.0902575	0.0751043	11	ko:K12385 NPC1; Niemann-Pick C1 protein
K04599	0.0894623	0.0757371	0.0736216	17	ko:K04599 MTH; G protein-coupled receptor Mth (Methuselah protein)
K02973	0.0745113	0.0482315	0.0734535	1	ko:K02973 RP-S23e, RPS23; small subunit ribosomal protein S23e
K20371	0.0648943	0.0513096	0.0732246	3	ko:K20371 NUCB; nucleobindin
K01307	0.0963993	0.0462283	0.0729862	5	ko:K01307 GGH; gamma-glutamyl hydrolase [EC:3.4.19.9]
K10359	0.069471	0.0514091	0.072958	7	ko:K10359 MYO7A, USH1B; myosin VIIa
K18644	0.0699806	0.052546	0.0725394	1	ko:K18644 EIF4EBP2; eukaryotic translation initiation factor 4E binding protein 2
K05850	0.0584091	0.0600372	0.0724185	2	ko:K05850 ATP2B; P-type Ca2+ transporter type 2B [EC:7.2.2.10]
K03260	0.0717989	0.0757942	0.0723973	3	ko:K03260 EIF4G; translation initiation factor 4G
K14463	0.0565966	0.0878392	0.0721374	5	ko:K14463 MTTP, MTP; microsomal triglyceride transfer protein large subunit
K08635	0.04982	0.0557894	0.0715272	12	ko:K08635 MMEL1, NEP; neprilysin [EC:3.4.24.11]
K04077	0.0628091	0.0642332	0.0713616	2	ko:K04077 groEL, HSPD1; chaperonin GroEL
K01446	0.0241676	0.0297662	0.0712946	7	ko:K01446 PGRP; peptidoglycan recognition protein
K04237	0.0732992	0.0655647	0.0703804	3	ko:K04237 PARD3; partitioning defective protein 3
K09680	0.0605059	0.0439785	0.070284	6	ko:K09680 coaW; type II pantothenate kinase [EC:2.7.1.33]
K00026	0.0619181	0.0721924	0.0701937	1	ko:K00026 MDH2; malate dehydrogenase [EC:1.1.1.37]
K20721	0.0414578	0.0510753	0.0698746	2	ko:K20721 RTN1; reticulon-1
K19511	0.0787756	0.0612433	0.0691848	19	ko:K19511 PXDN, VPO1; peroxidase [EC:1.11.1.7]
K17277	0.0602248	0.0523532	0.0689508	1	ko:K17277 EPS8; epidermal growth factor receptor kinase substrate 8
K07427	0.107855	0.104414	0.0685326	11	ko:K07427 CYP4V2; docosahexaenoic acid omega-hydroxylase [EC:1.14.14.79]
K01373	0.0646265	0.0539324	0.0684314	1	ko:K01373 CTSF; cathepsin F [EC:3.4.22.41]
K13443	0.0260497	0.0573398	0.0683276	4	ko:K13443 NPC2; Niemann-Pick C2 protein
K16576	0.0582085	0.0249118	0.0682177	2	ko:K16576 ACTR10, ARP11; actin-related protein 10
K17391	0.0595788	0.0534974	0.0677291	2	ko:K17391 IGF2BP1; insulin-like growth factor 2 mRNA-binding protein 1
K14776	0.0564879	0.0462789	0.0676334	4	ko:K14776 DDX10, DBP4; ATP-dependent RNA helicase DDX10/DBP4 [EC:3.6.4.13]
K09378	0.0500605	0.0783081	0.0676236	3	ko:K09378 ATBF1; AT-binding transcription factor 1
K01077	0.0502189	0.0458429	0.0676152	9	ko:K01077 E3.1.3.1, phoA, phoB; alkaline phosphatase [EC:3.1.3.1]
K12811	0.0674494	0.0663596	0.0672658	4	ko:K12811 DDX46, PRP5; ATP-dependent RNA helicase DDX46/PRP5 [EC:3.6.4.13]
K08827	0.0483797	0.0732416	0.0668159	2	ko:K08827 PRPF4B; serine/threonine-protein kinase PRP4 [EC:2.7.11.1]
K17336	0.0789405	0.0607025	0.066666	2	ko:K17336 PLS3; plastin-3
K13249	0.0440542	0.0356471	0.0665162	1	ko:K13249 SSR1; translocon-associated protein subunit alpha
K00327	0.0676016	0.0618574	0.066059	1	ko:K00327 POR; NADPH-ferrihemoprotein reductase [EC:1.6.2.4]
K01769	0.0604612	0.0653156	0.0656707	15	ko:K01769 E4.6.1.2; guanylate cyclase, other [EC:4.6.1.2]
K11173	0.0609206	0.0544333	0.065462	1	ko:K11173 ADHFE1; hydroxyacid-oxoacid transhydrogenase [EC:1.1.99.24]
K00019	0.0332208	0.0325631	0.0653876	3	ko:K00019 E1.1.1.30, bdh; 3-hydroxybutyrate dehydrogenase [EC:1.1.1.30]
K22758	0.0557053	0.046782	0.0653358	1	ko:K22758 CHCHD2; coiled-coil-helix-coiled-coil-helix domain-containing protein 2
K18264	0.0783519	0.0623896	0.0651601	2	ko:K18264 ITM2B; integral membrane protein 2B
K00910	0.0652037	0.0599672	0.065024	3	ko:K00910 ADRBK, GRK; beta-adrenergic-receptor kinase [EC:2.7.11.15]
K23624	0.0522574	0.0553732	0.0647144	5	ko:K23624 PAPLN; papilin
K05658	0.0785943	0.0766184	0.0645826	16	ko:K05658 ABCB1, CD243; ATP-binding cassette, subfamily B (MDR/TAP), member 1 [EC:7.6.2.2]
K05765	0.0826759	0.061809	0.0645246	1	ko:K05765 CFL; cofilin
K02866	0.0570153	0.061954	0.0644431	1	ko:K02866 RP-L10e, RPL10; large subunit ribosomal protein L10e
K00128	0.0616731	0.0593133	0.0643888	5	ko:K00128 ALDH; aldehyde dehydrogenase (NAD+) [EC:1.2.1.3]
K02998	0.0497073	0.04751	0.0642816	1	ko:K02998 RP-SAe, RPSA; small subunit ribosomal protein SAe
K02942	0.0874128	0.0956628	0.064157	1	ko:K02942 RP-LP1, RPLP1; large subunit ribosomal protein LP1
K08738	0.0684208	0.0723991	0.0639529	1	ko:K08738 CYC; cytochrome c
K09884	0.0406282	0.0456161	0.063804	4	ko:K09884 AQPN; aquaporin rerated protein, invertebrate
K09050	0.0577996	0.0437037	0.0636382	2	ko:K09050 CREBN; cAMP response element-binding protein, invertebrate
K00030	0.0510438	0.048015	0.0635433	4	ko:K00030 IDH3; isocitrate dehydrogenase (NAD+) [EC:1.1.1.41]
K05668	0.0671954	0.0692242	0.0635398	5	ko:K05668 ABCC5; ATP-binding cassette, subfamily C (CFTR/MRP), member 5
K09113	0.0518958	0.0851154	0.0632545	3	ko:K09113 MLX; MAX-like protein X
K12485	0.0554214	0.0775878	0.0630533	1	ko:K12485 RAB11FIP3_4; Rab11 family-interacting protein 3/4
K10141	0.0419094	0.0412483	0.062851	1	ko:K10141 SESN1_3; sestrin 1/3
K23958	0.0364601	0.0690378	0.0627193	6	ko:K23958 : No such data.
K01647	0.0505772	0.0462116	0.0623498	1	ko:K01647 CS, gltA; citrate synthase [EC:2.3.3.1]
K03255	0.0877439	0.0718446	0.0621778	4	ko:K03255 TIF31, CLU1; protein TIF31
K15369	0.0609893	0.0600167	0.0621048	1	ko:K15369 TRAK1; trafficking kinesin-binding protein 1
K05022	0.0554784	0.0491946	0.0619937	1	ko:K05022 CLIC2; chloride intracellular channel protein 2
K16687	0.0702613	0.0790222	0.0619733	3	ko:K16687 YAP1, Yki; transcriptional coactivator YAP1
K08202	0.0645414	0.0610035	0.0618949	16	ko:K08202 SLC22A4_5, OCTN; MFS transporter, OCT family, solute carrier family 22 (organic cation transporter), member 4/5
K00802	0.0401648	0.0240073	0.0612329	5	ko:K00802 SMS; spermine synthase [EC:2.5.1.22]
K19525	0.0752955	0.0912518	0.0610865	6	ko:K19525 VPS13A_C; vacuolar protein sorting-associated protein 13A/C
K01052	0.0399631	0.0313427	0.0610592	9	ko:K01052 LIPA; lysosomal acid lipase/cholesteryl ester hydrolase [EC:3.1.1.13]
K09275	0.0609056	0.0675979	0.0609266	4	ko:K09275 TFCP2; transcription factor CP2 and related proteins
K12484	0.0362966	0.0582648	0.0607923	5	ko:K12484 RAB11FIP1_2_5; Rab11 family-interacting protein 1/2/5
K00753	0.0589849	0.0560178	0.0605918	12	ko:K00753 E2.4.1.214; glycoprotein 3-alpha-L-fucosyltransferase [EC:2.4.1.214]
K07511	0.0495559	0.0804125	0.0603956	1	ko:K07511 ECHS1; enoyl-CoA hydratase [EC:4.2.1.17]
K04079	0.0577941	0.0618169	0.0603812	2	ko:K04079 HSP90A, htpG; molecular chaperone HtpG
K10370	0.0581465	0.0532495	0.0603728	1	ko:K10370 TMOD; tropomodulin
K02993	0.0540784	0.063069	0.0600951	1	ko:K02993 RP-S7e, RPS7; small subunit ribosomal protein S7e
K07763	0.0530262	0.0537654	0.0599364	5	ko:K07763 MMP14; matrix metalloproteinase-14 (membrane-inserted) [EC:3.4.24.80]
K02920	0.0385081	0.0276011	0.0596615	1	ko:K02920 RP-L36e, RPL36; large subunit ribosomal protein L36e
K02927	0.0671684	0.0400846	0.0596408	1	ko:K02927 RP-L40e, RPL40; large subunit ribosomal protein L40e
K19946	0.0602452	0.0518856	0.0594756	1	ko:K19946 OPTN, FIP2; optineurin
K13171	0.0564145	0.0706911	0.0591416	1	ko:K13171 SRRM1, SRM160; serine/arginine repetitive matrix protein 1
K01194	0.0332856	0.0537773	0.0591406	9	ko:K01194 TREH, treA, treF; alpha,alpha-trehalase [EC:3.2.1.28]
K19599	0.0748644	0.0628202	0.0590845	2	ko:K19599 DOME; cytokine receptor domeless
K11584	0.0825939	0.0580012	0.0589916	5	ko:K11584 PPP2R5; serine/threonine-protein phosphatase 2A regulatory subunit B'
K02183	0.0522806	0.0734182	0.0587469	8	ko:K02183 CALM; calmodulin
K12874	0.0527366	0.0498136	0.058738	4	ko:K12874 AQR; intron-binding protein aquarius
K02865	0.0684244	0.0482382	0.0586797	2	ko:K02865 RP-L10Ae, RPL10A; large subunit ribosomal protein L10Ae
K12462	0.036478	0.0283603	0.0584638	1	ko:K12462 ARHGDI, RHOGDI; Rho GDP-dissociation inhibitor
K13210	0.0573732	0.08114	0.0578278	3	ko:K13210 FUBP; far upstream element-binding protein
K05330	0.0303429	0.0498655	0.0577691	5	ko:K05330 KCNJN; potassium inwardly-rectifying channel subfamily J, other
K02731	0.0570501	0.0471274	0.0576517	1	ko:K02731 PSMA7; 20S proteasome subunit alpha 4 [EC:3.4.25.1]
K12896	0.061894	0.0636428	0.0575114	1	ko:K12896 SFRS7; splicing factor, arginine/serine-rich 7
K09577	0.0506067	0.0395321	0.0572551	1	ko:K09577 FKBP14; FK506-binding protein 14 [EC:5.2.1.8]
K13161	0.0634076	0.0631072	0.0572352	2	ko:K13161 HNRNPR; heterogeneous nuclear ribonucleoprotein R
K01648	0.113163	0.0488065	0.0570675	3	ko:K01648 ACLY; ATP citrate (pro-S)-lyase [EC:2.3.3.8]
K14686	0.0456701	0.0349101	0.0569899	3	ko:K14686 SLC31A1, CTR1; solute carrier family 31 (copper transporter), member 1
K02951	0.0521899	0.039007	0.0568882	1	ko:K02951 RP-S12e, RPS12; small subunit ribosomal protein S12e
K11592	0.0680622	0.0544153	0.0568254	6	ko:K11592 DICER1, DCR1; endoribonuclease Dicer [EC:3.1.26.-]
K14009	0.0546217	0.0467105	0.0568123	1	ko:K14009 BCAP31, BAP31; B-cell receptor-associated protein 31
K23028	0.0513628	0.0580884	0.0565721	3	ko:K23028 SPECC1; cytospin
K13024	0.0569667	0.0738176	0.0565202	2	ko:K13024 PPIP5K, VIP; inositol-hexakisphosphate/diphosphoinositol-pentakisphosphate 1-kinase [EC:2.7.4.24]
K11290	0.041509	0.0345351	0.0564834	2	ko:K11290 SET, TAF1, I2PP2A; template-activating factor I
K10396	0.0526094	0.0544369	0.0562781	2	ko:K10396 KIF5; kinesin family member 5
K18041	0.0867854	0.0708648	0.0562072	1	ko:K18041 PTP4A; protein tyrosine phosphatase type IVA [EC:3.1.3.48]
K08069	0.0462018	0.0292849	0.0561955	2	ko:K08069 VNN; pantetheine hydrolase [EC:3.5.1.92]
K17597	0.058175	0.0366813	0.0560076	1	ko:K17597 STAU; double-stranded RNA-binding protein Staufen
K04498	0.0719045	0.0747083	0.0559683	5	ko:K04498 EP300, CREBBP, KAT3; E1A/CREB-binding protein [EC:2.3.1.48]
K19527	0.0533294	0.0622254	0.0559452	10	ko:K19527 VPS13D; vacuolar protein sorting-associated protein 13D
K06030	0.0521491	0.0570938	0.0559215	5	ko:K06030 MFN2, FZO1; mitofusin 2 [EC:3.6.5.-]
K08193	0.0451928	0.0333817	0.0558345	17	ko:K08193 SLC17A; MFS transporter, ACS family, solute carrier family 17 (sodium-dependent inorganic phosphate cotransporter), other
K20346	0.0656533	0.0352412	0.0557613	1	ko:K20346 TMED4_9_11; p24 family protein alpha
K01539	0.0485966	0.0421004	0.0557007	1	ko:K01539 ATP1A; sodium/potassium-transporting ATPase subunit alpha [EC:7.2.2.13]
K12200	0.0629434	0.0490608	0.0556112	3	ko:K12200 PDCD6IP, ALIX, RIM20; programmed cell death 6-interacting protein
K12893	0.0657653	0.081087	0.055453	1	ko:K12893 SFRS4_5_6; splicing factor, arginine/serine-rich 4/5/6
K17960	0.0552308	0.0616152	0.0552407	5	ko:K17960 CYP49A; cytochrome P450 family 49 subfamily A
K02891	0.0660126	0.0543697	0.0548368	1	ko:K02891 RP-L22e, RPL22; large subunit ribosomal protein L22e
K06265	0.0692393	0.0492728	0.0547316	3	ko:K06265 DAG1; dystroglycan 1
K01581	0.0759252	0.0634734	0.0546743	1	ko:K01581 E4.1.1.17, ODC1, speC, speF; ornithine decarboxylase [EC:4.1.1.17]
K21763	0.0473881	0.0343413	0.0546263	2	ko:K21763 MAPKBP1; mitogen-activated protein kinase binding protein 1
K06756	0.0544349	0.0413703	0.0545316	1	ko:K06756 NRCAM; neuronal cell adhesion molecule
K05719	0.0317935	0.0412458	0.0543396	4	ko:K05719 ITGB1, CD29; integrin beta 1
K00698	0.0718049	0.0706935	0.0539745	16	ko:K00698 CHS1; chitin synthase [EC:2.4.1.16]
K10358	0.061329	0.0441775	0.0539244	3	ko:K10358 MYO6; myosin VI
K10595	0.0379945	0.0434365	0.0539012	13	ko:K10595 HERC2; E3 ubiquitin-protein ligase HERC2 [EC:2.3.2.26]
K06508	0.0484922	0.0434725	0.0538972	1	ko:K06508 CD81, TAPA1, TSPAN28; CD81 antigen
K23219	0.0480004	0.0395357	0.0537847	2	ko:K23219 MBD5; methyl-CpG-binding domain protein 5
K01527	0.0453695	0.0300734	0.0535852	2	ko:K01527 EGD1, BTF3; nascent polypeptide-associated complex subunit beta
K08660	0.0574054	0.0481484	0.0535753	1	ko:K08660 CNDP2; cytosolic nonspecific dipeptidase [EC:3.4.13.18]
K18592	0.0544022	0.0573775	0.0533549	8	ko:K18592 GGT1_5, CD224; gamma-glutamyltranspeptidase / glutathione hydrolase / leukotriene-C4 hydrolase [EC:2.3.2.2 3.4.19.13 3.4.19.14]
K24068	0.0373563	0.0491617	0.0532845	2	ko:K24068 : No such data.
K01262	0.051742	0.0532696	0.0530389	9	ko:K01262 pepP; Xaa-Pro aminopeptidase [EC:3.4.11.9]
K23792	0.0372251	0.0376139	0.0529518	1	ko:K23792 : No such data.
K09048	0.0599394	0.0456047	0.0528764	2	ko:K09048 CREB3; cyclic AMP-responsive element-binding protein 3
K12472	0.0510328	0.0558999	0.0526761	4	ko:K12472 EPS15; epidermal growth factor receptor substrate 15
K06106	0.0476517	0.0509012	0.0525969	2	ko:K06106 CTTN, EMS1; cortactin
K23691	0.0541632	0.0652434	0.0525171	3	ko:K23691 PKN2; serine/threonine-protein kinase N2 [EC:2.7.11.13]
K14293	0.0347809	0.047113	0.0523484	5	ko:K14293 KPNB1, IPO1; importin subunit beta-1
K02085	0.0521382	0.0552033	0.0521894	4	ko:K02085 APC; adenomatosis polyposis coli protein
K06084	0.0491713	0.0381729	0.0521681	4	ko:K06084 LMO7, FBXO20; F-box protein 20
K05643	0.0553887	0.0501834	0.0520794	7	ko:K05643 ABCA3; ATP-binding cassette, subfamily A (ABC1), member 3
K00688	0.0400827	0.0381894	0.0520267	4	ko:K00688 PYG, glgP; glycogen phosphorylase [EC:2.4.1.1]
K10369	0.0666629	0.0571596	0.0520057	4	ko:K10369 SVIL; supervillin
K06672	0.0644386	0.051718	0.0519777	8	ko:K06672 SCC2, NIPBL; cohesin loading factor subunit SCC2
K05858	0.0489351	0.0610172	0.051961	3	ko:K05858 PLCB; phosphatidylinositol phospholipase C, beta [EC:3.1.4.11]
K06096	0.0309793	0.0311597	0.0518214	1	ko:K06096 VAPA; vesicle-associated membrane protein-associated protein A
K06095	0.0573503	0.0525315	0.051752	2	ko:K06095 MPDZ, MUPP1, Patj; multiple PDZ domain protein
K18405	0.0409521	0.0464522	0.05171	7	ko:K18405 TDRD1_4_6_7; tudor domain-containing protein 1/4/6/7
K19519	0.0535845	0.0422774	0.0516113	4	ko:K19519 TGFBI, BIGH3; transforming growth factor-beta-induced protein
K00326	0.0505455	0.0506626	0.051473	3	ko:K00326 E1.6.2.2; cytochrome-b5 reductase [EC:1.6.2.2]
K12382	0.0457252	0.0425813	0.0511246	1	ko:K12382 PSAP, SGP1; saposin
K14443	0.0417111	0.056719	0.0510686	2	ko:K14443 TOB; protein Tob/BTG
K01681	0.0616924	0.0568606	0.051043	2	ko:K01681 ACO, acnA; aconitate hydratase [EC:4.2.1.3]
K04536	0.0413816	0.0390756	0.0508028	1	ko:K04536 GNB1; guanine nucleotide-binding protein G(I)/G(S)/G(T) subunit beta-1
K06699	0.0462365	0.0594585	0.0505204	3	ko:K06699 PSME4; proteasome activator subunit 4
K00921	0.046688	0.0528656	0.050515	7	ko:K00921 PIKFYVE, FAB1; 1-phosphatidylinositol-3-phosphate 5-kinase [EC:2.7.1.150]
K10105	0.0344297	0.0471158	0.0505	1	ko:K10105 LIPT1; lipoyltransferase 1
K15979	0.0632166	0.0432872	0.0503672	1	ko:K15979 SND1; staphylococcal nuclease domain-containing protein 1
K17086	0.0347544	0.0245148	0.0502924	5	ko:K17086 TM9SF2_4; transmembrane 9 superfamily member 2/4
K01464	0.0484942	0.0360877	0.0502358	2	ko:K01464 DPYS, dht, hydA; dihydropyrimidinase [EC:3.5.2.2]
K22390	0.0419205	0.0360133	0.0502133	5	ko:K22390 ACP7; acid phosphatase type 7
K04372	0.0687994	0.0399969	0.0501895	2	ko:K04372 MKNK, MNK; MAP kinase interacting serine/threonine kinase [EC:2.7.11.1]
K12812	0.0459224	0.0719761	0.0501414	1	ko:K12812 DDX39B, UAP56, SUB2; ATP-dependent RNA helicase UAP56/SUB2 [EC:3.6.4.13]
K02957	0.044151	0.0307004	0.0500809	1	ko:K02957 RP-S15Ae, RPS15A; small subunit ribosomal protein S15Ae
K00417	0.0533901	0.0495758	0.0500218	1	ko:K00417 QCR7, UQCRB; ubiquinol-cytochrome c reductase subunit 7
K14411	0.0475303	0.0449567	0.0499647	6	ko:K14411 MSI; RNA-binding protein Musashi
K22525	0.0473673	0.056706	0.049917	3	ko:K22525 MKL; MKL/myocardin-like protein
K05749	0.0388526	0.0511493	0.0496526	5	ko:K05749 CYFIP; cytoplasmic FMR1 interacting protein
K17577	0.0363108	0.040169	0.049544	1	ko:K17577 SH2D4A; SH2 domain-containing protein 4A
K02938	0.0560507	0.048839	0.0495191	1	ko:K02938 RP-L8e, RPL8; large subunit ribosomal protein L8e
K07874	0.059186	0.0495922	0.0494956	4	ko:K07874 RAB1A; Ras-related protein Rab-1A
K02127	0.0349916	0.033078	0.049399	1	ko:K02127 ATPeF0B, ATP5F1, ATP4; F-type H+-transporting ATPase subunit b
K13506	0.0534211	0.0384944	0.0493252	4	ko:K13506 GPAT3_4, AGPAT9, AGPAT6; glycerol-3-phosphate O-acyltransferase 3/4 [EC:2.3.1.15]
K14163	0.0480853	0.0522484	0.0491785	4	ko:K14163 EPRS; bifunctional glutamyl/prolyl-tRNA synthetase [EC:6.1.1.17 6.1.1.15]
K02955	0.0570005	0.0489907	0.0491531	2	ko:K02955 RP-S14e, RPS14; small subunit ribosomal protein S14e
K14400	0.0494361	0.0476233	0.049127	4	ko:K14400 PCF11; pre-mRNA cleavage complex 2 protein Pcf11
K05746	0.0430536	0.0401479	0.0491164	2	ko:K05746 ENAH, MENA; enabled
K03768	0.035052	0.0286169	0.049113	2	ko:K03768 PPIB, ppiB; peptidyl-prolyl cis-trans isomerase B (cyclophilin B) [EC:5.2.1.8]
K14258	0.0320982	0.035304	0.0491036	11	ko:K14258 TRET1; facilitated trehalose transporter
K19383	0.0476945	0.046564	0.0490856	2	ko:K19383 TGIF1; homeobox protein TGIF1
K07208	0.0389572	0.0396795	0.0485952	1	ko:K07208 RHEB; Ras homolog enriched in brain
K19526	0.0506249	0.0516497	0.048565	9	ko:K19526 VPS13B; vacuolar protein sorting-associated protein 13B
K07893	0.0489282	0.0395051	0.0485646	1	ko:K07893 RAB6A; Ras-related protein Rab-6A
K02960	0.0636525	0.063861	0.0483722	1	ko:K02960 RP-S16e, RPS16; small subunit ribosomal protein S16e
K11255	0.0673911	0.0491751	0.0483443	3	ko:K11255 NCOA2, TIF2, KAT13C; nuclear receptor coactivator 2
K02177	0.0639359	0.0764644	0.0480095	2	ko:K02177 BRU; bruno
K17923	0.0546112	0.0672158	0.0479991	3	ko:K17923 SNX9_18_33; sorting nexin-9/18/33
K02138	0.0381487	0.0595591	0.047892	1	ko:K02138 ATPeF0D, ATP5H, ATP7; F-type H+-transporting ATPase subunit d
K02136	0.0395721	0.0342473	0.0478786	1	ko:K02136 ATPeF1G, ATP5C1, ATP3; F-type H+-transporting ATPase subunit gamma
K17493	0.0403558	0.0522525	0.0477869	4	ko:K17493 CAMSAP; calmodulin-regulated spectrin-associated protein
K10696	0.0551881	0.0450855	0.0475844	4	ko:K10696 BRE1; E3 ubiquitin-protein ligase BRE1 [EC:2.3.2.27]
K02872	0.027865	0.0393645	0.0475147	1	ko:K02872 RP-L13Ae, RPL13A; large subunit ribosomal protein L13Ae
K12822	0.0434252	0.0620834	0.0474437	2	ko:K12822 RBM25, S164; RNA-binding protein 25
K17550	0.0355603	0.0424298	0.0474062	1	ko:K17550 PPP1R7, SDS22; protein phosphatase 1 regulatory subunit 7
K17914	0.0334573	0.0429097	0.0473886	5	ko:K17914 KIF13; kinesin family member 13
K20286	0.051338	0.0666247	0.0473569	3	ko:K20286 TMF1; TATA element modulatory factor
K08601	0.0401164	0.031783	0.0473453	3	ko:K08601 CYLD, USLP2; ubiquitin carboxyl-terminal hydrolase CYLD [EC:3.4.19.12]
K05011	0.0216457	0.0342763	0.0473267	2	ko:K05011 CLCN2; chloride channel 2
K03263	0.0540142	0.0202115	0.0472302	2	ko:K03263 EIF5A; translation initiation factor 5A
K24015	0.0549385	0.0641819	0.0471934	16	ko:K24015 UNC80; protein unc-80
K10719	0.03538	0.0282027	0.0470385	6	ko:K10719 JHEH; juvenile hormone epoxide hydrolase
K16759	0.0474515	0.036149	0.0469524	5	ko:K16759 CCDC102A; coiled-coil domain-containing protein 102A
K06820	0.0370358	0.046447	0.04695	4	ko:K06820 PLXNA; plexin A
K00750	0.0626117	0.0504695	0.0468844	2	ko:K00750 GYG1, GYG2; glycogenin [EC:2.4.1.186]
K11583	0.0478362	0.0501522	0.0468392	7	ko:K11583 PPP2R3; serine/threonine-protein phosphatase 2A regulatory subunit B''
K01875	0.0570552	0.0419881	0.0467756	5	ko:K01875 SARS, serS; seryl-tRNA synthetase [EC:6.1.1.11]
K22659	0.0334433	0.0315398	0.0467644	1	ko:K22659 CLSTN1; calsyntenin 1
K04437	0.0378949	0.0407534	0.0463371	3	ko:K04437 FLNA; filamin
K00966	0.0460084	0.0471437	0.0463207	2	ko:K00966 GMPP; mannose-1-phosphate guanylyltransferase [EC:2.7.7.13]
K08056	0.0460268	0.0395076	0.046261	1	ko:K08056 PDIA3, GRP58; protein disulfide-isomerase A3 [EC:5.3.4.1]
K06497	0.0357009	0.0339593	0.0462606	3	ko:K06497 CD63, MLA1, TSPAN30; CD63 antigen
K13219	0.0531296	0.0740164	0.0461983	1	ko:K13219 SFPQ, PSF; splicing factor, proline- and glutamine-rich
K03258	0.0489543	0.0372778	0.046162	1	ko:K03258 EIF4B; translation initiation factor 4B
K09407	0.0466468	0.0404433	0.0459943	2	ko:K09407 FOXN; forkhead box protein N
K11722	0.0501331	0.0515613	0.0458514	3	ko:K11722 BRD4; bromodomain-containing protein 4
K16059	0.0271882	0.0386857	0.045685	2	ko:K16059 STIM1; stromal interaction molecule 1
K07200	0.048195	0.0486324	0.0456545	4	ko:K07200 PRKAG; 5'-AMP-activated protein kinase, regulatory gamma subunit
K08875	0.0498596	0.0627968	0.0456206	3	ko:K08875 NRBP; nuclear receptor-binding protein
K12898	0.0424135	0.058484	0.045372	4	ko:K12898 HNRNPF_H; heterogeneous nuclear ribonucleoprotein F/H
K18743	0.0561486	0.045323	0.0453052	1	ko:K18743 CAPRIN1, GPIAP1; caprin-1
K12194	0.047838	0.033989	0.0451988	1	ko:K12194 CHMP4, SNF7, VPS32; charged multivesicular body protein 4
K02885	0.0585318	0.0578891	0.045139	1	ko:K02885 RP-L19e, RPL19; large subunit ribosomal protein L19e
K00972	0.0392564	0.024013	0.0450991	1	ko:K00972 UAP1; UDP-N-acetylglucosamine/UDP-N-acetylgalactosamine diphosphorylase [EC:2.7.7.23 2.7.7.83]
K17501	0.0454373	0.0377547	0.0450186	1	ko:K17501 PPM1E, POPX1; protein phosphatase 1E [EC:3.1.3.16]
K10693	0.0504628	0.0531992	0.0449905	8	ko:K10693 MYCBP2, PAM; RCR-type E3 ubiquitin transferase [EC:2.3.2.33]
K12393	0.0234269	0.0354517	0.044971	2	ko:K12393 AP1M; AP-1 complex subunit mu
K08288	0.0363623	0.0399257	0.044944	2	ko:K08288 PRKCSH; protein kinase C substrate 80K-H
K06082	0.0449524	0.0361258	0.0448997	2	ko:K06082 FARP2, FRG; FERM, RhoGEF and pleckstrin domain protein 2
K16506	0.0520558	0.0544226	0.0446969	7	ko:K16506 FAT1_2_3; protocadherin Fat 1/2/3
K00940	0.035702	0.0283459	0.0446925	2	ko:K00940 ndk, NME; nucleoside-diphosphate kinase [EC:2.7.4.6]
K01115	0.0648494	0.0487649	0.0446578	5	ko:K01115 PLD1_2; phospholipase D1/2 [EC:3.1.4.4]
K22383	0.0468529	0.0428007	0.0445653	1	ko:K22383 IRF2BP; interferon regulatory factor 2-binding protein
K08764	0.0516974	0.0380469	0.0445452	1	ko:K08764 SCP2, SCPX; sterol carrier protein 2 [EC:2.3.1.176]
K14007	0.0469032	0.0459373	0.0444524	3	ko:K14007 SEC24; protein transport protein SEC24
K01899	0.0360629	0.0264712	0.0443866	1	ko:K01899 LSC1; succinyl-CoA synthetase alpha subunit [EC:6.2.1.4 6.2.1.5]
K18061	0.0389203	0.0422651	0.0443524	12	ko:K18061 SBF1_2, MTMR5_13; myotubularin-related protein 5/13
K13868	0.0322397	0.0497114	0.0442591	5	ko:K13868 SLC7A9, BAT1; solute carrier family 7 (L-type amino acid transporter), member 9
K06094	0.0412192	0.0345502	0.0442513	1	ko:K06094 LLGL; lethal(2) giant larvae protein
K01280	0.0447632	0.0387066	0.0442235	1	ko:K01280 TPP2; tripeptidyl-peptidase II [EC:3.4.14.10]
K02270	0.0269406	0.0290799	0.0441421	2	ko:K02270 COX7A; cytochrome c oxidase subunit 7a
K19176	0.0445733	0.0448322	0.0440682	6	ko:K19176 FAAH2; fatty acid amide hydrolase 2 [EC:3.5.1.99]
K17943	0.0615812	0.0560791	0.0440363	3	ko:K17943 PUM; pumilio RNA-binding family
K12886	0.0313872	0.0376171	0.0439817	2	ko:K12886 HNRNPK; heterogeneous nuclear ribonucleoprotein K
K14937	0.0718799	0.0382952	0.0439814	5	ko:K14937 CYP15A1_C1; methyl farnesoate epoxidase / farnesoate epoxidase [EC:1.14.14.127 1.14.14.128]
K01135	0.0303195	0.0321262	0.0437418	12	ko:K01135 ARSB; arylsulfatase B [EC:3.1.6.12]
K15188	0.0456677	0.0433175	0.0437031	3	ko:K15188 CCNT; cyclin T
K02929	0.0278341	0.0426502	0.0436967	1	ko:K02929 RP-L44e, RPL44; large subunit ribosomal protein L44e
K10479	0.0309083	0.0305734	0.0436407	5	ko:K10479 BTBD7; BTB/POZ domain-containing protein 7
K14573	0.0556029	0.0479158	0.0435362	2	ko:K14573 NOP4, RBM28; nucleolar protein 4
K16669	0.0257346	0.0366127	0.0435177	18	ko:K16669 FAT4; protocadherin Fat 4
K16726	0.0393184	0.036847	0.0431074	2	ko:K16726 ANKRD17, MASK; ankyrin repeat domain-containing protein 17
K20225	0.0402639	0.0465545	0.0429654	6	ko:K20225 CIC; capicua transcriptional repressor
K04373	0.0540587	0.0488776	0.0428616	1	ko:K04373 RPS6KA; ribosomal protein S6 kinase alpha-1/2/3/6 [EC:2.7.11.1]
K18055	0.0475746	0.0383637	0.0428165	1	ko:K18055 HIF1AN; hypoxia-inducible factor 1-alpha inhibitor (HIF hydroxylase) [EC:1.14.11.30]
K23617	0.0732512	0.0605015	0.0427556	7	ko:K23617 ACSF2; medium-chain acyl-CoA ligase, mitochondrial [EC:6.2.1.2]
K08490	0.0446074	0.0392798	0.042753	1	ko:K08490 STX5; syntaxin 5
K16739	0.033794	0.047593	0.0426674	1	ko:K16739 NDEL1; nuclear distribution protein NudE-like 1
K03036	0.0308002	0.0341807	0.0426313	2	ko:K03036 PSMD11, RPN6; 26S proteasome regulatory subunit N6
K14410	0.0387124	0.0350432	0.0425949	4	ko:K14410 ACP2; lysosomal acid phosphatase [EC:3.1.3.2]
K01953	0.0183404	0.0239439	0.042492	1	ko:K01953 asnB, ASNS; asparagine synthase (glutamine-hydrolysing) [EC:6.3.5.4]
K20123	0.0369796	0.0420759	0.0423056	1	ko:K20123 PACSIN; protein kinase C and casein kinase substrate in neurons protein
K02150	0.0399669	0.0390636	0.0422708	1	ko:K02150 ATPeV1E, ATP6E; V-type H+-transporting ATPase subunit E
K17087	0.0326362	0.032895	0.0422489	3	ko:K17087 TM9SF3; transmembrane 9 superfamily member 3
K10362	0.0498785	0.0593263	0.0422365	4	ko:K10362 MYO18; myosin XVIII
K18586	0.045542	0.0262529	0.0421306	1	ko:K18586 COQ4; ubiquinone biosynthesis protein COQ4
K20471	0.0417303	0.0422115	0.0421249	3	ko:K20471 COPD, ARCN1, RET2; coatomer subunit delta
K12826	0.0408812	0.0389161	0.0420883	3	ko:K12826 SF3A2, SAP62; splicing factor 3A subunit 2
K13168	0.0561212	0.0702535	0.0419534	2	ko:K13168 SFRS16; splicing factor, arginine/serine-rich 16
K23390	0.0426634	0.0350067	0.0417348	2	ko:K23390 BAG6; large proline-rich protein BAG6
K14648	0.0244872	0.0144014	0.0416434	1	ko:K14648 ENDOU, PP11; poly(U)-specific endoribonuclease [EC:3.1.-.-]
K12828	0.0461698	0.0680646	0.0414914	3	ko:K12828 SF3B1, SAP155; splicing factor 3B subunit 1
K13948	0.0501543	0.0419843	0.0414842	2	ko:K13948 PTGR1, LTB4DH; prostaglandin reductase 1 [EC:1.3.1.74 1.3.1.48]
K06237	0.0160946	0.049164	0.0414751	3	ko:K06237 COL4A; collagen, type IV, alpha
K01277	0.0232927	0.0343813	0.0414358	2	ko:K01277 DPP3; dipeptidyl-peptidase III [EC:3.4.14.4]
K17552	0.0419211	0.0524441	0.0414059	2	ko:K17552 PPP1R10; protein phosphatase 1 regulatory subunit 10
K19269	0.0669516	0.0622232	0.041351	5	ko:K19269 PGP, PGLP; phosphoglycolate phosphatase [EC:3.1.3.18 3.1.3.48]
K14709	0.0149229	0.020242	0.0411858	11	ko:K14709 SLC39A1_2_3, ZIP1_2_3; solute carrier family 39 (zinc transporter), member 1/2/3
K10421	0.0311688	0.0427052	0.0411799	1	ko:K10421 CLIP1, RSN; CAP-Gly domain-containing linker protein 1
K17335	0.0546118	0.0574082	0.0410657	1	ko:K17335 NFAT5; nuclear factor of activated T-cells 5
K16578	0.0315471	0.0343708	0.0409527	1	ko:K16578 CLASP1_2; CLIP-associating protein 1/2
K14427	0.0425416	0.0315203	0.0408045	2	ko:K14427 SLC12A4_6, KCC1_3; solute carrier family 12 (potassium/chloride transporter), member 4/6
K22762	0.0394793	0.0370398	0.0407288	2	ko:K22762 DESI1, PPPDE2; desumoylating isopeptidase 1 [EC:3.4.-.-]
K10395	0.0471723	0.0496398	0.0406689	5	ko:K10395 KIF4_21_27; kinesin family member 4/21/27
K22282	0.0452134	0.0331622	0.0406542	4	ko:K22282 FAXDC2; fatty acid hydroxylase domain-containing protein 2
K00140	0.0375704	0.0408943	0.0406146	1	ko:K00140 mmsA, iolA, ALDH6A1; malonate-semialdehyde dehydrogenase (acetylating) / methylmalonate-semialdehyde dehydrogenase [EC:1.2.1.18 1.2.1.27]
K09487	0.0412125	0.0371265	0.0405468	1	ko:K09487 HSP90B, TRA1; heat shock protein 90kDa beta
K24060	0.0500988	0.04583	0.0405439	2	ko:K24060 : No such data.
K15730	0.0266914	0.0275847	0.0404722	1	ko:K15730 PTGES3; cytosolic prostaglandin-E synthase [EC:5.3.99.3]
K12837	0.0463713	0.0440705	0.0401471	3	ko:K12837 U2AF2; splicing factor U2AF 65 kDa subunit
K00207	0.0687504	0.0414061	0.0399322	1	ko:K00207 DPYD; dihydropyrimidine dehydrogenase (NADP+) [EC:1.3.1.2]
K05688	0.0380564	0.0385083	0.0398676	1	ko:K05688 PINK1; PTEN induced putative kinase 1 [EC:2.7.11.1]
K04714	0.0447146	0.0259299	0.0398673	3	ko:K04714 SGMS; shingomyelin synthase [EC:2.7.8.27]
K00234	0.0320758	0.0368557	0.0397805	1	ko:K00234 SDHA, SDH1; succinate dehydrogenase (ubiquinone) flavoprotein subunit [EC:1.3.5.1]
K10691	0.0433377	0.0345868	0.0396696	3	ko:K10691 UBR4, ZUBR1; E3 ubiquitin-protein ligase UBR4 [EC:2.3.2.27]
K09237	0.0460895	0.0310218	0.0395944	1	ko:K09237 TTK; tramtrack
K12076	0.0368979	0.0298474	0.0395741	1	ko:K12076 DLG1; disks large protein 1
K08745	0.0409741	0.0320786	0.039556	7	ko:K08745 SLC27A1_4, FATP1, FATP4; solute carrier family 27 (fatty acid transporter), member 1/4 [EC:6.2.1.-]
K04550	0.0379082	0.0303615	0.0395257	5	ko:K04550 LRP1, CD91; low-density lipoprotein receptor-related protein 1 (alpha-2-macroglobulin receptor)
K11426	0.034881	0.0319622	0.039502	15	ko:K11426 SMYD; [histone H3]-lysine4/36 N-trimethyltransferase SMYD [EC:2.1.1.354 2.1.1.357]
K10703	0.0460284	0.0397133	0.0394959	4	ko:K10703 HACD, PHS1, PAS2; very-long-chain (3R)-3-hydroxyacyl-CoA dehydratase [EC:4.2.1.134]
K00323	0.042582	0.0305247	0.0394852	1	ko:K00323 NNT; H+-translocating NAD(P) transhydrogenase [EC:1.6.1.2 7.1.1.1]
K00700	0.0253342	0.034949	0.0394614	3	ko:K00700 GBE1, glgB; 1,4-alpha-glucan branching enzyme [EC:2.4.1.18]
K07611	0.0384317	0.0445148	0.0394298	1	ko:K07611 LMNB; lamin B
K06813	0.0392963	0.0321682	0.0394282	1	ko:K06813 CDH23, USH1D; cadherin 23
K18412	0.0381082	0.0475114	0.0392186	2	ko:K18412 TNRC6, GW182; trinucleotide repeat-containing gene 6 protein
K22070	0.0214521	0.0291298	0.0391033	1	ko:K22070 FDX1, ADX; ferredoxin-1, mitochondrial
K07877	0.0284964	0.030032	0.0390745	1	ko:K07877 RAB2A; Ras-related protein Rab-2A
K05677	0.0366085	0.0305489	0.0390175	2	ko:K05677 ABCD3, PMP70; ATP-binding cassette, subfamily D (ALD), member 3
K02917	0.0319306	0.0526982	0.0388796	1	ko:K02917 RP-L35Ae, RPL35A; large subunit ribosomal protein L35Ae
K12813	0.0203852	0.0291939	0.0388607	5	ko:K12813 DHX16; pre-mRNA-splicing factor ATP-dependent RNA helicase DHX16 [EC:3.6.4.13]
K13855	0.0201816	0.0357685	0.038791	1	ko:K13855 SLC4A2, AE2; solute carrier family 4 (anion exchanger), member 2
K00654	0.0398161	0.0436511	0.038781	3	ko:K00654 SPT; serine palmitoyltransferase [EC:2.3.1.50]
K10610	0.0332851	0.0440864	0.0387249	4	ko:K10610 DDB1; DNA damage-binding protein 1
K02918	0.0549401	0.0452312	0.0387139	1	ko:K02918 RP-L35e, RPL35; large subunit ribosomal protein L35e
K05768	0.0233551	0.0261006	0.0387089	1	ko:K05768 GSN; gelsolin
K02975	0.0391278	0.0353757	0.03869	1	ko:K02975 RP-S25e, RPS25; small subunit ribosomal protein S25e
K14677	0.0397792	0.035313	0.0386828	2	ko:K14677 ACY1; aminoacylase [EC:3.5.1.14]
K00507	0.0124843	0.034402	0.0386793	8	ko:K00507 SCD, desC; stearoyl-CoA desaturase (Delta-9 desaturase) [EC:1.14.19.1]
K00261	0.0289764	0.0236618	0.0386725	1	ko:K00261 GLUD1_2, gdhA; glutamate dehydrogenase (NAD(P)+) [EC:1.4.1.3]
K02976	0.0503646	0.0420058	0.0386414	1	ko:K02976 RP-S26e, RPS26; small subunit ribosomal protein S26e
K11978	0.038782	0.0291476	0.0386319	7	ko:K11978 UBR3; E3 ubiquitin-protein ligase UBR3 [EC:2.3.2.27]
K16816	0.13744	0.0342115	0.0386058	2	ko:K16816 PNPLA2, ATGL; patatin-like phospholipase domain-containing protein 2 [EC:3.1.1.3]
K13293	0.047636	0.0433305	0.0385878	3	ko:K13293 PDE4; cAMP-specific phosphodiesterase 4 [EC:3.1.4.53]
K21798	0.0316269	0.0296898	0.038245	3	ko:K21798 SAC2, INPP5F; phosphatidylinositol 4-phosphatase [EC:3.1.3.-]
K08054	0.0355784	0.0259247	0.0382162	1	ko:K08054 CANX; calnexin
K09586	0.032483	0.0244399	0.0381365	1	ko:K09586 ERP29; endoplasmic reticulum protein 29
K17260	0.0407737	0.0401502	0.0381201	2	ko:K17260 ACTR2, ARP2; actin-related protein 2
K09355	0.0385955	0.044388	0.0381084	2	ko:K09355 PBX1; pre-B-cell leukemia transcription factor 1
K14454	0.0731212	0.0357104	0.0380459	4	ko:K14454 GOT1; aspartate aminotransferase, cytoplasmic [EC:2.6.1.1]
K18730	0.0544787	0.0550194	0.0379911	4	ko:K18730 GIGYF; PERQ amino acid-rich with GYF domain-containing protein
K01528	0.0388037	0.0462671	0.0379598	3	ko:K01528 DNM1_3; dynamin 1/3 [EC:3.6.5.5]
K07526	0.0364647	0.0334485	0.0379235	3	ko:K07526 SRGAP; SLIT-ROBO Rho GTPase activating protein
K23966	0.0500201	0.05894	0.0379211	1	ko:K23966 CCNL; cyclin L
K22985	0.0471099	0.038047	0.0378913	6	ko:K22985 GPR107; G protein-coupled receptor 107
K13187	0.0490791	0.0454405	0.0378841	1	ko:K13187 RBM4; RNA-binding protein 4
K11643	0.0359153	0.0306816	0.0378713	4	ko:K11643 CHD4, MI2B; chromodomain-helicase-DNA-binding protein 4 [EC:3.6.4.12]
K12191	0.0365442	0.027091	0.0378559	2	ko:K12191 CHMP2A; charged multivesicular body protein 2A
K05695	0.0362889	0.0390454	0.0378419	4	ko:K05695 PTPRF, LAR; receptor-type tyrosine-protein phosphatase F [EC:3.1.3.48]
K18342	0.0498764	0.0285148	0.0377338	2	ko:K18342 OTUD6; OTU domain-containing protein 6 [EC:3.4.19.12]
K12819	0.0495955	0.044298	0.0377087	4	ko:K12819 SLU7; pre-mRNA-processing factor SLU7
K12667	0.0301209	0.0271392	0.0376603	3	ko:K12667 SWP1, RPN2; oligosaccharyltransferase complex subunit delta (ribophorin II)
K15621	0.02773	0.0291366	0.0376565	9	ko:K15621 BAIAP3; BAI1-associated protein 3
K02264	0.0353067	0.0212291	0.0376256	1	ko:K02264 COX5A; cytochrome c oxidase subunit 5a
K06569	0.0340961	0.0269352	0.0376237	5	ko:K06569 MFI2, CD228; melanoma-associated antigen p97
K02947	0.0468346	0.0420946	0.0375989	1	ko:K02947 RP-S10e, RPS10; small subunit ribosomal protein S10e
K13251	0.0382365	0.0218108	0.0375452	1	ko:K13251 SSR3; translocon-associated protein subunit gamma
K08705	0.0330595	0.0319989	0.0375156	3	ko:K08705 NR5A3, ftz-f1; nuclear receptor subfamily 5 group A member 3
K14010	0.0290845	0.0227687	0.0375096	3	ko:K14010 TRAM1; translocating chain-associated membrane protein 1
K15047	0.0382111	0.0436655	0.0374415	1	ko:K15047 HNRNPUL1, E1BAP5; heterogeneous nuclear ribonucleoprotein U-like protein 1
K04565	0.0363728	0.034286	0.0373772	3	ko:K04565 SOD1; superoxide dismutase, Cu-Zn family [EC:1.15.1.1]
K05853	0.0428651	0.0503776	0.0373745	1	ko:K05853 ATP2A; P-type Ca2+ transporter type 2A [EC:7.2.2.10]
K02156	0.0471381	0.038907	0.0372929	5	ko:K02156 AUB, PIWI; aubergine
K00079	0.0202111	0.0161488	0.0372901	3	ko:K00079 CBR1; carbonyl reductase 1 [EC:1.1.1.184 1.1.1.189 1.1.1.197]
K20478	0.0381906	0.0339709	0.0372673	2	ko:K20478 GOLGB1; golgin subfamily B member 1
K15424	0.0516261	0.0402855	0.0371808	2	ko:K15424 PPP4R1; serine/threonine-protein phosphatase 4 regulatory subunit 1
K18663	0.0319123	0.0292233	0.0370962	6	ko:K18663 ASCC3; activating signal cointegrator complex subunit 3 [EC:3.6.4.12]
K14753	0.0424239	0.0371181	0.0370631	1	ko:K14753 RACK1; guanine nucleotide-binding protein subunit beta-2-like 1 protein
K10588	0.0231937	0.0254165	0.0368812	6	ko:K10588 UBE3B; ubiquitin-protein ligase E3 B [EC:2.3.2.26]
K14688	0.0449801	0.0352724	0.0368517	4	ko:K14688 SLC30A1, ZNT1; solute carrier family 30 (zinc transporter), member 1
K06619	0.0409099	0.0418455	0.0368105	3	ko:K06619 ABL1; abelson tyrosine-protein kinase 1 [EC:2.7.10.2]
K17102	0.045687	0.0314325	0.0368103	1	ko:K17102 EHF; ETS homologous factor
K11826	0.0324927	0.0252885	0.0367856	1	ko:K11826 AP2M1; AP-2 complex subunit mu-1
K11153	0.033405	0.0288241	0.0367802	5	ko:K11153 RDH12; retinol dehydrogenase 12 [EC:1.1.1.300]
K04734	0.0387247	0.0335259	0.0367739	1	ko:K04734 NFKBIA; NF-kappa-B inhibitor alpha
K12350	0.0357424	0.0224634	0.0367489	4	ko:K12350 SMPD1, ASM; sphingomyelin phosphodiesterase [EC:3.1.4.12]
K12829	0.0357032	0.0417049	0.0367209	3	ko:K12829 SF3B2, SAP145, CUS1; splicing factor 3B subunit 2
K11433	0.035933	0.0432951	0.0367193	4	ko:K11433 SETMAR; [histone H3]-lysine36 N-dimethyltransferase SETMAR [EC:2.1.1.357]
K12824	0.0322729	0.0527021	0.036689	2	ko:K12824 TCERG1, CA150; transcription elongation regulator 1
K06101	0.0335246	0.0288002	0.0366747	3	ko:K06101 ASH1L; [histone H3]-lysine4 N-trimethyltransferase ASH1L [EC:2.1.1.354]
K11964	0.0587221	0.0401171	0.0365543	3	ko:K11964 PELI; pellino [EC:2.3.2.27]
K07925	0.0283376	0.0271566	0.0364849	2	ko:K07925 RAB39B; Ras-related protein Rab-39B
K17231	0.0437695	0.0202888	0.0364775	1	ko:K17231 IYD, DEHAL1; iodotyrosine deiodinase [EC:1.21.1.1]
K15013	0.0296149	0.0378948	0.0364212	1	ko:K15013 ACSBG; long-chain-fatty-acid--CoA ligase ACSBG [EC:6.2.1.3]
K01867	0.029182	0.0148866	0.0363692	4	ko:K01867 WARS, trpS; tryptophanyl-tRNA synthetase [EC:6.1.1.2]
K19947	0.0416119	0.029711	0.0363347	3	ko:K19947 MICAL; F-actin monooxygenase [EC:1.14.13.225]
K14823	0.0296891	0.0341949	0.0362293	1	ko:K14823 EBP2, EBNA1BP2; rRNA-processing protein EBP2
K01895	0.0268125	0.0504122	0.0361945	2	ko:K01895 ACSS1_2, acs; acetyl-CoA synthetase [EC:6.2.1.1]
K02130	0.0176996	0.0223079	0.0361006	1	ko:K02130 ATPeF0F, ATP5J2; F-type H+-transporting ATPase subunit f
K09497	0.0349454	0.0340769	0.0360482	1	ko:K09497 CCT5; T-complex protein 1 subunit epsilon
K03935	0.0316673	0.0324126	0.0359818	2	ko:K03935 NDUFS2; NADH dehydrogenase (ubiquinone) Fe-S protein 2 [EC:7.1.1.2 1.6.99.3]
K00858	0.0350525	0.035242	0.0359354	5	ko:K00858 ppnK, NADK; NAD+ kinase [EC:2.7.1.23]
K14607	0.0296797	0.0279154	0.0358618	6	ko:K14607 SULF; extracellular sulfatase Sulf [EC:3.1.6.-]
K15297	0.0322095	0.0503873	0.0358109	7	ko:K15297 RIMS2, RIM2; regulating synaptic membrane exocytosis protein 2
K02148	0.0246	0.0212861	0.0357583	1	ko:K02148 ATPeV1C, ATP6C; V-type H+-transporting ATPase subunit C
K00022	0.0247073	0.0197841	0.0357379	2	ko:K00022 HADH; 3-hydroxyacyl-CoA dehydrogenase [EC:1.1.1.35]
K12185	0.0432968	0.0501834	0.0357001	3	ko:K12185 VPS37; ESCRT-I complex subunit VPS37
K17278	0.0211333	0.038427	0.0355705	1	ko:K17278 PGRMC1_2; membrane-associated progesterone receptor component
K12275	0.0261463	0.0264423	0.0354604	1	ko:K12275 SEC62; translocation protein SEC62
K14388	0.0372909	0.0309077	0.0354119	19	ko:K14388 SLC5A8_12, SMCT; solute carrier family 5 (sodium-coupled monocarboxylate transporter), member 8/12
K14397	0.0309635	0.027278	0.0352533	2	ko:K14397 NUDT21, CPSF5, CFIM25; cleavage and polyadenylation specificity factor subunit 5
K18763	0.0415982	0.0258767	0.035182	1	ko:K18763 LARP4; la-related protein 4
K05665	0.0306944	0.0391631	0.0350674	2	ko:K05665 ABCC1; ATP-binding cassette, subfamily C (CFTR/MRP), member 1 [EC:7.6.2.3]
K09207	0.049576	0.059098	0.0350036	2	ko:K09207 KLF6_7; krueppel-like factor 6/7
K11884	0.0507818	0.0406219	0.0349407	1	ko:K11884 PNO1, DIM2; RNA-binding protein PNO1
K13116	0.0168828	0.0456851	0.0348366	5	ko:K13116 DDX41, ABS; ATP-dependent RNA helicase DDX41 [EC:3.6.4.13]
K09561	0.0402058	0.0262352	0.0348185	1	ko:K09561 STUB1, CHIP; STIP1 homology and U-box containing protein 1 [EC:2.3.2.27]
K05635	0.0261056	0.0278472	0.0348039	2	ko:K05635 LAMC1; laminin, gamma 1
K12821	0.0401707	0.0320089	0.0348007	3	ko:K12821 PRPF40, PRP40; pre-mRNA-processing factor 40
K03014	0.0337366	0.0189075	0.034767	1	ko:K03014 RPB6, POLR2F; DNA-directed RNA polymerases I, II, and III subunit RPABC2
K11593	0.0324766	0.0349509	0.0347454	3	ko:K11593 ELF2C, AGO; eukaryotic translation initiation factor 2C
K21958	0.0317796	0.0332401	0.0346795	3	ko:K21958 FAM20C; extracellular serine/threonine protein kinase FAM20C [EC:2.7.11.1]
K10956	0.0453882	0.0275035	0.0346287	2	ko:K10956 SEC61A; protein transport protein SEC61 subunit alpha
K07868	0.0315556	0.0321356	0.0346145	1	ko:K07868 RHOBTB1_2; Rho-related BTB domain-containing protein 1/2
K00474	0.0290319	0.0310691	0.0345424	2	ko:K00474 TMLHE; trimethyllysine dioxygenase [EC:1.14.11.8]
K17551	0.037363	0.0400169	0.0343774	2	ko:K17551 PPP1R9; neurabin
K00029	0.0271904	0.022373	0.0343699	3	ko:K00029 E1.1.1.40, maeB; malate dehydrogenase (oxaloacetate-decarboxylating)(NADP+) [EC:1.1.1.40]
K00844	0.0462876	0.0464119	0.0342846	3	ko:K00844 HK; hexokinase [EC:2.7.1.1]
K10086	0.0355234	0.0311464	0.0342737	2	ko:K10086 EDEM3; ER degradation enhancer, mannosidase alpha-like 3
K01303	0.0428049	0.0340101	0.0341727	3	ko:K01303 APEH; acylaminoacyl-peptidase [EC:3.4.19.1]
K07299	0.044686	0.0503686	0.0341236	4	ko:K07299 SLC2A1, GLUT1; MFS transporter, SP family, solute carrier family 2 (facilitated glucose transporter), member 1
K15734	0.0291713	0.0350533	0.0341037	3	ko:K15734 SDR16C5; all-trans-retinol dehydrogenase (NAD+) [EC:1.1.1.105]
K23939	0.026443	0.0365741	0.0340635	5	ko:K23939 : No such data.
K07532	0.0347109	0.0339817	0.0340439	1	ko:K07532 ARHGEF12, LARG; Rho guanine nucleotide exchange factor 12
K10848	0.0307477	0.032529	0.0340113	2	ko:K10848 ERCC4, XPF; DNA excision repair protein ERCC-4 [EC:3.1.-.-]
K03129	0.0429162	0.048078	0.0339819	5	ko:K03129 TAF4; transcription initiation factor TFIID subunit 4
K12301	0.0302445	0.0334423	0.0339445	10	ko:K12301 SLC17A5; MFS transporter, ACS family, solute carrier family 17 (sodium-dependent inorganic phosphate cotransporter), member 5
K20071	0.0327883	0.0286589	0.033905	3	ko:K20071 ARHGAP26, GRAF; Rho GTPase-activating protein 26
K22909	0.0353923	0.0319851	0.0338532	2	ko:K22909 ZC3H13; zinc finger CCCH domain-containing protein 13
K09490	0.0397935	0.0263986	0.0338272	1	ko:K09490 HSPA5, BIP; heat shock 70kDa protein 5
K18757	0.0396917	0.0338156	0.0337444	2	ko:K18757 LARP1; la-related protein 1
K00888	0.033812	0.0364267	0.033742	3	ko:K00888 PI4KA; phosphatidylinositol 4-kinase A [EC:2.7.1.67]
K09493	0.0282997	0.0263804	0.0337199	2	ko:K09493 CCT1, TCP1; T-complex protein 1 subunit alpha
K17491	0.0287546	0.021048	0.0336785	2	ko:K17491 SMEK, PPP4R3; protein phosphatase 4 regulatory subunit 3
K16855	0.0300445	0.0207525	0.0335904	1	ko:K16855 NUDT16; U8 snoRNA-decapping enzyme [EC:3.6.1.62 3.6.1.64]
K08889	0.028517	0.0308639	0.0335343	2	ko:K08889 FER, TYK3; tyrosine-protein kinase Fer [EC:2.7.10.2]
K04648	0.0335036	0.0305461	0.0334473	2	ko:K04648 DCTN1; dynactin 1
K17732	0.0263565	0.0259742	0.0333689	1	ko:K17732 PMPCB, MAS1; mitochondrial-processing peptidase subunit beta [EC:3.4.24.64]
K14297	0.0315676	0.028589	0.0332982	3	ko:K14297 NUP98, ADAR2, NUP116; nuclear pore complex protein Nup98-Nup96
K21437	0.0312404	0.0284214	0.0332586	2	ko:K21437 ANKRD13; ankyrin repeat domain-containing protein 13
K14590	0.0320569	0.0397787	0.0332452	1	ko:K14590 CMTR2, FTSJD1, AFT; cap2 methyltransferase [EC:2.1.1.296]
K14156	0.0446576	0.0463864	0.0332428	2	ko:K14156 CHK; choline/ethanolamine kinase [EC:2.7.1.32 2.7.1.82]
K04984	0.0462918	0.0471051	0.0332021	13	ko:K04984 TRPA1, ANKTM1; transient receptor potential cation channel subfamily A member 1
K10407	0.0294186	0.0294422	0.0331804	1	ko:K10407 KLC; kinesin light chain
K15728	0.0471679	0.0303955	0.0331046	3	ko:K15728 LPIN; phosphatidate phosphatase LPIN [EC:3.1.3.4]
K08823	0.0270036	0.0436189	0.0331014	2	ko:K08823 CLK2_3; dual specificity protein kinase CLK2/3 [EC:2.7.12.1]
K03252	0.0387388	0.0224176	0.033089	1	ko:K03252 EIF3C; translation initiation factor 3 subunit C
K03938	0.0188981	0.0156337	0.0330632	1	ko:K03938 NDUFS5; NADH dehydrogenase (ubiquinone) Fe-S protein 5
K04361	0.0267714	0.0236851	0.0329798	1	ko:K04361 EGFR, ERBB1; epidermal growth factor receptor [EC:2.7.10.1]
K22763	0.0479161	0.033942	0.0329754	2	ko:K22763 DESI2, PPPDE1; deubiquitinase DESI2 [EC:3.4.19.12]
K08853	0.0375661	0.0287011	0.0329671	4	ko:K08853 AAK; AP2-associated kinase [EC:2.7.11.1]
K09494	0.0412908	0.030944	0.0329346	2	ko:K09494 CCT2; T-complex protein 1 subunit beta
K15162	0.0260248	0.0307507	0.0329022	2	ko:K15162 MED12; mediator of RNA polymerase II transcription subunit 12
K10598	0.0286882	0.0293681	0.0328483	4	ko:K10598 PPIL2, CYC4, CHP60; peptidyl-prolyl cis-trans isomerase-like 2 [EC:5.2.1.8]
K12947	0.0280679	0.0321362	0.0328044	2	ko:K12947 SPCS2, SPC2; signal peptidase complex subunit 2 [EC:3.4.-.-]
K12757	0.0314116	0.0244563	0.032724	2	ko:K12757 MYL12; myosin regulatory light chain 12
K06275	0.0226185	0.0212835	0.0326538	2	ko:K06275 PARV; parvin
K17589	0.0399696	0.03283	0.0326408	2	ko:K17589 RB1CC1; RB1-inducible coiled-coil protein 1
K17262	0.0210683	0.0229182	0.0325911	1	ko:K17262 TBCB, CKAP1, ALF1; tubulin-specific chaperone B
K10643	0.0330522	0.0289008	0.0325594	2	ko:K10643 CNOT4, NOT4, MOT2; CCR4-NOT transcription complex subunit 4 [EC:2.3.2.27]
K20631	0.0287502	0.0449892	0.0325555	5	ko:K20631 ARHGAP6; Rho GTPase-activating protein 6
K06584	0.0266053	0.0285649	0.0325471	3	ko:K06584 ITGA8; integrin alpha 8
K20056	0.0297455	0.0246443	0.0325334	1	ko:K20056 GIPC, SEMCAP; PDZ domain-containing protein GIPC
K01900	0.0313	0.0210832	0.0324965	4	ko:K01900 LSC2; succinyl-CoA synthetase beta subunit [EC:6.2.1.4 6.2.1.5]
K05694	0.0284887	0.0344009	0.0324857	4	ko:K05694 PTPRB, PTPB; receptor-type tyrosine-protein phosphatase beta [EC:3.1.3.48]
K17499	0.0338234	0.0379935	0.0324496	2	ko:K17499 PPM1G, PP2CG; protein phosphatase 1G [EC:3.1.3.16]
K22371	0.00948731	0.0283185	0.0324489	2	ko:K22371 G2H3; G2/M phase-specific E3 ubiquitin-protein ligase [EC:2.3.2.26]
K09188	0.0369512	0.041901	0.0323658	2	ko:K09188 MLL3; [histone H3]-lysine4 N-trimethyltransferase MLL3 [EC:2.1.1.354]
K05691	0.0342583	0.0309819	0.0322728	1	ko:K05691 CTNNA; catenin alpha
K02146	0.0246893	0.0267963	0.0322503	1	ko:K02146 ATPeV0D, ATP6D; V-type H+-transporting ATPase subunit d
K10343	0.0208431	0.0273495	0.0320977	1	ko:K10343 SPSB1_4, SSB1, SSB4; SPRY domain-containing SOCS box protein 1/4
K12480	0.0546322	0.0472633	0.0320682	3	ko:K12480 RABEP1; Rab GTPase-binding effector protein 1
K11447	0.0487175	0.0444959	0.0320659	3	ko:K11447 UTX, KDM6A; lysine-specific demethylase 6A [EC:1.14.11.68]
K00693	0.0336788	0.0174457	0.0320559	3	ko:K00693 GYS; glycogen synthase [EC:2.4.1.11]
K09533	0.0220148	0.0303684	0.0320428	6	ko:K09533 DNAJC13; DnaJ homolog subfamily C member 13
K15216	0.0346354	0.020408	0.032038	2	ko:K15216 RRN3, TIFIA; RNA polymerase I-specific transcription initiation factor RRN3
K04861	0.0230945	0.0245372	0.0319738	6	ko:K04861 CACNA2D4; voltage-dependent calcium channel alpha-2/delta-4
K20242	0.0277421	0.0219591	0.0319556	1	ko:K20242 EVI5; ecotropic viral integration site 5 protein
K17936	0.0188529	0.0243212	0.0318955	4	ko:K17936 SNX27; sorting nexin-27
K09486	0.0334557	0.0302961	0.0318646	3	ko:K09486 HYOU1; hypoxia up-regulated 1
K13110	0.0357445	0.0530275	0.0318459	3	ko:K13110 MFAP1; microfibrillar-associated protein 1
K08814	0.0346177	0.0312726	0.0317984	1	ko:K08814 TRIB1_2; tribbles homolog 1/2
K00757	0.0895098	0.0542167	0.0317477	3	ko:K00757 udp, UPP; uridine phosphorylase [EC:2.4.2.3]
K07752	0.0226229	0.0247795	0.0317432	2	ko:K07752 CPD; carboxypeptidase D [EC:3.4.17.22]
K12869	0.036184	0.0455035	0.031663	3	ko:K12869 CRN, CRNKL1, CLF1, SYF3; crooked neck
K13096	0.0446346	0.0617302	0.0315867	2	ko:K13096 SF4; splicing factor 4
K08059	0.0369788	0.0263029	0.0315439	4	ko:K08059 IFI30, GILT; interferon, gamma-inducible protein 30
K09276	0.0377027	0.0425687	0.0315355	1	ko:K09276 YBX1, NSEP1; Y-box-binding protein 1
K09560	0.0234227	0.0318523	0.0314409	1	ko:K09560 ST13; suppressor of tumorigenicity protein 13
K04458	0.0308945	0.0327165	0.0314155	1	ko:K04458 PTPRR; receptor-type tyrosine-protein phosphatase R [EC:3.1.3.48]
K14947	0.030171	0.0355839	0.0313994	1	ko:K14947 ESRP1_2; epithelial splicing regulatory protein 1/2
K15464	0.031882	0.0326364	0.0313958	1	ko:K15464 BNIP3; BCL2/adenovirus E1B 19 kDa protein-interacting protein 3
K12114	0.0319719	0.0208816	0.031385	1	ko:K12114 VRI; vrille
K11664	0.0261572	0.0500924	0.0313693	1	ko:K11664 VPS72, TCFL1, YL1; vacuolar protein sorting-associated protein 72
K03163	0.0333925	0.0351244	0.031323	1	ko:K03163 TOP1; DNA topoisomerase I [EC:5.6.2.1]
K10085	0.0257672	0.0341226	0.0313215	3	ko:K10085 EDEM2; ER degradation enhancer, mannosidase alpha-like 2
K14572	0.034685	0.0476048	0.031304	8	ko:K14572 MDN1, REA1; midasin
K12041	0.036833	0.0253076	0.0312983	2	ko:K12041 SLC9A6_7, NHE6_7; solute carrier family 9 (sodium/hydrogen exchanger), member 6/7
K13984	0.0190636	0.0312065	0.0312755	4	ko:K13984 TXNDC5, ERP46; thioredoxin domain-containing protein 5
K14284	0.0179972	0.0298416	0.031265	4	ko:K14284 NXF, TAP, MEX67; nuclear RNA export factor
K14570	0.0524398	0.0503209	0.0312024	7	ko:K14570 REX1, REXO1, RNH70; RNA exonuclease 1 [EC:3.1.-.-]
K02912	0.0319714	0.0351833	0.0311883	1	ko:K02912 RP-L32e, RPL32; large subunit ribosomal protein L32e
K21988	0.0264655	0.0258122	0.0310922	5	ko:K21988 TMC; transmembrane channel-like protein
K19897	0.0193092	0.01941	0.0310851	3	ko:K19897 FAS1; fasciclin 1
K17254	0.0406203	0.0156685	0.0310694	1	ko:K17254 SDCBP; syntenin-1
K06691	0.0242753	0.0275741	0.0309816	2	ko:K06691 RPN13; 26S proteasome regulatory subunit N13
K17263	0.0314638	0.0266361	0.0309717	6	ko:K17263 CAND1; cullin-associated NEDD8-dissociated protein 1
K06875	0.0254048	0.0257303	0.0309672	2	ko:K06875 PDCD5, TFAR19; programmed cell death protein 5
K01273	0.0229856	0.0298216	0.030954	12	ko:K01273 DPEP; membrane dipeptidase [EC:3.4.13.19]
K13806	0.0102653	0.0197451	0.0308968	4	ko:K13806 DAGL; sn1-specific diacylglycerol lipase [EC:3.1.1.-]
K01897	0.0405282	0.0284805	0.0308256	3	ko:K01897 ACSL, fadD; long-chain acyl-CoA synthetase [EC:6.2.1.3]
K07525	0.0382236	0.0341647	0.0308181	3	ko:K07525 NGEF, EPHEXIN, ARHGEF27; neuronal guanine nucleotide exchange factor
K10350	0.0493054	0.0313711	0.0307419	4	ko:K10350 ZYG11; Zyg-11 protein homolog
K17285	0.0148591	0.021058	0.0306459	1	ko:K17285 SELENBP1; methanethiol oxidase [EC:1.8.3.4]
K13172	0.0269994	0.0355183	0.0306255	1	ko:K13172 SRRM2, SRM300; serine/arginine repetitive matrix protein 2
K17261	0.0286401	0.0390682	0.0306218	2	ko:K17261 CAP1_2, SRV2; adenylyl cyclase-associated protein
K15332	0.0380165	0.0382836	0.0306152	3	ko:K15332 TRMT2A; tRNA (uracil-5-)-methyltransferase [EC:2.1.1.-]
K08826	0.0323459	0.0253657	0.0305795	1	ko:K08826 HIPK; homeodomain interacting protein kinase [EC:2.7.11.1]
K23291	0.0206155	0.0222552	0.0303686	3	ko:K23291 RUSC2; iporin
K00456	0.089021	0.0445002	0.0303418	1	ko:K00456 CDO1; cysteine dioxygenase [EC:1.13.11.20]
K00248	0.01949	0.0176054	0.0302696	7	ko:K00248 ACADS, bcd; butyryl-CoA dehydrogenase [EC:1.3.8.1]
K00273	0.0173864	0.0274447	0.0302095	3	ko:K00273 DAO, aao; D-amino-acid oxidase [EC:1.4.3.3]
K06233	0.0207121	0.0221025	0.0301945	1	ko:K06233 LRP2; low density lipoprotein-related protein 2
K00164	0.0224636	0.0211522	0.0301856	2	ko:K00164 OGDH, sucA; 2-oxoglutarate dehydrogenase E1 component [EC:1.2.4.2]
K15116	0.0309026	0.0429981	0.0301819	3	ko:K15116 SLC25A33_36, RIM2; solute carrier family 25, member 33/36
K01988	0.0206169	0.0337158	0.0301727	6	ko:K01988 A4GALT; lactosylceramide 4-alpha-galactosyltransferase [EC:2.4.1.228]
K23860	0.0295094	0.0348482	0.0301582	4	ko:K23860 : No such data.
K02149	0.0217209	0.0287741	0.0301234	1	ko:K02149 ATPeV1D, ATP6M; V-type H+-transporting ATPase subunit D
K20183	0.029277	0.0179943	0.0300875	2	ko:K20183 VPS39, VAM6; Vam6/Vps39-like protein vacuolar protein sorting-associated protein 39
K06965	0.0330693	0.0312329	0.0300809	1	ko:K06965 PELO, DOM34, pelA; protein pelota
K14802	0.020703	0.0311942	0.0300268	3	ko:K14802 DRS2, ATP8A; phospholipid-transporting ATPase [EC:7.6.2.1]
K08873	0.0342535	0.0408986	0.0300177	3	ko:K08873 SMG1; serine/threonine-protein kinase SMG1 [EC:2.7.11.1]
K05546	0.0266065	0.0195288	0.0299957	1	ko:K05546 GANAB; mannosyl-oligosaccharide alpha-1,3-glucosidase [EC:3.2.1.207]
K17413	0.0315466	0.0258809	0.0299824	3	ko:K17413 MRPS35; small subunit ribosomal protein S35
K03680	0.032943	0.0262958	0.0299765	2	ko:K03680 EIF2B4; translation initiation factor eIF-2B subunit delta
K11663	0.0264057	0.0228483	0.0299686	1	ko:K11663 ZNHIT1, VPS71; zinc finger HIT domain-containing protein 1
K09485	0.0236174	0.0254915	0.0299568	2	ko:K09485 HSP110; heat shock protein 110kDa
K00413	0.0156154	0.0174464	0.0299432	2	ko:K00413 CYC1, CYT1, petC; ubiquinol-cytochrome c reductase cytochrome c1 subunit
K09173	0.0309805	0.0231081	0.0299007	3	ko:K09173 RFX1_2_3; regulatory factor X 1/2/3
K05724	0.0300402	0.0372185	0.0298906	2	ko:K05724 FGD5_6; FYVE, RhoGEF and PH domain containing 5/6
K15837	0.0286066	0.0293069	0.0297829	3	ko:K15837 GPSM2; G-protein signaling modulator 2
K06271	0.0292607	0.0288042	0.0297348	1	ko:K06271 TLN; talin
K17917	0.0274292	0.0270055	0.0297332	1	ko:K17917 SNX1_2; sorting nexin-1/2
K08752	0.0316407	0.0328825	0.029679	2	ko:K08752 FABP3; fatty acid-binding protein 3, muscle and heart
K01408	0.0237229	0.0216108	0.0296679	2	ko:K01408 IDE, ide; insulysin [EC:3.4.24.56]
K12397	0.0248006	0.0237977	0.0296655	5	ko:K12397 AP3B; AP-3 complex subunit beta
K02974	0.033383	0.0353863	0.0296239	1	ko:K02974 RP-S24e, RPS24; small subunit ribosomal protein S24e
K04911	0.0202921	0.0343882	0.0296166	4	ko:K04911 KCNH8, KV12.1; potassium voltage-gated channel Eag-related subfamily H member 8
K14553	0.0239339	0.0188887	0.0295664	1	ko:K14553 UTP18; U3 small nucleolar RNA-associated protein 18
K07151	0.0323308	0.020642	0.0295661	2	ko:K07151 STT3; dolichyl-diphosphooligosaccharide---protein glycosyltransferase [EC:2.4.99.18]
K19983	0.0352398	0.0370198	0.0295615	3	ko:K19983 EXOC1, SEC3; exocyst complex component 1
K01017	0.0334679	0.0236384	0.0295519	3	ko:K01017 CHST11; chondroitin 4-sulfotransferase 11 [EC:2.8.2.5]
K07508	0.0246113	0.0193706	0.0295255	1	ko:K07508 ACAA2; acetyl-CoA acyltransferase 2 [EC:2.3.1.16]
K20705	0.0289706	0.0297672	0.0294262	2	ko:K20705 DNMBP, ARHGEF36, TUBA; dynamin-binding protein
K16865	0.0239774	0.0255977	0.0294174	1	ko:K16865 PDCD4; programmed cell death protein 4
K06174	0.0357119	0.0232062	0.0293387	1	ko:K06174 ABCE1, Rli1; ATP-binding cassette, sub-family E, member 1
K00476	0.0305103	0.0221108	0.0293339	1	ko:K00476 ASPH; aspartate beta-hydroxylase [EC:1.14.11.16]
K20100	0.0395671	0.0551748	0.029331	4	ko:K20100 YTHDC1; YTH domain-containing protein 1
K12387	0.0236197	0.0189447	0.0293261	1	ko:K12387 LAPTM; lysosomal-associated transmembrane protein
K22913	0.0450599	0.0248534	0.0293116	5	ko:K22913 FIG4; phosphatidylinositol 3,5-bisphosphate 5-phosphatase [EC:3.1.3.-]
K05619	0.0368643	0.0419921	0.0291432	7	ko:K05619 TGM1; transglutaminase 1 [EC:2.3.2.13]
K12386	0.0362781	0.0183701	0.0291322	1	ko:K12386 CTNS; cystinosin
K22470	0.0212872	0.0165431	0.0290836	1	ko:K22470 SQOR; eukaryotic sulfide quinone oxidoreductase [EC:1.8.5.8]
K05628	0.0291525	0.0344055	0.0290718	2	ko:K05628 RERE; arginine-glutamic acid dipeptide repeats protein
K10306	0.0252991	0.0269088	0.0290548	2	ko:K10306 FBXO28; F-box protein 28
K13176	0.0317017	0.0137653	0.0290105	2	ko:K13176 THOC7; THO complex subunit 7
K03178	0.0285407	0.0236513	0.0289813	1	ko:K03178 UBE1, UBA1; ubiquitin-activating enzyme E1 [EC:6.2.1.45]
K02151	0.0142494	0.0231751	0.028971	1	ko:K02151 ATPeV1F, ATP6S14; V-type H+-transporting ATPase subunit F
K19306	0.0226836	0.0247375	0.0289634	1	ko:K19306 BUD23; 18S rRNA (guanine1575-N7)-methyltransferase [EC:2.1.1.309]
K22656	0.0321605	0.0350586	0.0289615	8	ko:K22656 IGSF9B; immunoglobulin superfamily member 9B
K03128	0.0374887	0.0294343	0.0289481	7	ko:K03128 TAF2; transcription initiation factor TFIID subunit 2
K12599	0.0343577	0.0225489	0.028906	2	ko:K12599 SKI2, SKIV2L; antiviral helicase SKI2 [EC:3.6.4.-]
K07756	0.0296615	0.0150329	0.0288997	2	ko:K07756 IP6K, IHPK; inositol-hexakisphosphate 5-kinase [EC:2.7.4.21]
K04686	0.0262989	0.0320534	0.0288583	1	ko:K04686 PITX2; paired-like homeodomain transcription factor 2
K18646	0.0328483	0.0252515	0.0287465	1	ko:K18646 ANP32A_C_D; acidic leucine-rich nuclear phosphoprotein 32 family member A/C/D
K03521	0.0173632	0.0153904	0.0287321	1	ko:K03521 fixA, etfB; electron transfer flavoprotein beta subunit
K12737	0.0313208	0.0376055	0.0286663	3	ko:K12737 SDCCAG10; peptidyl-prolyl cis-trans isomerase SDCCAG10 [EC:5.2.1.8]
K20045	0.0301444	0.0348715	0.0286433	3	ko:K20045 ITSN; intersectin
K02981	0.0381022	0.0352288	0.0285927	1	ko:K02981 RP-S2e, RPS2; small subunit ribosomal protein S2e
K12366	0.0255644	0.0262604	0.0285701	5	ko:K12366 ELMO1, CED12; engulfment and cell motility protein 1
K02140	0.0349651	0.0436414	0.0285657	1	ko:K02140 ATPeFG, ATP5L, ATP20; F-type H+-transporting ATPase subunit g
K08867	0.0234942	0.0306199	0.0285595	2	ko:K08867 WNK, PRKWNK; WNK lysine deficient protein kinase [EC:2.7.11.1]
K01265	0.0330821	0.0302915	0.0284862	4	ko:K01265 map; methionyl aminopeptidase [EC:3.4.11.18]
K19951	0.0289691	0.0302684	0.0284661	3	ko:K19951 TBC1D8_9; TBC1 domain family member 8/9
K12483	0.027435	0.0198338	0.0284006	3	ko:K12483 EHD1; EH domain-containing protein 1
K23963	0.0225444	0.0228274	0.0283948	1	ko:K23963 : No such data.
K02602	0.0337102	0.0323545	0.0283874	5	ko:K02602 CPEB, ORB; cytoplasmic polyadenylation element-binding protein
K01106	0.0331845	0.0297618	0.0283754	2	ko:K01106 E3.1.3.56; inositol-1,4,5-trisphosphate 5-phosphatase [EC:3.1.3.56]
K09031	0.0321505	0.0421465	0.0283395	1	ko:K09031 FOSLN; fos-like antigen, invertebrate
K12460	0.0235377	0.0261415	0.0283231	2	ko:K12460 KIDINS220, ARMS; ankyrin repeat-rich membrane spanning protein
K01415	0.0259531	0.0286897	0.0282947	4	ko:K01415 ECE; endothelin-converting enzyme [EC:3.4.24.71]
K01231	0.0458125	0.0224715	0.0282883	4	ko:K01231 MAN2; alpha-mannosidase II [EC:3.2.1.114]
K04445	0.0388116	0.0299152	0.0282442	3	ko:K04445 RPS6KA5, MSK1; ribosomal protein S6 kinase alpha-5 [EC:2.7.11.1]
K08762	0.0246859	0.0341011	0.0282307	1	ko:K08762 DBI, ACBP; diazepam-binding inhibitor (GABA receptor modulator, acyl-CoA-binding protein)
K08678	0.037974	0.0416315	0.0282224	2	ko:K08678 UXS1, uxs; UDP-glucuronate decarboxylase [EC:4.1.1.35]
K14550	0.0342563	0.0322394	0.0282084	6	ko:K14550 UTP10, HEATR1; U3 small nucleolar RNA-associated protein 10
K02649	0.0317863	0.0301416	0.0281649	4	ko:K02649 PIK3R1_2_3; phosphoinositide-3-kinase regulatory subunit alpha/beta/delta
K03254	0.0256602	0.0256846	0.0281511	1	ko:K03254 EIF3A; translation initiation factor 3 subunit A
K17941	0.0266415	0.0239093	0.0281506	1	ko:K17941 SNX22_24; sorting nexin-22/24
K02105	0.0291494	0.0192576	0.0281296	2	ko:K02105 CTNNB1; catenin beta 1
K14615	0.0185526	0.0133668	0.0281035	1	ko:K14615 GIF, IF; gastric intrinsic factor
K14719	0.0319291	0.0283108	0.028079	1	ko:K14719 SLC39A13, ZIP13; solute carrier family 39 (zinc transporter), member 13
K11165	0.0441654	0.0230026	0.0280581	3	ko:K11165 DHRS7; dehydrogenase/reductase SDR family member 7 [EC:1.1.-.-]
K21844	0.0324208	0.0302434	0.0280543	3	ko:K21844 FAM126; protein FAM126
K13159	0.0258919	0.0276832	0.0280197	2	ko:K13159 HNRNPL; heterogeneous nuclear ribonucleoprotein L
K01278	0.0251019	0.0214224	0.0280095	2	ko:K01278 DPP4, CD26; dipeptidyl-peptidase 4 [EC:3.4.14.5]
K14459	0.0287554	0.0196191	0.0280002	6	ko:K14459 HEX; hexosaminidase [EC:3.2.1.52]
K04097	0.0256918	0.0232575	0.0279972	1	ko:K04097 HPGDS; prostaglandin-H2 D-isomerase / glutathione transferase [EC:5.3.99.2 2.5.1.18]
K06874	0.0310795	0.0431521	0.0279426	4	ko:K06874 K06874; zinc finger protein
K03469	0.034016	0.0132891	0.0278526	1	ko:K03469 rnhA, RNASEH1; ribonuclease HI [EC:3.1.26.4]
K20353	0.0265004	0.0275805	0.0278339	1	ko:K20353 SEC16; COPII coat assembly protein SEC16
K02306	0.029292	0.0261499	0.027807	2	ko:K02306 DALLY; dally
K06583	0.0141142	0.0199697	0.0277474	3	ko:K06583 ITGA7; integrin alpha 7
K19514	0.0197271	0.017369	0.0277127	1	ko:K19514 ATP6AP2, PRR; renin receptor
K02266	0.0193421	0.0258538	0.0276671	1	ko:K02266 COX6A; cytochrome c oxidase subunit 6a
K16944	0.0269841	0.032893	0.0276111	1	ko:K16944 SEPT7, CDC3; septin 7
K15122	0.0240599	0.0300311	0.027429	7	ko:K15122 SLC41A; solute carrier family 41
K20638	0.0270814	0.0283642	0.0274204	2	ko:K20638 ARHGAP17, RICH1; Rho GTPase-activating protein 17
K03954	0.0341785	0.0258024	0.0274141	1	ko:K03954 NDUFA10; NADH dehydrogenase (ubiquinone) 1 alpha subcomplex subunit 10
K03246	0.0357748	0.0191337	0.0273768	1	ko:K03246 EIF3I; translation initiation factor 3 subunit I
K03662	0.0173196	0.0199708	0.0273477	1	ko:K03662 ATPeVS1, ATP6S1; V-type H+-transporting ATPase S1 subunit
K08869	0.0238643	0.0390746	0.0273238	7	ko:K08869 ADCK, ABC1; aarF domain-containing kinase
K20639	0.0301862	0.0218614	0.0272958	1	ko:K20639 ARHGAP18_28_40; Rho GTPase-activating protein 18/28/40
K24023	0.0399691	0.0370107	0.0272812	2	ko:K24023 : No such data.
K06767	0.0200615	0.0335974	0.0272579	20	ko:K06767 DSCAM; Down syndrome cell adhesion molecule
K19930	0.0328687	0.0275248	0.0272318	2	ko:K19930 SRCIN1, SNIP; SRC kinase signaling inhibitor 1
K11125	0.0177672	0.028225	0.0272298	2	ko:K11125 SMG5, EST1B; protein SMG5
K17988	0.0292755	0.0293376	0.0272238	2	ko:K17988 TECPR1; tectonin beta-propeller repeat-containing protein 1
K10803	0.0368813	0.0363101	0.0272123	2	ko:K10803 XRCC1; DNA-repair protein XRCC1
K00809	0.0239297	0.0296117	0.027206	5	ko:K00809 DHPS, dys; deoxyhypusine synthase [EC:2.5.1.46]
K20358	0.022785	0.0211669	0.027192	1	ko:K20358 GOLGA2; golgin subfamily A member 2
K21952	0.028777	0.0241006	0.0271835	1	ko:K21952 CASKIN, ANKS5; CASK-interacting protein
K14569	0.0323881	0.0316648	0.027122	6	ko:K14569 BMS1; ribosome biogenesis protein BMS1
K21863	0.0363268	0.03261	0.0270747	8	ko:K21863 NALCN; sodium leak channel non-selective protein
K14006	0.0288171	0.0276684	0.0270037	1	ko:K14006 SEC23; protein transport protein SEC23
K04380	0.00806254	0.0340882	0.0269194	2	ko:K04380 MAPT, TAU; microtubule-associated protein tau
K04439	0.0366379	0.0289205	0.0269108	3	ko:K04439 ARRB; beta-arrestin
K23325	0.044306	0.0438948	0.0268898	2	ko:K23325 TBL2; transducin beta-like protein 2
K23164	0.0181227	0.0199087	0.0268688	2	ko:K23164 RTN4IP1; reticulon-4-interacting protein 1, mitochondrial
K02878	0.0224856	0.0106744	0.0268499	2	ko:K02878 RP-L16, MRPL16, rplP; large subunit ribosomal protein L16
K06704	0.0210617	0.0222114	0.0268278	6	ko:K06704 ADAM10, CD156c; disintegrin and metalloproteinase domain-containing protein 10 [EC:3.4.24.81]
K06883	0.0187995	0.0166612	0.0268184	4	ko:K06883 K06883; uncharacterized protein
K22628	0.0190525	0.0161195	0.0268015	3	ko:K22628 IL16; interleukin 16
K11853	0.0332465	0.0325165	0.0267403	4	ko:K11853 USP34; ubiquitin carboxyl-terminal hydrolase 34 [EC:3.4.19.12]
K01490	0.0272	0.0331439	0.0266894	4	ko:K01490 AMPD; AMP deaminase [EC:3.5.4.6]
K17307	0.021437	0.0226415	0.0265802	3	ko:K17307 FBLN1_2; fibulin 1/2
K19995	0.0239551	0.0278317	0.0265636	2	ko:K19995 SCAMP; secretory carrier-associated membrane protein
K05609	0.014452	0.0169829	0.0265532	1	ko:K05609 UCHL3, YUH1; ubiquitin carboxyl-terminal hydrolase L3 [EC:3.4.19.12]
K16500	0.022747	0.0216321	0.0265451	10	ko:K16500 PCDH15, USH1F; protocadherin-15
K17598	0.0242111	0.0335179	0.0265195	4	ko:K17598 SYTL; synaptotagmin-like protein
K06225	0.0194845	0.0194978	0.0265108	5	ko:K06225 PTCH1; patched 1
K00078	0.0316912	0.0193013	0.0265097	1	ko:K00078 DHDH; dihydrodiol dehydrogenase / D-xylose 1-dehydrogenase (NADP) [EC:1.3.1.20 1.1.1.179]
K03237	0.0283571	0.0160671	0.0263876	1	ko:K03237 EIF2S1; translation initiation factor 2 subunit 1
K12160	0.024171	0.0237959	0.0263787	1	ko:K12160 SUMO, SMT3; small ubiquitin-related modifier
K11292	0.0243067	0.0257868	0.0263637	2	ko:K11292 SUPT6H, SPT6; transcription elongation factor SPT6
K11976	0.024723	0.0314499	0.0263538	2	ko:K11976 RNF216, TRIAD3; E3 ubiquitin-protein ligase RNF216 [EC:2.3.2.31]
K14960	0.0265947	0.02996	0.0263374	1	ko:K14960 CXXC1, SPP1, CPS40; COMPASS component SPP1
K07359	0.0198296	0.019221	0.0263199	2	ko:K07359 CAMKK2; calcium/calmodulin-dependent protein kinase kinase 2 [EC:2.7.11.17]
K17508	0.00676441	0.00739355	0.0263091	3	ko:K17508 PTC7, PPTC7; protein phosphatase PTC7 [EC:3.1.3.16]
K23342	0.0289158	0.0325877	0.0262949	10	ko:K23342 FBN2_3; fibrillin 2/3
K17785	0.0195713	0.0185924	0.0262741	1	ko:K17785 IMMT, FCJ1, MNOS2; mitofilin
K18422	0.0260559	0.0246071	0.0262722	2	ko:K18422 MOV10; helicase MOV-10 [EC:3.6.4.13]
K18443	0.0260254	0.0271914	0.0262576	3	ko:K18443 GBF1; golgi-specific brefeldin A-resistance guanine nucleotide exchange factor 1
K20307	0.0344317	0.0324934	0.0262358	10	ko:K20307 TRAPPC10, TRS130; trafficking protein particle complex subunit 10
K03032	0.0273419	0.02548	0.0262347	1	ko:K03032 PSMD1, RPN2; 26S proteasome regulatory subunit N2
K12391	0.028701	0.0227407	0.0262284	5	ko:K12391 AP1G1; AP-1 complex subunit gamma-1
K06491	0.0274221	0.0223528	0.0262012	1	ko:K06491 NCAM, CD56; neural cell adhesion molecule
K00804	0.0238129	0.0521435	0.0261984	7	ko:K00804 GGPS1; geranylgeranyl diphosphate synthase, type III [EC:2.5.1.1 2.5.1.10 2.5.1.29]
K01053	0.0261501	0.0222102	0.0261876	3	ko:K01053 E3.1.1.17, gnl, RGN; gluconolactonase [EC:3.1.1.17]
K22262	0.0232623	0.0233136	0.0261826	7	ko:K22262 WDFY3, ALFY; WD repeat and FYVE domain-containing protein 3
K00025	0.0231209	0.0215899	0.0261588	1	ko:K00025 MDH1; malate dehydrogenase [EC:1.1.1.37]
K10357	0.0276265	0.0245938	0.0261533	2	ko:K10357 MYO5; myosin V
K18751	0.0297818	0.0332552	0.0261036	1	ko:K18751 PNRC2; proline-rich nuclear receptor coactivator 2
K08804	0.0254359	0.0229164	0.0260888	2	ko:K08804 STK17; serine/threonine kinase 17 [EC:2.7.11.1]
K22204	0.0179327	0.0272667	0.0260769	4	ko:K22204 BEST; bestrophin, other
K14857	0.0299897	0.0215295	0.0260601	1	ko:K14857 SPB1, FTSJ3; AdoMet-dependent rRNA methyltransferase SPB1 [EC:2.1.1.-]
K00649	0.0129325	0.0148369	0.0260522	2	ko:K00649 GNPAT; glyceronephosphate O-acyltransferase [EC:2.3.1.42]
K23491	0.0227848	0.0221954	0.0259387	1	ko:K23491 CTNND2; catenin delta-2
K14964	0.0289123	0.0232228	0.0259222	1	ko:K14964 ASH2; Set1/Ash2 histone methyltransferase complex subunit ASH2
K05741	0.0271547	0.0314051	0.025903	2	ko:K05741 DIAPH2; diaphanous 2
K11446	0.0254346	0.0250531	0.0258572	1	ko:K11446 KDM5, JARID1; [histone H3]-trimethyl-L-lysine4 demethylase [EC:1.14.11.67]
K06103	0.0302321	0.0344237	0.0257911	5	ko:K06103 CASK; calcium/calmodulin-dependent serine protein kinase [EC:2.7.11.1]
K20121	0.0281352	0.0357645	0.0257653	1	ko:K20121 FNBP1; formin-binding protein 1
K02901	0.0286143	0.0228644	0.0257483	1	ko:K02901 RP-L27e, RPL27; large subunit ribosomal protein L27e
K12394	0.0114872	0.0163343	0.0257395	1	ko:K12394 AP1S1_2; AP-1 complex subunit sigma 1/2
K17257	0.0335345	0.0197477	0.0257388	3	ko:K17257 ITFG1; integrin alpha FG-GAP repeat containing protein 1
K04978	0.0183634	0.0245641	0.0256502	1	ko:K04978 TRPM3; transient receptor potential cation channel subfamily M member 3
K04640	0.0253999	0.0281338	0.0256024	4	ko:K04640 GNA; guanine nucleotide-binding protein subunit alpha, other
K14376	0.0259314	0.0301492	0.0255836	3	ko:K14376 PAP; poly(A) polymerase [EC:2.7.7.19]
K11806	0.0418792	0.0229792	0.0255774	2	ko:K11806 DCAF13, WDSOF1; DDB1- and CUL4-associated factor 13
K10950	0.0198573	0.0194741	0.0255555	3	ko:K10950 ERO1L; ERO1-like protein alpha [EC:1.8.4.-]
K23625	0.025509	0.0289896	0.0255322	2	ko:K23625 ATXN2_2L; ataxin 2/2L
K11323	0.0232413	0.0246856	0.0255318	2	ko:K11323 JMJD6; histone arginine demethylase JMJD6 [EC:1.14.11.-]
K01103	0.0522388	0.0276439	0.0255084	1	ko:K01103 PFKFB3; 6-phosphofructo-2-kinase / fructose-2,6-biphosphatase 3 [EC:2.7.1.105 3.1.3.46]
K18400	0.0241263	0.0221097	0.025488	1	ko:K18400 KANSL1; KAT8 regulatory NSL complex subunit 1
K03113	0.0308481	0.0392568	0.0254755	1	ko:K03113 EIF1, SUI1; translation initiation factor 1
K12820	0.0335595	0.0358373	0.0254535	3	ko:K12820 DHX15, PRP43; pre-mRNA-splicing factor ATP-dependent RNA helicase DHX15/PRP43 [EC:3.6.4.13]
K03937	0.0215931	0.0190752	0.0254059	1	ko:K03937 NDUFS4; NADH dehydrogenase (ubiquinone) Fe-S protein 4
K06816	0.018788	0.0247134	0.025395	1	ko:K06816 GLG1, ESL1; golgi apparatus protein 1
K05720	0.0210612	0.0250603	0.0253447	2	ko:K05720 FGD1; FYVE, RhoGEF and PH domain containing 1
K10645	0.0203629	0.0324499	0.0253444	5	ko:K10645 MIB; E3 ubiquitin-protein ligase mind-bomb [EC:2.3.2.27]
K19201	0.0299432	0.0377915	0.0253441	3	ko:K19201 SUDS3, SAP45; Sin3 histone deacetylase corepressor complex component SDS3
K06272	0.0234738	0.0186572	0.0252913	2	ko:K06272 ILK; integrin-linked kinase [EC:2.7.11.1]
K22128	0.0291006	0.0284107	0.0252661	7	ko:K22128 PIEZO1_2, FAM38; piezo-type mechanosensitive ion channel component 1/2
K01872	0.0178795	0.0233684	0.0252582	4	ko:K01872 AARS, alaS; alanyl-tRNA synthetase [EC:6.1.1.7]
K12373	0.0458842	0.0285056	0.0252511	6	ko:K12373 HEXA_B; hexosaminidase [EC:3.2.1.52]
K21436	0.0245422	0.024419	0.0252424	2	ko:K21436 ANKRD11_12; ankyrin repeat domain-containing protein 11/12
K20189	0.0257255	0.0197871	0.0252294	1	ko:K20189 DTNBP1, BLOC1S8; dysbindin
K02971	0.0366326	0.0343594	0.0251847	1	ko:K02971 RP-S21e, RPS21; small subunit ribosomal protein S21e
K07197	0.0372776	0.0219501	0.0251713	3	ko:K07197 SREBP1, SREBF1; sterol regulatory element-binding transcription factor 1
K18595	0.0202145	0.0165499	0.0251623	4	ko:K18595 EML1_2; echinoderm microtubule-associated protein-like 1/2
K12471	0.0353252	0.0247721	0.0251559	1	ko:K12471 EPN; epsin
K08773	0.0402289	0.0412126	0.0250864	5	ko:K08773 RALBP1; RalA-binding protein 1
K18398	0.0227037	0.0239663	0.0250709	1	ko:K18398 ENPP5; ectonucleotide pyrophosphatase/phosphodiesterase family member 5 [EC:3.1.-.-]
K00477	0.0295357	0.028161	0.0250621	2	ko:K00477 PHYH; phytanoyl-CoA hydroxylase [EC:1.14.11.18]
K23664	0.0168519	0.0304103	0.0250536	5	ko:K23664 MEGF8; multipile epidermal growth factor-like domains protein 8
K20493	0.0237971	0.0209	0.0250347	2	ko:K20493 LRRC16, CARMIL; leucine-rich repeat-containing protein 16
K12392	0.0290496	0.0197582	0.025033	3	ko:K12392 AP1B1; AP-1 complex subunit beta-1
K14165	0.0346451	0.0325888	0.0250329	6	ko:K14165 K14165; atypical dual specificity phosphatase [EC:3.1.3.16 3.1.3.48]
K15692	0.0325797	0.0266733	0.0250134	2	ko:K15692 RNF13, RZF; E3 ubiquitin-protein ligase RNF13 [EC:2.3.2.27]
K23194	0.0269952	0.0248615	0.0249717	2	ko:K23194 GATAD2; transcriptional repressor p66
K04441	0.0168291	0.0117001	0.0249701	1	ko:K04441 P38; p38 MAP kinase [EC:2.7.11.24]
K03243	0.0187585	0.0203226	0.0249347	3	ko:K03243 EIF5B; translation initiation factor 5B
K20042	0.0196561	0.0261024	0.0249256	3	ko:K20042 FCHO; F-BAR domain only protein
K03934	0.0249152	0.0178821	0.0248987	1	ko:K03934 NDUFS1; NADH dehydrogenase (ubiquinone) Fe-S protein 1 [EC:7.1.1.2 1.6.99.3]
K09536	0.0232518	0.0199436	0.0248611	3	ko:K09536 DNAJC16; DnaJ homolog subfamily C member 16
K23802	0.0268665	0.0369002	0.0248527	1	ko:K23802 THP3, LENG8; SAC3 family protein THP3/LENG8
K12882	0.0173286	0.0276011	0.0248357	5	ko:K12882 NCBP1, CBP80; nuclear cap-binding protein subunit 1
K14944	0.0306418	0.0370889	0.0247849	3	ko:K14944 NOVA; RNA-binding protein Nova
K11351	0.0101245	0.0210441	0.024765	1	ko:K11351 NDUFB11; NADH dehydrogenase (ubiquinone) 1 beta subcomplex subunit 11
K12456	0.0147095	0.0133025	0.0247587	1	ko:K12456 APC13; anaphase-promoting complex subunit 13
K14206	0.0283192	0.0174787	0.0247198	1	ko:K14206 SLC15A1, PEPT1; solute carrier family 15 (oligopeptide transporter), member 1
K20629	0.0305324	0.0335741	0.0247061	3	ko:K20629 ABR; active breakpoint cluster region-related protein
K03217	0.0138926	0.0155672	0.0246877	2	ko:K03217 yidC, spoIIIJ, OXA1, ccfA; YidC/Oxa1 family membrane protein insertase
K22861	0.0284137	0.01845	0.024643	2	ko:K22861 FUZ, CPLANE3; protein fuzzy
K10080	0.0284901	0.0204436	0.0246166	1	ko:K10080 LMAN1, ERGIC53; lectin, mannose-binding 1
K11224	0.0290711	0.0198411	0.024604	1	ko:K11224 STAT5B; signal transducer and activator of transcription 5B
K00731	0.0224641	0.0219746	0.0245764	2	ko:K00731 C1GALT1; glycoprotein-N-acetylgalactosamine 3-beta-galactosyltransferase [EC:2.4.1.122]
K05760	0.0239768	0.0222325	0.02457	2	ko:K05760 PXN; paxillin
K16336	0.0406507	0.0283586	0.0245537	1	ko:K16336 SDC2, CD362; syndecan 2
K10951	0.0165446	0.0291963	0.0245226	15	ko:K10951 SLC12A2, NKCC1; solute carrier family 12 (sodium/potassium/chloride transporter), member 2
K00873	0.0195505	0.0194679	0.0245098	1	ko:K00873 PK, pyk; pyruvate kinase [EC:2.7.1.40]
K09455	0.0239488	0.022339	0.024506	1	ko:K09455 MITF; microphthalmia-associated transcription factor
K06910	0.0167563	0.0236294	0.0245005	1	ko:K06910 PEBP1, TFS1; phosphatidylethanolamine-binding protein
K03963	0.0145936	0.0267243	0.0244545	1	ko:K03963 NDUFB7; NADH dehydrogenase (ubiquinone) 1 beta subcomplex subunit 7
K17339	0.0171913	0.0199492	0.0244506	2	ko:K17339 ATL; atlastin [EC:3.6.5.-]
K00871	0.0151032	0.0314897	0.0244051	3	ko:K00871 PHKG; phosphorylase kinase gamma subunit [EC:2.7.11.19]
K11841	0.0490557	0.0373891	0.0244008	2	ko:K11841 USP10, UBP3; ubiquitin carboxyl-terminal hydrolase 10 [EC:3.4.19.12]
K15688	0.0218151	0.016158	0.0243822	2	ko:K15688 MUL1; E3 ubiquitin-protein ligase MUL1 [EC:2.3.2.27]
K03661	0.0160323	0.0238978	0.0243736	1	ko:K03661 ATPeV0B, ATP6F; V-type H+-transporting ATPase 21kDa proteolipid subunit
K00944	0.0170378	0.0221585	0.0243604	1	ko:K00944 AK3; nucleoside-triphosphate--adenylate kinase [EC:2.7.4.10]
K19970	0.0198641	0.0273867	0.024351	1	ko:K19970 NT5E, CD73; 5'-nucleotidase [EC:3.1.3.5]
K14684	0.0236496	0.0305219	0.0243463	2	ko:K14684 SLC25A23S; solute carrier family 25 (mitochondrial phosphate transporter), member 23/24/25/41
K17284	0.00777076	0.0265862	0.0243374	2	ko:K17284 PLIN2, ADRP; perilipin-2
K00791	0.0114832	0.0147905	0.0243186	3	ko:K00791 miaA, TRIT1; tRNA dimethylallyltransferase [EC:2.5.1.75]
K12872	0.0185751	0.0123263	0.0243146	3	ko:K12872 RBM22, SLT11; pre-mRNA-splicing factor RBM22/SLT11
K17341	0.0243622	0.029998	0.0242383	2	ko:K17341 HMCN; hemicentin
K10364	0.0394818	0.028748	0.0242197	1	ko:K10364 CAPZA; capping protein (actin filament) muscle Z-line, alpha
K14766	0.0233564	0.0355565	0.0242167	6	ko:K14766 NOP14, UTP2; nucleolar protein 14
K21751	0.0164882	0.0200159	0.0242038	1	ko:K21751 DR1, NC2-beta; down-regulator of transcription 1
K10251	0.0113752	0.012448	0.0241968	2	ko:K10251 HSD17B12, KAR, IFA38; 17beta-estradiol 17-dehydrogenase / very-long-chain 3-oxoacyl-CoA reductase [EC:1.1.1.62 1.1.1.330]
K00472	0.0176534	0.0217896	0.0241753	1	ko:K00472 P4HA; prolyl 4-hydroxylase [EC:1.14.11.2]
K09313	0.0142268	0.0129016	0.0241704	3	ko:K09313 CUTL; homeobox protein cut-like
K17422	0.0191178	0.0125079	0.02413	1	ko:K17422 MRPL41; large subunit ribosomal protein L41
K01887	0.0213715	0.0228702	0.0241218	3	ko:K01887 RARS, argS; arginyl-tRNA synthetase [EC:6.1.1.19]
K04364	0.0235081	0.0192874	0.0241004	1	ko:K04364 GRB2; growth factor receptor-binding protein 2
K18420	0.0212822	0.0231054	0.0240842	5	ko:K18420 TARBP2; RISC-loading complex subunit TARBP2
K00115	0.0325343	0.0225904	0.0240732	7	ko:K00115 GLD; glucose 1-dehydrogenase (FAD, quinone) [EC:1.1.5.9]
K20179	0.031576	0.0306052	0.0240364	5	ko:K20179 VPS11, PEP5; vacuolar protein sorting-associated protein 11
K21066	0.0296166	0.0270483	0.0240024	2	ko:K21066 ARHGEF18; A-kinase anchor protein 18
K20641	0.0229253	0.0353603	0.0240002	3	ko:K20641 ARHGAP20; Rho GTPase-activating protein 20
K13025	0.0201864	0.0187968	0.0239861	1	ko:K13025 EIF4A3, FAL1; ATP-dependent RNA helicase [EC:3.6.4.13]
K13504	0.00947006	0.017165	0.0239653	1	ko:K13504 VAMP2; vesicle-associated membrane protein 2
K13298	0.0329317	0.0276983	0.023965	6	ko:K13298 PDE11; dual 3',5'-cyclic-AMP and -GMP phosphodiesterase 11 [EC:3.1.4.17 3.1.4.35]
K10612	0.0186232	0.0247488	0.0239636	3	ko:K10612 CUL5; cullin 5
K04854	0.0281909	0.0286903	0.0239533	11	ko:K04854 CACNA1G, CAV3.1; voltage-dependent calcium channel T type alpha-1G
K08872	0.0260851	0.023703	0.0239419	4	ko:K08872 RIOK3, SUDD; RIO kinase 3 [EC:2.7.11.1]
K03120	0.0364409	0.0354771	0.0239415	7	ko:K03120 TBP, tbp; transcription initiation factor TFIID TATA-box-binding protein
K17458	0.0223019	0.025076	0.023916	2	ko:K17458 PPP1R16A, MYPT3; protein phosphatase 1 regulatory subunit 16A
K01558	0.0180304	0.0224573	0.0238883	2	ko:K01558 WNT16; wingless-type MMTV integration site family, member 16
K02098	0.0137294	0.0142483	0.0238613	4	ko:K02098 SPIR; spire
K04567	0.0293427	0.0292723	0.0238605	2	ko:K04567 KARS, lysS; lysyl-tRNA synthetase, class II [EC:6.1.1.6]
K12182	0.0307756	0.0266502	0.0238589	3	ko:K12182 HGS, HRS, VPS27; hepatocyte growth factor-regulated tyrosine kinase substrate
K19347	0.0221652	0.0278896	0.0238482	1	ko:K19347 SUN1_2; SUN domain-containing protein 1/2
K01431	0.0147782	0.0197451	0.0238374	3	ko:K01431 UPB1, pydC; beta-ureidopropionase [EC:3.5.1.6]
K12168	0.0281988	0.0162419	0.0238225	2	ko:K12168 HECW2; E3 ubiquitin-protein ligase HECW2 [EC:2.3.2.26]
K14328	0.0286398	0.0210632	0.023774	3	ko:K14328 UPF3, RENT3; regulator of nonsense transcripts 3
K24049	0.0252607	0.022452	0.0237406	3	ko:K24049 : No such data.
K10456	0.0224649	0.0190698	0.0237336	2	ko:K10456 KLHL19, KEAP1, INRF2; kelch-like protein 19
K00816	0.0182227	0.0179304	0.0237084	1	ko:K00816 CCBL; kynurenine---oxoglutarate transaminase / cysteine-S-conjugate beta-lyase / glutamine---phenylpyruvate transaminase [EC:2.6.1.7 4.4.1.13 2.6.1.64]
K14050	0.0197691	0.0136795	0.0236985	2	ko:K14050 RABGGTA; geranylgeranyl transferase type-2 subunit alpha [EC:2.5.1.60]
K02726	0.0264147	0.0178671	0.0236844	1	ko:K02726 PSMA2; 20S proteasome subunit alpha 2 [EC:3.4.25.1]
K13218	0.0259296	0.0159068	0.023666	1	ko:K13218 PTBP1, PTB; polypyrimidine tract-binding protein 1
K09364	0.0284394	0.0197353	0.023653	1	ko:K09364 POU2F, OTF; POU domain transcription factor, class 2
K12613	0.0220935	0.0143311	0.0236349	2	ko:K12613 DCP2; mRNA-decapping enzyme subunit 2 [EC:3.6.1.62]
K15183	0.0296448	0.0220765	0.02362	1	ko:K15183 ELL; RNA polymerase II elongation factor ELL
K10415	0.0240433	0.0275594	0.0236183	1	ko:K10415 DYNC1I, DNCI; dynein intermediate chain, cytosolic
K06842	0.0387004	0.0299214	0.0236092	5	ko:K06842 SEMA6; semaphorin 6
K14772	0.0402623	0.0314006	0.02358	4	ko:K14772 UTP20; U3 small nucleolar RNA-associated protein 20
K00387	0.010344	0.0334305	0.0235556	4	ko:K00387 SUOX; sulfite oxidase [EC:1.8.3.1]
K14971	0.019029	0.0215215	0.0235523	1	ko:K14971 NCOA6, ASC2; nuclear receptor coactivator 6
K16449	0.0212695	0.0260461	0.0235486	6	ko:K16449 RGS; regulator of G-protein signaling
K21413	0.0203258	0.0241626	0.0235295	3	ko:K21413 ANKS1; ankyrin repeat and SAM domain-containing protein 1
K15293	0.0191638	0.0182041	0.0235088	11	ko:K15293 UNC13A_B_C, MUNC13; protein unc-13 A/B/C
K14295	0.0137749	0.0158501	0.0234904	1	ko:K14295 NUP50, NPAP60; nuclear pore complex protein Nup50
K11093	0.0214562	0.0340763	0.0234692	1	ko:K11093 SNRP70; U1 small nuclear ribonucleoprotein 70kDa
K11672	0.0273442	0.0219081	0.023443	5	ko:K11672 ACTR5, ARP5, INO80M; actin-related protein 5
K09503	0.0213621	0.0112754	0.0234217	2	ko:K09503 DNAJA2; DnaJ homolog subfamily A member 2
K09645	0.0208883	0.0167601	0.0233981	2	ko:K09645 CPVL; vitellogenic carboxypeptidase-like protein [EC:3.4.16.-]
K15193	0.0463648	0.0234471	0.0233979	3	ko:K15193 SPTY2D1, SPT2; protein SPT2
K00547	0.0209047	0.0205714	0.0233802	4	ko:K00547 mmuM, BHMT2; homocysteine S-methyltransferase [EC:2.1.1.10]
K04497	0.0195468	0.0158132	0.0233255	5	ko:K04497 GROUCHO; groucho
K11124	0.0165656	0.0267457	0.0233072	4	ko:K11124 SMG6, EST1A; protein SMG6 [EC:3.1.-.-]
K07515	0.0152368	0.0179507	0.0232988	1	ko:K07515 HADHA; enoyl-CoA hydratase / long-chain 3-hydroxyacyl-CoA dehydrogenase [EC:4.2.1.17 1.1.1.211]
K10739	0.0297271	0.0137001	0.0232988	1	ko:K10739 RFA2, RPA2; replication factor A2
K00803	0.0268013	0.0326749	0.0232739	3	ko:K00803 AGPS, agpS; alkyldihydroxyacetonephosphate synthase [EC:2.5.1.26]
K02358	0.0230964	0.0275694	0.0232636	6	ko:K02358 tuf, TUFM; elongation factor Tu
K02911	0.0134017	0.00922647	0.023217	3	ko:K02911 RP-L32, MRPL32, rpmF; large subunit ribosomal protein L32
K16536	0.0204936	0.023285	0.0231848	1	ko:K16536 HOOK3; protein HOOK3
K00382	0.018448	0.0235874	0.0231548	1	ko:K00382 DLD, lpd, pdhD; dihydrolipoamide dehydrogenase [EC:1.8.1.4]
K20216	0.0242316	0.0264841	0.0231473	2	ko:K20216 DUSP10; dual specificity phosphatase 10 [EC:3.1.3.16 3.1.3.48]
K07293	0.025692	0.0302169	0.0231356	3	ko:K07293 PTPN11; tyrosine-protein phosphatase non-receptor type 11 [EC:3.1.3.48]
K14696	0.0226917	0.0311516	0.0231328	2	ko:K14696 SLC30A9, ZNT9; solute carrier family 30 (zinc transporter), member 9
K16353	0.0244081	0.0245655	0.02313	4	ko:K16353 SDK; protein sidekick
K03965	0.0185823	0.045393	0.0230663	2	ko:K03965 NDUFB9; NADH dehydrogenase (ubiquinone) 1 beta subcomplex subunit 9
K04043	0.0209945	0.0245474	0.023064	1	ko:K04043 dnaK, HSPA9; molecular chaperone DnaK
K00967	0.0250664	0.0227944	0.0230586	2	ko:K00967 PCYT2; ethanolamine-phosphate cytidylyltransferase [EC:2.7.7.14]
K18283	0.0282135	0.0126794	0.0229971	1	ko:K18283 PDE2A; cGMP-dependent 3',5'-cyclic phosphodiesterase [EC:3.1.4.17]
K06091	0.0157269	0.019584	0.0229878	1	ko:K06091 MPP5, PALS1; MAGUK p55 subfamily member 5
K13709	0.0196274	0.0170093	0.0229578	2	ko:K13709 ARHGAP5; Rho GTPase-activating protein 5
K09539	0.0270374	0.0262949	0.0229554	1	ko:K09539 DNAJC19; DnaJ homolog subfamily C member 19
K18749	0.0250733	0.0196095	0.0229112	2	ko:K18749 LSM14, RAP55, SCD6; protein LSM14
K20703	0.029924	0.0249695	0.0228974	4	ko:K20703 FAF1; FAS-associated factor 1
K03031	0.0319264	0.0268162	0.0228922	2	ko:K03031 PSMD8, RPN12; 26S proteasome regulatory subunit N12
K04962	0.0315239	0.0259062	0.0228685	4	ko:K04962 RYR2; ryanodine receptor 2
K11279	0.0134076	0.0191247	0.0228585	1	ko:K11279 NAP1L1, NRP; nucleosome assembly protein 1-like 1
K03145	0.0161756	0.0166171	0.0228279	1	ko:K03145 TFIIS; transcription elongation factor S-II
K23739	0.0227532	0.0287969	0.0228193	4	ko:K23739 : No such data.
K03103	0.014854	0.00985785	0.0228122	2	ko:K03103 MINPP1; multiple inositol-polyphosphate phosphatase / 2,3-bisphosphoglycerate 3-phosphatase [EC:3.1.3.62 3.1.3.80]
K23504	0.0159042	0.0207863	0.02278	3	ko:K23504 SERAC1; protein SERAC1
K20398	0.0155935	0.011905	0.0227739	2	ko:K20398 LAMTOR2; ragulator complex protein LAMTOR2
K22197	0.0245691	0.0314389	0.0227669	1	ko:K22197 BAF45A, PHF10; BRG1-associated factor 45A
K22910	0.0226431	0.0229554	0.0227579	4	ko:K22910 VIRMA; protein virilizer
K09270	0.0354823	0.0278597	0.0226881	3	ko:K09270 SOX7S; transcription factor SOX7/8/10/18 (SOX group E/F)
K23884	0.00576579	0.0192999	0.0226812	3	ko:K23884 WAC; WW domain-containing adapter protein with coiled-coil
K04461	0.0246238	0.0213164	0.0226656	1	ko:K04461 PPM1B, PP2CB; protein phosphatase 1B [EC:3.1.3.16]
K20284	0.0217063	0.0239418	0.022645	3	ko:K20284 RABGAP1, GAPCENA; Rab GTPase-activating protein 1
K24070	0.0186576	0.0226175	0.0226417	7	ko:K24070 PARP1; poly [ADP-ribose] polymerase 1 [EC:2.4.2.30]
K09552	0.0227747	0.0264597	0.0226243	2	ko:K09552 SPG7; spastic paraplegia 7 [EC:3.4.24.-]
K11986	0.00953879	0.0122456	0.0225974	2	ko:K11986 USP3; ubiquitin carboxyl-terminal hydrolase 3 [EC:3.4.19.12]
K20174	0.0233956	0.0234859	0.0225825	3	ko:K20174 OSBPL1_2, ORP1_2; oxysterol-binding protein-related protein 1/2
K13211	0.0253298	0.0271264	0.0225624	4	ko:K13211 GCFC; GC-rich sequence DNA-binding factor
K08834	0.0279759	0.0184257	0.022555	1	ko:K08834 MYO3, DFNB30; myosin III [EC:2.7.11.1]
K13194	0.0240091	0.0222943	0.0224856	1	ko:K13194 ADARB; double stranded RNA-specific editase B [EC:3.5.-.-]
K21991	0.0212328	0.0202157	0.0224841	3	ko:K21991 UNC45; protein unc-45
K12830	0.0236915	0.0268488	0.0224518	1	ko:K12830 SF3B3, SAP130, RSE1; splicing factor 3B subunit 3
K15620	0.0152446	0.0162812	0.0223945	1	ko:K15620 GOLPH3, GPP34; golgi phosphoprotein 3
K12176	0.0204763	0.0203105	0.0223739	3	ko:K12176 COPS2, CSN2, TRIP15; COP9 signalosome complex subunit 2
K09499	0.0194367	0.0186476	0.0223638	1	ko:K09499 CCT7; T-complex protein 1 subunit eta
K14527	0.0511618	0.00849361	0.0223485	1	ko:K14527 RPP20, POP7; ribonuclease P/MRP protein subunit RPP20 [EC:3.1.26.5]
K14794	0.0364683	0.0380766	0.0223393	3	ko:K14794 RRP12; ribosomal RNA-processing protein 12
K04634	0.0207698	0.0165743	0.0223076	1	ko:K04634 GNAQ; guanine nucleotide-binding protein G(q) subunit alpha
K05674	0.0211853	0.0214511	0.0223012	4	ko:K05674 ABCC10; ATP-binding cassette, subfamily C (CFTR/MRP), member 10
K01099	0.0251788	0.0272851	0.0222784	2	ko:K01099 INPP5B_F; inositol polyphosphate 5-phosphatase INPP5B/F [EC:3.1.3.36]
K06220	0.0336891	0.0290709	0.0222626	3	ko:K06220 WASF; WAS protein family
K17569	0.0120295	0.0268579	0.0222399	2	ko:K17569 GPATCH2; G patch domain-containing protein 2
K01758	0.0300736	0.0216395	0.022192	3	ko:K01758 CTH; cystathionine gamma-lyase [EC:4.4.1.1]
K03943	0.0132764	0.0180912	0.0221806	2	ko:K03943 NDUFV2; NADH dehydrogenase (ubiquinone) flavoprotein 2 [EC:7.1.1.2 1.6.99.3]
K00963	0.0301825	0.0198261	0.0221723	2	ko:K00963 UGP2, galU, galF; UTP--glucose-1-phosphate uridylyltransferase [EC:2.7.7.9]
K04505	0.0177233	0.0171715	0.0221487	2	ko:K04505 PSEN1, PS1; presenilin 1 [EC:3.4.23.-]
K17608	0.0294107	0.0238084	0.0221071	1	ko:K17608 STRN1_3_4; striatin 1/3/4
K14803	0.0199548	0.0180377	0.0220473	1	ko:K14803 PTC2_3; protein phosphatase PTC2/3 [EC:3.1.3.16]
K01836	0.0275469	0.0404369	0.0220468	1	ko:K01836 PGM3; phosphoacetylglucosamine mutase [EC:5.4.2.3]
K23292	0.0283018	0.0330014	0.0220284	4	ko:K23292 LNPK; endoplasmic reticulum junction formation protein lunapark
K16679	0.0195868	0.0122716	0.0220215	1	ko:K16679 WGN; wengen
K02734	0.0142063	0.0168685	0.0219956	1	ko:K02734 PSMB2; 20S proteasome subunit beta 4 [EC:3.4.25.1]
K18752	0.0256995	0.0226396	0.0219786	2	ko:K18752 TNPO1, IPO2, KPNB2; transportin-1
K13089	0.0136365	0.0159248	0.021972	2	ko:K13089 ILF2; interleukin enhancer-binding factor 2
K20044	0.0180363	0.0139668	0.0219626	1	ko:K20044 PICALM; phosphatidylinositol-binding clathrin assembly protein
K12488	0.0121572	0.0218464	0.0218417	3	ko:K12488 ASAP; Arf-GAP with SH3 domain, ANK repeat and PH domain-containing protein
K03098	0.0171612	0.00998076	0.0218355	2	ko:K03098 APOD; apolipoprotein D and lipocalin family protein
K09488	0.0361447	0.022546	0.0217911	3	ko:K09488 TRAP1, HSP75; TNF receptor-associated protein 1
K20310	0.0237889	0.0152051	0.0217606	4	ko:K20310 TRAPPC13; trafficking protein particle complex subunit 13
K17925	0.0127675	0.0150078	0.0217402	2	ko:K17925 SNX13; sorting nexin-13
K17635	0.0176836	0.0154539	0.0217153	4	ko:K17635 RGL1, RGL; ral guanine nucleotide dissociation stimulator-like 1
K01148	0.0303219	0.0238266	0.0216807	3	ko:K01148 PARN, PNLDC1; poly(A)-specific ribonuclease [EC:3.1.13.4]
K08524	0.0156703	0.013944	0.0216348	1	ko:K08524 RXRA, NR2B1; retinoid X receptor alpha
K14521	0.0235062	0.0303539	0.0216272	5	ko:K14521 NAT10, KRE33; N-acetyltransferase 10 [EC:2.3.1.-]
K07152	0.0266429	0.0221397	0.0216152	3	ko:K07152 SCO1; protein SCO1
K03127	0.0181369	0.0121904	0.0215628	1	ko:K03127 TAF13; transcription initiation factor TFIID subunit 13
K11162	0.0112929	0.0090575	0.0215138	1	ko:K11162 RDH14; retinol dehydrogenase 14 [EC:1.1.1.-]
K03035	0.0228138	0.0154195	0.0214819	1	ko:K03035 PSMD12, RPN5; 26S proteasome regulatory subunit N5
K12486	0.0193959	0.0168756	0.0214418	2	ko:K12486 SMAP; stromal membrane-associated protein
K15076	0.0372629	0.0274916	0.0214389	2	ko:K15076 ELOA, TCEB3; elongin-A
K10641	0.0228268	0.021611	0.0214362	1	ko:K10641 LRSAM1; E3 ubiquitin-protein ligase LRSAM1 [EC:2.3.2.27]
K21877	0.0122641	0.0186636	0.021369	3	ko:K21877 USH1C; harmonin
K15377	0.0240205	0.0191888	0.0213679	1	ko:K15377 SLC44A2_4_5; solute carrier family 44 (choline transporter-like protein), member 2/4/5
K08041	0.016448	0.0249619	0.021366	5	ko:K08041 ADCY1; adenylate cyclase 1 [EC:4.6.1.1]
K14834	0.0265703	0.0153312	0.0213431	2	ko:K14834 NOC3; nucleolar complex protein 3
K12875	0.0229037	0.0254839	0.0213159	1	ko:K12875 ACIN1, ACINUS; apoptotic chromatin condensation inducer in the nucleus
K02921	0.00866727	0.0219939	0.0212988	1	ko:K02921 RP-L37Ae, RPL37A; large subunit ribosomal protein L37Ae
K21772	0.019049	0.0228946	0.0212846	1	ko:K21772 PURA; transcriptional activator protein Pur-alpha
K21440	0.0234962	0.0192242	0.0212697	3	ko:K21440 ANKRD50; ankyrin repeat domain-containing protein 50
K06766	0.022694	0.0148896	0.0212675	4	ko:K06766 NEO1; neogenin
K07206	0.0204005	0.0168141	0.021253	2	ko:K07206 TSC1; tuberous sclerosis 1
K09496	0.0247405	0.0261269	0.0212526	1	ko:K09496 CCT4; T-complex protein 1 subunit delta
K08874	0.0200762	0.0218489	0.021196	3	ko:K08874 TRRAP; transformation/transcription domain-associated protein
K07834	0.0252522	0.0250828	0.0211932	2	ko:K07834 RALA; Ras-related protein Ral-A
K14966	0.0288748	0.0268414	0.021183	4	ko:K14966 HCFC; host cell factor
K08816	0.022371	0.0240573	0.0211829	2	ko:K08816 VRK; vaccinia related kinase [EC:2.7.11.1]
K03028	0.0246792	0.0217547	0.0211772	3	ko:K03028 PSMD2, RPN1; 26S proteasome regulatory subunit N1
K13181	0.0281535	0.0251996	0.0211565	4	ko:K13181 DDX27, DRS1; ATP-dependent RNA helicase DDX27 [EC:3.6.4.13]
K18334	0.0164968	0.0211768	0.0211457	3	ko:K18334 fucD; L-fuconate dehydratase [EC:4.2.1.68]
K13104	0.0364535	0.0266738	0.0211376	2	ko:K13104 ZNF830, CCDC16; zinc finger protein 830
K11478	0.0267	0.0309214	0.0211371	6	ko:K11478 JARID2, JMJ; protein Jumonji
K13217	0.0224696	0.0285931	0.0211247	1	ko:K13217 PRPF39, PRP39; pre-mRNA-processing factor 39
K23308	0.0205928	0.0188291	0.0210965	1	ko:K23308 NUFIP1; nuclear fragile X mental retardation-interacting protein 1
K08190	0.040491	0.0186774	0.0210917	2	ko:K08190 SLC16A14; MFS transporter, MCT family, solute carrier family 16 (monocarboxylic acid transporters), member 14
K24064	0.0159002	0.0101239	0.021075	3	ko:K24064 : No such data.
K06240	0.0125172	0.0162972	0.0210447	2	ko:K06240 LAMA3_5; laminin, alpha 3/5
K01893	0.0220746	0.0170105	0.0210214	3	ko:K01893 NARS, asnS; asparaginyl-tRNA synthetase [EC:6.1.1.22]
K17506	0.0249296	0.0217826	0.0209757	5	ko:K17506 PPM1L, PP2CE; protein phosphatase 1L [EC:3.1.3.16]
K08790	0.0263218	0.0251832	0.0209619	3	ko:K08790 STK38, NDR; serine/threonine kinase 38 [EC:2.7.11.1]
K20792	0.0234264	0.0258958	0.0209431	3	ko:K20792 NAA15_16; N-alpha-acetyltransferase 15/16, NatA auxiliary subunit
K11427	0.0237516	0.0202016	0.0209356	1	ko:K11427 DOT1L, DOT1; [histone H3]-lysine79 N-trimethyltransferase [EC:2.1.1.360]
K17725	0.0204481	0.0293398	0.0209325	3	ko:K17725 ETHE1; sulfur dioxygenase [EC:1.13.11.18]
K22530	0.025679	0.00991138	0.020919	2	ko:K22530 ATAD1; ATPase family AAA domain-containing protein 1 [EC:3.6.1.-]
K01322	0.0200408	0.0232197	0.0209158	3	ko:K01322 PREP; prolyl oligopeptidase [EC:3.4.21.26]
K13887	0.0236205	0.0152169	0.02091	1	ko:K13887 CORO2; coronin-2
K03213	0.0133605	0.0117679	0.0208914	2	ko:K03213 NKD; naked cuticle
K09553	0.0151876	0.014251	0.0208617	2	ko:K09553 STIP1; stress-induced-phosphoprotein 1
K16743	0.0168155	0.014399	0.0208443	3	ko:K16743 ASPM, ASP; abnormal spindle-like microcephaly-associated protein
K20126	0.0147716	0.0217053	0.020835	2	ko:K20126 NOSTRIN; nostrin
K18269	0.00800612	0.0183418	0.0208046	1	ko:K18269 PDCD10; programmed cell death protein 10
K02890	0.0267635	0.0168206	0.0207705	1	ko:K02890 RP-L22, MRPL22, rplV; large subunit ribosomal protein L22
K03006	0.0197256	0.0202934	0.0207368	2	ko:K03006 RPB1, POLR2A; DNA-directed RNA polymerase II subunit RPB1 [EC:2.7.7.6]
K13026	0.0227395	0.0244415	0.0207216	4	ko:K13026 DHX57; ATP-dependent RNA helicase DHX57 [EC:3.6.4.13]
K03115	0.0176879	0.01826	0.0206861	2	ko:K03115 CSNK2B; casein kinase II subunit beta
K03352	0.0188588	0.0192161	0.0206051	3	ko:K03352 APC5; anaphase-promoting complex subunit 5
K03259	0.0183395	0.0289936	0.0205989	3	ko:K03259 EIF4E; translation initiation factor 4E
K07930	0.0241705	0.015156	0.0205631	1	ko:K07930 RAB43; Ras-related protein Rab-43
K04564	0.0123151	0.0205767	0.0205589	1	ko:K04564 SOD2; superoxide dismutase, Fe-Mn family [EC:1.15.1.1]
K07936	0.0155404	0.0186505	0.0205384	1	ko:K07936 RAN; GTP-binding nuclear protein Ran
K01889	0.0190177	0.0176365	0.0205382	4	ko:K01889 FARSA, pheS; phenylalanyl-tRNA synthetase alpha chain [EC:6.1.1.20]
K03010	0.0182843	0.0146572	0.0205155	1	ko:K03010 RPB2, POLR2B; DNA-directed RNA polymerase II subunit RPB2 [EC:2.7.7.6]
K21852	0.0187619	0.0174701	0.020503	5	ko:K21852 DOCK6_7_8; dedicator of cytokinesis protein 6/7/8
K14296	0.0264012	0.0229188	0.0204987	2	ko:K14296 NUP153; nuclear pore complex protein Nup153
K08654	0.0145361	0.0176704	0.0204925	2	ko:K08654 PCSK5; proprotein convertase subtilisin/kexin type 5 [EC:3.4.21.-]
K02997	0.0286615	0.0171021	0.0204923	2	ko:K02997 RP-S9e, RPS9; small subunit ribosomal protein S9e
K12842	0.0217149	0.0346857	0.0204907	1	ko:K12842 SR140; U2-associated protein SR140
K12196	0.0196134	0.0167482	0.0204902	3	ko:K12196 VPS4; vacuolar protein-sorting-associated protein 4
K05701	0.0082776	0.0162811	0.0204774	2	ko:K05701 TJP1, ZO1; tight junction protein 1
K18408	0.0139803	0.0183734	0.0204666	3	ko:K18408 TDRD9; ATP-dependent RNA helicase TDRD9 [EC:3.6.4.13]
K01079	0.0221539	0.012977	0.0204595	1	ko:K01079 serB, PSPH; phosphoserine phosphatase [EC:3.1.3.3]
K01880	0.028385	0.0186013	0.0204556	1	ko:K01880 GARS, glyS1; glycyl-tRNA synthetase [EC:6.1.1.14]
K01008	0.024533	0.0209186	0.02042	3	ko:K01008 selD, SEPHS; selenide, water dikinase [EC:2.7.9.3]
K11247	0.0225113	0.0190703	0.0204158	1	ko:K11247 SH3GL; endophilin-A
K14353	0.0211264	0.0189146	0.0203544	3	ko:K14353 SLCO3A; solute carrier organic anion transporter family, member 3A
K09512	0.0163991	0.0190037	0.0203186	1	ko:K09512 DNAJB6; DnaJ homolog subfamily B member 6
K08048	0.0235141	0.0404816	0.0202618	3	ko:K08048 ADCY8; adenylate cyclase 8 [EC:4.6.1.1]
K18442	0.025314	0.0220718	0.0202402	2	ko:K18442 ARFGEF, BIG; brefeldin A-inhibited guanine nucleotide-exchange protein
K17613	0.0213742	0.0285627	0.020212	4	ko:K17613 CABIN1; calcineurin-binding protein cabin-1
K06229	0.0156537	0.0148112	0.0201896	2	ko:K06229 SUFU; suppressor of fused
K04559	0.0188609	0.0206623	0.0201696	2	ko:K04559 HIP1; huntingtin interacting protein 1
K14793	0.0223992	0.0219876	0.0201673	3	ko:K14793 RRP9; ribosomal RNA-processing protein 9
K14787	0.0154358	0.0178826	0.0201589	5	ko:K14787 MRD1, RBM19; multiple RNA-binding domain-containing protein 1
K22382	0.00498165	0.00659929	0.020157	2	ko:K22382 WDR26; WD repeat-containing protein 26
K09532	0.0210867	0.0136509	0.0201565	2	ko:K09532 DNAJC12; DnaJ homolog subfamily C member 12
K01551	0.0252197	0.0263619	0.0201462	3	ko:K01551 arsA, ASNA1, GET3; arsenite/tail-anchored protein-transporting ATPase [EC:7.3.2.7 7.3.-.-]
K10582	0.0249295	0.0278661	0.0201295	2	ko:K10582 UBE2Q; ubiquitin-conjugating enzyme E2 Q [EC:2.3.2.23]
K20636	0.0230431	0.0209818	0.0201218	2	ko:K20636 ARHGAP12_27; Rho GTPase-activating protein 12/27
K09189	0.0213222	0.0232712	0.0201079	2	ko:K09189 MLL5; [histone H3]-lysine4 N-trimethyltransferase MLL5 [EC:2.1.1.354]
K02910	0.0271607	0.0291527	0.0201033	1	ko:K02910 RP-L31e, RPL31; large subunit ribosomal protein L31e
K11671	0.0172556	0.0133715	0.0200962	2	ko:K11671 NFRKB, INO80G; nuclear factor related to kappa-B-binding protein
K18745	0.0171543	0.0141762	0.0200736	1	ko:K18745 EXU; maternal protein exuperantia
K14840	0.0172199	0.0182318	0.0200693	2	ko:K14840 NOP53, GLTSCR2; nucleolar protein 53
K01092	0.017766	0.0112493	0.020059	2	ko:K01092 E3.1.3.25, IMPA, suhB; myo-inositol-1(or 4)-monophosphatase [EC:3.1.3.25]
K06670	0.0224249	0.0215712	0.0200543	1	ko:K06670 SCC1, MCD1, RAD21; cohesin complex subunit SCC1
K06158	0.0325699	0.0178477	0.0200476	3	ko:K06158 ABCF3; ATP-binding cassette, subfamily F, member 3
K09828	0.0086255	0.0208243	0.0199834	2	ko:K09828 DHCR24, DWF1; Delta24-sterol reductase [EC:1.3.1.72 1.3.1.-]
K04352	0.0214197	0.0303828	0.0199468	3	ko:K04352 RASA1, RASGAP; Ras GTPase-activating protein 1
K04392	0.0164861	0.0210492	0.0199007	2	ko:K04392 RAC1; Ras-related C3 botulinum toxin substrate 1
K18486	0.0288914	0.0296399	0.0198789	1	ko:K18486 HAND2; heart-and neural crest derivatives-expressed protein 2
K00624	0.0225494	0.0166754	0.0198405	1	ko:K00624 E2.3.1.7; carnitine O-acetyltransferase [EC:2.3.1.7]
K16678	0.0222616	0.0171056	0.019835	1	ko:K16678 EGR; eiger
K01785	0.0134851	0.0203328	0.0198348	2	ko:K01785 galM, GALM; aldose 1-epimerase [EC:5.1.3.3]
K18625	0.0129138	0.0218102	0.019807	4	ko:K18625 SHROOM; protein Shroom
K18404	0.0278043	0.025368	0.0197797	3	ko:K18404 TDRD3; tudor domain-containing protein 3
K10523	0.0165682	0.0135929	0.0197732	2	ko:K10523 SPOP; speckle-type POZ protein
K02857	0.0221178	0.0193885	0.0197417	2	ko:K02857 RHBDL1_2_3; rhomboid-related protein 1/2/3 [EC:3.4.21.105]
K00850	0.0170577	0.0180617	0.0197375	3	ko:K00850 pfkA, PFK; 6-phosphofructokinase 1 [EC:2.7.1.11]
K00773	0.00885056	0.0119554	0.0197236	3	ko:K00773 tgt, QTRT1; queuine tRNA-ribosyltransferase [EC:2.4.2.29]
K21862	0.0324254	0.0289139	0.0197203	3	ko:K21862 DSC1, NaCP60E; voltage-gated cation channel
K03247	0.0246219	0.0251799	0.0197091	1	ko:K03247 EIF3H; translation initiation factor 3 subunit H
K01104	0.0179017	0.0214207	0.0196979	3	ko:K01104 E3.1.3.48; protein-tyrosine phosphatase [EC:3.1.3.48]
K00685	0.0239786	0.014718	0.01969	1	ko:K00685 ATE1; arginyl-tRNA---protein transferase [EC:2.3.2.8]
K04659	0.00620144	0.0159237	0.0196783	4	ko:K04659 THBS2S; thrombospondin 2/3/4/5
K02449	0.00956759	0.0143449	0.0196778	2	ko:K02449 CDK10; cyclin-dependent kinase 10 [EC:2.7.11.22]
K23497	0.0136434	0.00915842	0.0196775	2	ko:K23497 TRUB2; mitochondrial mRNA pseudouridine synthase TRUB2 [EC:5.4.99.-]
K21444	0.012889	0.0179043	0.0196196	1	ko:K21444 PCBP3_4; poly(rC)-binding protein 3/4
K01759	0.0319465	0.0200881	0.0196122	1	ko:K01759 GLO1, gloA; lactoylglutathione lyase [EC:4.4.1.5]
K03685	0.0144482	0.0171592	0.0196	3	ko:K03685 rnc, DROSHA, RNT1; ribonuclease III [EC:3.1.26.3]
K23341	0.00814114	0.011822	0.0195886	1	ko:K23341 ERLIN; erlin
K06927	0.0104944	0.0240749	0.0195639	3	ko:K06927 DPH6; diphthine-ammonia ligase [EC:6.3.1.14]
K02958	0.0171113	0.0256046	0.0195167	1	ko:K02958 RP-S15e, RPS15; small subunit ribosomal protein S15e
K11644	0.0209046	0.0215531	0.0195091	1	ko:K11644 SIN3A; paired amphipathic helix protein Sin3a
K06685	0.0137286	0.0106189	0.0194865	1	ko:K06685 MOB1, Mats; MOB kinase activator 1
K10436	0.0176093	0.0240857	0.0194796	3	ko:K10436 MAPRE; microtubule-associated protein, RP/EB family
K14765	0.0196493	0.0153663	0.0194664	1	ko:K14765 NGDN, LCP5; U3 small nucleolar ribonucleoprotein protein LCP5
K00889	0.0178828	0.0211905	0.0194579	2	ko:K00889 PIP5K; 1-phosphatidylinositol-4-phosphate 5-kinase [EC:2.7.1.68]
K13444	0.018685	0.0125466	0.0194359	1	ko:K13444 SUMF1, FGE; formylglycine-generating enzyme [EC:1.8.3.7]
K00161	0.018276	0.0212984	0.0194343	2	ko:K00161 PDHA, pdhA; pyruvate dehydrogenase E1 component alpha subunit [EC:1.2.4.1]
K02935	0.0356547	0.0321393	0.0194298	1	ko:K02935 RP-L7, MRPL12, rplL; large subunit ribosomal protein L7/L12
K08035	0.0138121	0.0191686	0.0194118	1	ko:K08035 FOXA2, HNF3B; forkhead box protein A2, hepatocyte nuclear factor 3-beta
K10843	0.0285882	0.0254106	0.0194076	3	ko:K10843 ERCC3, XPB; DNA excision repair protein ERCC-3 [EC:3.6.4.12]
K13095	0.0190489	0.0362973	0.0193633	1	ko:K13095 SF1; splicing factor 1
K19041	0.0254001	0.0285255	0.0193414	2	ko:K19041 RNF38_44; E3 ubiquitin-protein ligase RNF38/44 [EC:2.3.2.27]
K08704	0.021839	0.0171013	0.0193008	1	ko:K08704 NR2A4, Hnf4; hepatocyte nuclear factor 4
K04443	0.0107327	0.0102459	0.0192935	1	ko:K04443 MAPKAPK2; mitogen-activated protein kinase-activated protein kinase 2 [EC:2.7.11.1]
K05336	0.01687	0.01309	0.0192868	4	ko:K05336 SLC6AN; solute carrier family 6 (neurotransmitter transporter), invertebrate
K03264	0.0219342	0.0139586	0.0192573	2	ko:K03264 EIF6; translation initiation factor 6
K13165	0.0176306	0.0154877	0.0192374	1	ko:K13165 SFRS12; splicing factor, arginine/serine-rich 12
K00920	0.0172624	0.0201335	0.0192301	2	ko:K00920 PIP4K2; 1-phosphatidylinositol-5-phosphate 4-kinase [EC:2.7.1.149]
K14821	0.0118676	0.0100562	0.0192255	1	ko:K14821 BUD20; bud site selection protein 20
K20456	0.0208162	0.0166815	0.0192016	1	ko:K20456 OSBP; oxysterol-binding protein 1
K21406	0.0222902	0.0297649	0.0191786	1	ko:K21406 ATF3, A3-3; activating transcription factor 3
K20352	0.023164	0.0113981	0.0191724	1	ko:K20352 TMED10, ERV25; p24 family protein delta-1
K00121	0.0151954	0.0227956	0.0191673	1	ko:K00121 frmA, ADH5, adhC; S-(hydroxymethyl)glutathione dehydrogenase / alcohol dehydrogenase [EC:1.1.1.284 1.1.1.1]
K05542	0.0204142	0.0251799	0.0190671	2	ko:K05542 DUS1; tRNA-dihydrouridine synthase 1 [EC:1.3.1.88]
K23740	0.0183046	0.00949762	0.0190428	1	ko:K23740 : No such data.
K19199	0.00979612	0.0171806	0.0190363	1	ko:K19199 SETD3; protein-histidine N-methyltransferase [EC:2.1.1.85]
K11832	0.0279869	0.020856	0.0190128	4	ko:K11832 USP1; ubiquitin carboxyl-terminal hydrolase 1 [EC:3.4.19.12]
K17352	0.012378	0.00944073	0.0189733	1	ko:K17352 TSPAN11; tetraspanin-11
K06639	0.0133248	0.0266925	0.0189499	2	ko:K06639 CDC14; cell division cycle 14 [EC:3.1.3.16 3.1.3.48]
K11468	0.0208852	0.0172562	0.0189388	1	ko:K11468 YAF2; YY1-associated factor 2
K04533	0.0176403	0.0252951	0.0189266	6	ko:K04533 HD; huntingtin
K00016	0.0169089	0.0158683	0.0188907	3	ko:K00016 LDH, ldh; L-lactate dehydrogenase [EC:1.1.1.27]
K18402	0.0253259	0.0257656	0.0188535	1	ko:K18402 PHF20; PHD finger protein 20
K03456	0.0174521	0.0172442	0.0188521	2	ko:K03456 PPP2R1; serine/threonine-protein phosphatase 2A regulatory subunit A
K07903	0.0166161	0.015708	0.0188298	2	ko:K07903 RAB10; Ras-related protein Rab-10
K23317	0.0165668	0.0147255	0.018816	1	ko:K23317 MTF1; metal regulatory transcription factor 1
K03037	0.0133621	0.0150597	0.0188021	1	ko:K03037 PSMD6, RPN7; 26S proteasome regulatory subunit N7
K03253	0.0187254	0.014059	0.0188008	1	ko:K03253 EIF3B; translation initiation factor 3 subunit B
K23501	0.0276636	0.0222125	0.0187872	1	ko:K23501 SFXN2; sideroflexin-2
K08267	0.0164592	0.0185014	0.0187836	4	ko:K08267 RICTOR; rapamycin-insensitive companion of mTOR
K03783	0.21438	0.0170365	0.0187826	1	ko:K03783 punA, PNP; purine-nucleoside phosphorylase [EC:2.4.2.1]
K13117	0.0135364	0.0149509	0.0187813	3	ko:K13117 DHX35; ATP-dependent RNA helicase DDX35 [EC:3.6.4.13]
K16731	0.0228756	0.019263	0.018778	1	ko:K16731 GOLGA1; golgin subfamily A member 1
K10276	0.0238754	0.0249207	0.0187679	3	ko:K10276 FBXL10_11, KDM2; F-box and leucine-rich repeat protein 10/11 [EC:1.14.11.27]
K18468	0.0124011	0.00992445	0.0187678	2	ko:K18468 VPS35; vacuolar protein sorting-associated protein 35
K11969	0.0171306	0.0172133	0.0187547	2	ko:K11969 ARIH2; ariadne-2 [EC:2.3.2.31]
K23794	0.0158715	0.020533	0.0187203	1	ko:K23794 : No such data.
K06841	0.0181569	0.0181199	0.0186964	1	ko:K06841 SEMA5; semaphorin 5
K06709	0.0181999	0.0175147	0.0186816	1	ko:K06709 KDM4, JMJD2, JHDM3; [histone H3]-trimethyl-L-lysine9/36 demethylase [EC:1.14.11.66 1.14.11.69]
K01275	0.00585688	0.0231806	0.0186703	1	ko:K01275 CTSC; cathepsin C [EC:3.4.14.1]
K11789	0.0124558	0.00758666	0.0186606	3	ko:K11789 DCAF1, VPRBP; DDB1- and CUL4-associated factor 1 [EC:2.7.11.1]
K07204	0.0233258	0.0207107	0.0186086	3	ko:K07204 RAPTOR; regulatory associated protein of mTOR
K18204	0.0149868	0.0120875	0.01859	2	ko:K18204 D2HGDH; D-2-hydroxyglutarate dehydrogenase [EC:1.1.99.39]
K17046	0.0251256	0.0202513	0.0185298	2	ko:K17046 DEK; protein DEK
K05291	0.0144471	0.0132247	0.0185287	1	ko:K05291 PIGS; GPI-anchor transamidase subunit S
K12876	0.0165961	0.0207712	0.0185182	1	ko:K12876 RBM8A, Y14; RNA-binding protein 8A
K15759	0.0170742	0.00840957	0.0184949	2	ko:K15759 IMPAD1, IMPA3; inositol monophosphatase 3 [EC:3.1.3.25 3.1.3.7]
K03164	0.0166244	0.0177553	0.0184934	1	ko:K03164 TOP2; DNA topoisomerase II [EC:5.6.2.2]
K01873	0.0246256	0.0235406	0.0184834	5	ko:K01873 VARS, valS; valyl-tRNA synthetase [EC:6.1.1.9]
K17286	0.0239957	0.0247427	0.0184657	2	ko:K17286 STOM; erythrocyte band 7 integral membrane protein
K23326	0.0163519	0.0152601	0.0184626	2	ko:K23326 CCNK; cyclin K
K08794	0.0135823	0.0209326	0.0184581	2	ko:K08794 CAMK1; calcium/calmodulin-dependent protein kinase I [EC:2.7.11.17]
K18270	0.0151024	0.0185519	0.0184383	2	ko:K18270 RAB3GAP1; Rab3 GTPase-activating protein catalytic subunit
K02327	0.015586	0.0123875	0.0184322	3	ko:K02327 POLD1; DNA polymerase delta subunit 1 [EC:2.7.7.7]
K05289	0.0152271	0.013465	0.018418	2	ko:K05289 GAA1; GPI-anchor transamidase subunit GAA1
K11341	0.0327699	0.0257515	0.0184164	1	ko:K11341 YEATS4, GAS41, YAF9; YEATS domain-containing protein 4
K09500	0.0178129	0.014339	0.0184096	1	ko:K09500 CCT8; T-complex protein 1 subunit theta
K20068	0.0190799	0.0245526	0.0184087	3	ko:K20068 REPS; RalBP1-associated Eps domain-containing protein
K00923	0.0140204	0.0236938	0.0183906	4	ko:K00923 PIK3C2; phosphatidylinositol-4-phosphate 3-kinase [EC:2.7.1.154]
K09527	0.0134843	0.0161965	0.0183802	2	ko:K09527 DNAJC7; DnaJ homolog subfamily C member 7
K01587	0.126581	0.0112962	0.0183433	2	ko:K01587 PAICS; phosphoribosylaminoimidazole carboxylase / phosphoribosylaminoimidazole-succinocarboxamide synthase [EC:4.1.1.21 6.3.2.6]
K17410	0.019639	0.0204591	0.01831	1	ko:K17410 MRPS31; small subunit ribosomal protein S31
K23294	0.0134929	0.023323	0.0183085	3	ko:K23294 PACS2; phosphofurin acidic cluster sorting protein 2
K17610	0.0115901	0.0159016	0.0182901	1	ko:K17610 CHP, CHP1; calcineurin B homologous protein 1
K01196	0.0121232	0.0141307	0.0182816	2	ko:K01196 AGL; glycogen debranching enzyme [EC:2.4.1.25 3.2.1.33]
K07759	0.0114176	0.0151098	0.0182694	5	ko:K07759 PARG; poly(ADP-ribose) glycohydrolase [EC:3.2.1.143]
K03065	0.0206239	0.012595	0.0182654	1	ko:K03065 PSMC3, RPT5; 26S proteasome regulatory subunit T5
K05122	0.0145213	0.0229274	0.0182632	4	ko:K05122 ROR1, NTRKR1; receptor tyrosine kinase-like orphan receptor 1 [EC:2.7.10.1]
K04705	0.0219357	0.0212246	0.0182456	1	ko:K04705 STAM; signal transducing adaptor molecule
K05860	0.0296384	0.0275856	0.0181665	11	ko:K05860 PLCE; phosphatidylinositol phospholipase C, epsilon [EC:3.1.4.11]
K11654	0.0207657	0.0287993	0.0181647	3	ko:K11654 SMARCA5, SNF2H, ISWI; SWI/SNF-related matrix-associated actin-dependent regulator of chromatin subfamily A member 5 [EC:3.6.4.-]
K09409	0.0232647	0.0173356	0.0181624	1	ko:K09409 FOXP2_4; forkhead box protein P2/4
K00411	0.00903735	0.0117665	0.0181599	1	ko:K00411 UQCRFS1, RIP1, petA; ubiquinol-cytochrome c reductase iron-sulfur subunit [EC:7.1.1.8]
K11321	0.0138133	0.0165708	0.0181489	1	ko:K11321 BRD8; bromodomain-containing protein 8
K21594	0.0178977	0.0116318	0.018145	4	ko:K21594 GUF1; translation factor GUF1, mitochondrial [EC:3.6.5.-]
K17081	0.0141609	0.0168979	0.0181396	1	ko:K17081 PHB2; prohibitin 2
K00927	0.00713735	0.017489	0.0181332	3	ko:K00927 PGK, pgk; phosphoglycerate kinase [EC:2.7.2.3]
K03248	0.015888	0.0143393	0.0181195	1	ko:K03248 EIF3G; translation initiation factor 3 subunit G
K20222	0.0428566	0.0243744	0.0180814	3	ko:K20222 IPO5, KPNB3, RANBP5; importin-5
K00288	0.0253573	0.0137482	0.0180685	1	ko:K00288 MTHFD; methylenetetrahydrofolate dehydrogenase (NADP+) / methenyltetrahydrofolate cyclohydrolase / formyltetrahydrofolate synthetase [EC:1.5.1.5 3.5.4.9 6.3.4.3]
K12035	0.0271079	0.032942	0.0180517	1	ko:K12035 TRIM71; tripartite motif-containing protein 71 [EC:2.3.2.27]
K11974	0.0203604	0.0164995	0.0180391	5	ko:K11974 RNF31, HOIP; E3 ubiquitin-protein ligase RNF31 [EC:2.3.2.31]
K14716	0.005542	0.0174309	0.0180203	4	ko:K14716 SLC39A10, ZIP10; solute carrier family 39 (zinc transporter), member 10
K00787	0.032569	0.0146365	0.0180062	1	ko:K00787 FDPS; farnesyl diphosphate synthase [EC:2.5.1.1 2.5.1.10]
K01915	0.04851	0.0107257	0.0180048	1	ko:K01915 glnA, GLUL; glutamine synthetase [EC:6.3.1.2]
K15113	0.0147723	0.0140298	0.0180041	1	ko:K15113 SLC25A28_37, MFRN; solute carrier family 25 (mitochondrial iron transporter), member 28/37
K06058	0.0272804	0.0135107	0.017986	2	ko:K06058 DTX; deltex [EC:2.3.2.27]
K15700	0.0221875	0.0149253	0.0179842	2	ko:K15700 RNF146; E3 ubiquitin-protein ligase RNF146 [EC:2.3.2.27]
K19934	0.00938711	0.0104894	0.0179722	2	ko:K19934 SDF4; calcium-binding protein
K19751	0.0207774	0.0174719	0.017951	3	ko:K19751 DNAAF2, KTU, PF13; dynein assembly factor 2, axonemal
K18328	0.0287342	0.0178705	0.0179488	3	ko:K18328 DBR1; lariat debranching enzyme [EC:3.1.-.-]
K14791	0.0269002	0.0241249	0.0179378	3	ko:K14791 PWP1; periodic tryptophan protein 1
K08776	0.0140226	0.0180502	0.0179068	2	ko:K08776 NPEPPS; puromycin-sensitive aminopeptidase [EC:3.4.11.-]
K08892	0.0231561	0.0201457	0.0178921	3	ko:K08892 FRK, PTK5; fyn-related kinase [EC:2.7.10.2]
K22937	0.0163204	0.0161938	0.0178706	8	ko:K22937 LYST; lysosomal-trafficking regulator
K14327	0.0179731	0.0184116	0.0178704	2	ko:K14327 UPF2, RENT2; regulator of nonsense transcripts 2
K12171	0.0256912	0.0244098	0.0178701	6	ko:K12171 SH3RF, POSH; E3 ubiquitin-protein ligase SH3RF [EC:2.3.2.27]
K03454	0.00822938	0.0109825	0.0178599	2	ko:K03454 SLC25A46; solute carrier family 25, member 46
K11252	0.0110261	0.00929395	0.0178596	1	ko:K11252 H2B; histone H2B
K01886	0.0190983	0.0137417	0.0178516	5	ko:K01886 QARS, glnS; glutaminyl-tRNA synthetase [EC:6.1.1.18]
K08220	0.0248649	0.0203674	0.0178495	6	ko:K08220 FLVCR, SLC49A1_2; MFS transporter, FLVCR family, feline leukemia virus subgroup C receptor-related protein
K12178	0.0117524	0.015636	0.0178306	3	ko:K12178 COPS4, CSN4; COP9 signalosome complex subunit 4
K19748	0.00971893	0.0202673	0.0178297	1	ko:K19748 GORAB, SCYL1BP1; RAB6-interacting golgin
K10082	0.0141782	0.0107774	0.0178279	1	ko:K10082 LMAN2, VIP36; lectin, mannose-binding 2
K12662	0.0153754	0.018346	0.0178154	3	ko:K12662 PRPF4, PRP4; U4/U6 small nuclear ribonucleoprotein PRP4
K04382	0.0138922	0.016923	0.0178017	1	ko:K04382 PPP2C; serine/threonine-protein phosphatase 2A catalytic subunit [EC:3.1.3.16]
K16832	0.024219	0.0189379	0.0178002	1	ko:K16832 NEDD9, HEF1, CASL; enhancer of filamentation 1
K11406	0.0151716	0.0169596	0.0177982	2	ko:K11406 HDAC4_5; histone deacetylase 4/5 [EC:3.5.1.98]
K11204	0.0193467	0.0206893	0.01779	1	ko:K11204 GCLC; glutamate--cysteine ligase catalytic subunit [EC:6.3.2.2]
K12494	0.0163278	0.0215308	0.0177836	3	ko:K12494 PSD; PH and SEC7 domain-containing protein
K02996	0.00821691	0.0117402	0.0177515	2	ko:K02996 RP-S9, MRPS9, rpsI; small subunit ribosomal protein S9
K05633	0.0197303	0.0168901	0.0177442	1	ko:K05633 WWP1, AIP5; NEDD4-like E3 ubiquitin-protein ligase WWP1 [EC:2.3.2.26]
K05361	0.0215176	0.0159558	0.0177279	1	ko:K05361 GPX4; phospholipid-hydroperoxide glutathione peroxidase [EC:1.11.1.12]
K17902	0.0229717	0.0211573	0.0177122	6	ko:K17902 TBC1D4, AS160; TBC1 domain family member 4
K08852	0.0263865	0.0232352	0.0177082	3	ko:K08852 ERN1; serine/threonine-protein kinase/endoribonuclease IRE1 [EC:2.7.11.1 3.1.26.-]
K08518	0.0242325	0.0278947	0.01766	3	ko:K08518 STXBP5, SRO7_77; syntaxin-binding protein 5
K04404	0.0109547	0.0203017	0.0176596	1	ko:K04404 MAP3K7IP2, TAB2; TAK1-binding protein 2
K13699	0.0262466	0.0130316	0.0176453	1	ko:K13699 ABHD5, CGI-58; abhydrolase domain-containing protein 5 [EC:2.3.1.51]
K10799	0.0232676	0.0213107	0.0176382	5	ko:K10799 TNKS; tankyrase [EC:2.4.2.30]
K20181	0.0238913	0.0224878	0.017607	4	ko:K20181 VPS18, PEP3; vacuolar protein sorting-associated protein 18
K05730	0.0176839	0.0173793	0.017606	2	ko:K05730 VAV; guanine nucleotide exchange factor VAV
K08588	0.0214773	0.025262	0.0176018	2	ko:K08588 BAP1, UCHL2; ubiquitin carboxyl-terminal hydrolase BAP1 [EC:3.4.19.12]
K08049	0.00994007	0.010114	0.0175877	8	ko:K08049 ADCY9; adenylate cyclase 9 [EC:4.6.1.1]
K03958	0.00626233	0.0157277	0.017575	1	ko:K03958 NDUFB2; NADH dehydrogenase (ubiquinone) 1 beta subcomplex subunit 2
K08791	0.0207656	0.0258873	0.0175588	3	ko:K08791 LATS1_2, Wts; serine/threonine-protein kinase LATS1/2 [EC:2.7.11.1]
K23562	0.0140995	0.0118944	0.0175451	1	ko:K23562 EMC1; ER membrane protein complex subunit 1
K00629	0.010418	0.0140516	0.0175341	2	ko:K00629 GPAT1_2; glycerol-3-phosphate O-acyltransferase 1/2 [EC:2.3.1.15]
K17606	0.00909932	0.0186026	0.017533	4	ko:K17606 IGBP1, TAP42; immunoglobulin-binding protein 1
K08342	0.0123365	0.0172382	0.0175279	3	ko:K08342 ATG4; cysteine protease ATG4 [EC:3.4.22.-]
K13170	0.0237845	0.0222111	0.0175251	3	ko:K13170 SFRS18; splicing factor, arginine/serine-rich 18
K17353	0.0205325	0.00944326	0.0175166	2	ko:K17353 TSPAN18; tetraspanin-18
K12489	0.0154828	0.0145002	0.017498	3	ko:K12489 ACAP; Arf-GAP with coiled-coil, ANK repeat and PH domain-containing protein
K00864	0.0299049	0.0222218	0.0174956	3	ko:K00864 glpK, GK; glycerol kinase [EC:2.7.1.30]
K12186	0.0123082	0.00993024	0.0174807	2	ko:K12186 FAM125; ESCRT-I complex subunit MVB12
K19801	0.0193977	0.0131938	0.017451	2	ko:K19801 PI4KB; phosphatidylinositol 4-kinase B [EC:2.7.1.67]
K08045	0.0106154	0.0161481	0.0174501	2	ko:K08045 ADCY5; adenylate cyclase 5 [EC:4.6.1.1]
K09291	0.016426	0.0171794	0.0174388	1	ko:K09291 TPR, MLP1, MLP2; nucleoprotein TPR
K14943	0.0247661	0.0316022	0.0174228	3	ko:K14943 MBNL; muscleblind
K19985	0.023405	0.0204801	0.0174182	3	ko:K19985 EXOC6, SEC15; exocyst complex component 6
K16667	0.0181434	0.0205675	0.0173947	4	ko:K16667 PTPRG; receptor-type tyrosine-protein phosphatase gamma [EC:3.1.3.48]
K02580	0.0181257	0.0158472	0.0173721	1	ko:K02580 NFKB1; nuclear factor NF-kappa-B p105 subunit
K20306	0.0171203	0.0205237	0.01736	6	ko:K20306 TRAPPC9, TRS120; trafficking protein particle complex subunit 9
K09574	0.0201731	0.0213178	0.017355	1	ko:K09574 FKBP8; FK506-binding protein 8 [EC:5.2.1.8]
K20520	0.0210606	0.0202938	0.0173478	1	ko:K20520 DBNL, ABP1; drebrin-like protein
K00072	0.0196571	0.00874834	0.0173351	1	ko:K00072 SPR; sepiapterin reductase [EC:1.1.1.153]
K12491	0.0240111	0.0269217	0.0173088	3	ko:K12491 AGAP; Arf-GAP with GTPase, ANK repeat and PH domain-containing protein 1/3/4/5/6/9/11
K12666	0.0168673	0.0119614	0.0173031	1	ko:K12666 OST1, RPN1; oligosaccharyltransferase complex subunit alpha (ribophorin I)
K17264	0.0208815	0.0229324	0.0172869	1	ko:K17264 ERP44, TXNDC4; endoplasmic reticulum resident protein 44
K00600	0.0193696	0.0107263	0.0172727	1	ko:K00600 glyA, SHMT; glycine hydroxymethyltransferase [EC:2.1.2.1]
K23957	0.0144317	0.0147792	0.0172695	2	ko:K23957 : No such data.
K15182	0.0215479	0.0358674	0.0172647	4	ko:K15182 RDBP, NELFE; negative elongation factor E
K14788	0.0362492	0.0229888	0.0172639	4	ko:K14788 NOL10, ENP2; ribosome biogenesis protein ENP2
K21841	0.0104895	0.016855	0.017231	1	ko:K21841 TBC1D24; TBC1 domain family member 24
K05849	0.0198748	0.0287187	0.0172211	2	ko:K05849 SLC8A, NCX; solute carrier family 8 (sodium/calcium exchanger)
K16601	0.0102189	0.0105255	0.0172167	3	ko:K16601 TTLL4; tubulin polyglutamylase TTLL4 [EC:6.-.-.-]
K09667	0.0129399	0.0207837	0.0172121	3	ko:K09667 OGT; protein O-GlcNAc transferase [EC:2.4.1.255]
K13348	0.0133098	0.0111429	0.0171938	6	ko:K13348 MPV17; protein Mpv17
K13092	0.0177451	0.0200185	0.0171916	2	ko:K13092 ZC3H18; nuclear protein NHN1
K04523	0.0204174	0.00991198	0.0171763	1	ko:K04523 UBQLN, DSK2; ubiquilin
K01201	0.0222555	0.0174288	0.017173	1	ko:K01201 GBA, srfJ; glucosylceramidase [EC:3.2.1.45]
K12190	0.00915532	0.015195	0.0171693	2	ko:K12190 VPS36, EAP45; ESCRT-II complex subunit VPS36
K14816	0.0110362	0.00557976	0.0171642	2	ko:K14816 REI1; pre-60S factor REI1
K03165	0.0157616	0.0240027	0.0171637	2	ko:K03165 TOP3; DNA topoisomerase III [EC:5.6.2.1]
K04512	0.00971341	0.0195664	0.0171342	1	ko:K04512 DAAM; dishevelled associated activator of morphogenesis
K14415	0.0150107	0.0171326	0.0171266	1	ko:K14415 RTCB, rtcB; tRNA-splicing ligase RtcB (3'-phosphate/5'-hydroxy nucleic acid ligase) [EC:6.5.1.8]
K00012	0.0149159	0.0153568	0.0171222	3	ko:K00012 UGDH, ugd; UDPglucose 6-dehydrogenase [EC:1.1.1.22]
K19496	0.0179116	0.0192019	0.0171208	4	ko:K19496 ANO1, DOG1, TMEM16A; anoctamin-1
K13697	0.0119003	0.00459873	0.0171184	3	ko:K13697 ABHD2; abhydrolase domain-containing protein 2
K16055	0.0265802	0.0302578	0.0171106	5	ko:K16055 TPS; trehalose 6-phosphate synthase/phosphatase [EC:2.4.1.15 3.1.3.12]
K19655	0.0132207	0.0159034	0.017103	1	ko:K19655 SPATA7; spermatogenesis-associated protein 7
K14950	0.0169195	0.0100736	0.0171026	2	ko:K14950 ATP13A1, SPF1; manganese-transporting P-type ATPase [EC:7.2.2.-]
K18037	0.0139368	0.0158355	0.0171003	1	ko:K18037 PTPN4, MEG; tyrosine-protein phosphatase non-receptor type 4 [EC:3.1.3.48]
K06890	0.027801	0.0217979	0.0170946	2	ko:K06890 K06890; uncharacterized protein
K18449	0.0189856	0.0159571	0.0170846	2	ko:K18449 PRUNE2, BMCC1; prune homolog 2
K06689	0.0126938	0.00964801	0.0170655	1	ko:K06689 UBE2D, UBC4, UBC5; ubiquitin-conjugating enzyme E2 D [EC:2.3.2.23]
K01869	0.0198418	0.0224922	0.0170614	4	ko:K01869 LARS, leuS; leucyl-tRNA synthetase [EC:6.1.1.4]
K05636	0.0112111	0.0123995	0.0170317	1	ko:K05636 LAMB1; laminin, beta 1
K04496	0.017321	0.0177717	0.0170086	1	ko:K04496 CTBP; C-terminal binding protein
K14567	0.0183987	0.0148671	0.0170083	1	ko:K14567 UTP14; U3 small nucleolar RNA-associated protein 14
K01081	0.0203477	0.0138415	0.0169989	4	ko:K01081 E3.1.3.5; 5'-nucleotidase [EC:3.1.3.5]
K03870	0.0214917	0.0189104	0.0169816	1	ko:K03870 CUL2; cullin 2
K07977	0.0147525	0.0200023	0.0169588	1	ko:K07977 ARF; Arf/Sar family, other
K04649	0.0216251	0.0117672	0.0169468	1	ko:K04649 HIP2, UBC1; ubiquitin-conjugating enzyme (huntingtin interacting protein 2) [EC:2.3.2.23]
K16288	0.022326	0.00801914	0.0169337	3	ko:K16288 DSTYK, RIPK5; dual serine/threonine and tyrosine protein kinase [EC:2.7.12.1]
K19948	0.0171907	0.0196476	0.0169255	2	ko:K19948 MICALL1; MICAL-like protein 1
K04797	0.0168875	0.0123186	0.0169199	1	ko:K04797 pfdA, PFDN5; prefoldin alpha subunit
K15272	0.00964341	0.00489848	0.016908	4	ko:K15272 SLC35A1_2_3; solute carrier family 35 (UDP-sugar transporter), member A1/2/3
K04851	0.0315417	0.0299666	0.0168978	4	ko:K04851 CACNA1D, CAV1.3; voltage-dependent calcium channel L type alpha-1D
K03936	0.0134838	0.0161243	0.0168873	1	ko:K03936 NDUFS3; NADH dehydrogenase (ubiquinone) Fe-S protein 3 [EC:7.1.1.2 1.6.99.3]
K22369	0.0172367	0.0156727	0.0168839	4	ko:K22369 EPHX4; epoxide hydrolase 4 [EC:3.3.-.-]
K12493	0.016999	0.0163523	0.0168793	2	ko:K12493 ARFGAP2_3; ADP-ribosylation factor GTPase-activating protein 2/3
K23287	0.0146674	0.0137265	0.016862	2	ko:K23287 VIPAS39, VPS16B; VPS33B-interacting protein in polarity and apical restriction
K12487	0.0157316	0.0175273	0.0168466	1	ko:K12487 GIT2; G protein-coupled receptor kinase interactor 2
K12504	0.00937916	0.0143987	0.016834	3	ko:K12504 PDSS1; decaprenyl-diphosphate synthase subunit 1 [EC:2.5.1.91]
K24047	0.0227763	0.016941	0.0168189	2	ko:K24047 : No such data.
K21878	0.0168783	0.0130984	0.0168106	1	ko:K21878 USH1G; Usher syndrome type-1G protein
K21396	0.0193453	0.0180591	0.0167936	4	ko:K21396 WHT; ATP-binding cassette, subfamily G (WHITE), eye pigment precursor transporter
K09272	0.0173125	0.0135352	0.0167861	2	ko:K09272 SSRP1; structure-specific recognition protein 1
K12860	0.0146882	0.0161021	0.0167848	2	ko:K12860 CDC5L, CDC5, CEF1; pre-mRNA-splicing factor CDC5/CEF1
K14008	0.013587	0.0119977	0.0167761	1	ko:K14008 ERLEC1, XTP3B; endoplasmic reticulum lectin 1
K13647	0.00975622	0.0132073	0.0167713	2	ko:K13647 PLODN; procollagen-lysine,2-oxoglutarate 5-dioxygenase, invertebrate [EC:1.14.11.4]
K23969	0.0113816	0.0150142	0.0167654	2	ko:K23969 : No such data.
K21032	0.0285992	0.031309	0.0167392	10	ko:K21032 B4GAT1; beta-1,4-glucuronyltransferase 1 [EC:2.4.1.-]
K12815	0.0146295	0.0226728	0.0167196	3	ko:K12815 DHX38, PRP16; pre-mRNA-splicing factor ATP-dependent RNA helicase DHX38/PRP16 [EC:3.6.4.13]
K00415	0.0126656	0.010003	0.0167145	1	ko:K00415 QCR2, UQCRC2; ubiquinol-cytochrome c reductase core subunit 2
K10349	0.0191841	0.0156567	0.0167067	3	ko:K10349 FEM1B; Fem-1 homolog b
K19933	0.0085475	0.0207334	0.0167036	6	ko:K19933 CADPS; calcium-dependent secretion activator
K02265	0.0118429	0.00445218	0.0166995	1	ko:K02265 COX5B; cytochrome c oxidase subunit 5b
K01255	0.0174534	0.0130255	0.0166883	2	ko:K01255 CARP, pepA; leucyl aminopeptidase [EC:3.4.11.1]
K14396	0.0101126	0.021743	0.0166863	2	ko:K14396 PABPN1, PABP2; polyadenylate-binding protein 2
K23096	0.0137128	0.0199585	0.0166689	1	ko:K23096 RGMA; repulsive guidance molecule A
K05125	0.0123973	0.015385	0.0166472	8	ko:K05125 DDR2, TKT, CD167b; discoidin domain receptor family member 2 [EC:2.7.10.1]
K05313	0.017567	0.0296178	0.0166129	18	ko:K05313 GRIN; glutamate receptor, ionotropic, invertebrate
K08876	0.00950466	0.0183445	0.0166014	1	ko:K08876 SCYL1; SCY1-like protein 1
K08136	0.0214988	0.0172587	0.0165911	2	ko:K08136 SPOCK; sparc/osteonectin, cwcv and kazal-like domains proteoglycan (testican)
K00615	0.0134445	0.0108054	0.0165886	1	ko:K00615 E2.2.1.1, tktA, tktB; transketolase [EC:2.2.1.1]
K03544	0.0208381	0.0159387	0.0165847	2	ko:K03544 clpX, CLPX; ATP-dependent Clp protease ATP-binding subunit ClpX
K18266	0.0150113	0.00946985	0.0165836	1	ko:K18266 NDRG1; protein NDRG1
K12835	0.0184953	0.0145264	0.0165476	1	ko:K12835 DDX42, SF3B125; ATP-dependent RNA helicase DDX42 [EC:3.6.4.13]
K15363	0.0169567	0.0249344	0.0165459	2	ko:K15363 FAN1, MTMR15; fanconi-associated nuclease 1 [EC:3.1.21.- 3.1.4.1]
K13207	0.0213745	0.0192306	0.0165282	3	ko:K13207 CUGBP, BRUNOL, CELF; CUG-BP- and ETR3-like factor
K21853	0.019749	0.0171286	0.016528	3	ko:K21853 DOCK9_10_11; dedicator of cytokinesis protein 9/10/11
K19949	0.0279485	0.0117164	0.0165261	12	ko:K19949 OTOF; otoferlin
K01870	0.0171626	0.0234386	0.0165152	5	ko:K01870 IARS, ileS; isoleucyl-tRNA synthetase [EC:6.1.1.5]
K20210	0.0224008	0.0262869	0.0164629	3	ko:K20210 RREB1; ras-responsive element-binding protein 1
K21806	0.0295743	0.0512029	0.0164388	6	ko:K21806 VCPKMT, METTL21D; protein N-lysine methyltransferase METTL21D [EC:2.1.1.-]
K20317	0.0209063	0.0191783	0.0164165	1	ko:K20317 SPAG9, JIP4; c-Jun-amino-terminal kinase-interacting protein 4
K04532	0.010142	0.0134221	0.0164097	3	ko:K04532 NAE1, APPBP1; amyloid beta precursor protein binding protein 1
K08835	0.0204188	0.0169433	0.0164038	2	ko:K08835 OXSR1, STK39; serine/threonine-protein kinase OSR1/STK39 [EC:2.7.11.1]
K08596	0.0226537	0.0183564	0.0164023	1	ko:K08596 SENP7; sentrin-specific protease 7 [EC:3.4.22.68]
K23879	0.0136208	0.0147665	0.0163926	1	ko:K23879 GRN; progranulin
K22255	0.0183805	0.022311	0.0163809	1	ko:K22255 ATPIF1; ATPase inhibitor, mitochondrial
K02599	0.0153368	0.0240704	0.0163751	2	ko:K02599 NOTCH1; Notch 1
K03626	0.0221219	0.015733	0.0163747	1	ko:K03626 EGD2, NACA; nascent polypeptide-associated complex subunit alpha
K09479	0.0311895	0.0159216	0.016367	1	ko:K09479 ACADVL; very long chain acyl-CoA dehydrogenase [EC:1.3.8.9]
K09585	0.0092561	0.0102593	0.0163569	3	ko:K09585 TXNDC10; thioredoxin domain-containing protein 10 [EC:5.3.4.1]
K03869	0.014522	0.0111789	0.016356	2	ko:K03869 CUL3; cullin 3
K15720	0.0174908	0.0177571	0.0163502	1	ko:K15720 N4BP2; NEDD4-binding protein 2 [EC:3.-.-.-]
K22531	0.0255041	0.0260169	0.0163493	1	ko:K22531 ATAD2; ATPase family AAA domain-containing protein 2 [EC:3.6.1.-]
K11657	0.0178298	0.0160729	0.0163408	1	ko:K11657 RSF1; remodeling and spacing factor 1
K04571	0.0166002	0.0196737	0.0163397	1	ko:K04571 SSR4; translocon-associated protein subunit delta
K11459	0.0133968	0.0131484	0.0163117	2	ko:K11459 PCGF4, BMI1; polycomb group RING finger protein 4
K14428	0.0134532	0.0108269	0.0163092	1	ko:K14428 SLC12A8, CCC9; solute carrier family 12 (potassium/chloride transporters), member 8
K04699	0.0178368	0.0194773	0.0163032	3	ko:K04699 SOCS6_7; suppressor of cytokine signaling 6/7
K23847	0.0143104	0.0155927	0.0162937	2	ko:K23847 : No such data.
K02948	0.0206091	0.0256283	0.0162736	1	ko:K02948 RP-S11, MRPS11, rpsK; small subunit ribosomal protein S11
K06698	0.00872867	0.00746504	0.0162695	1	ko:K06698 PSME3; proteasome activator subunit 3 (PA28 gamma)
K13956	0.0185028	0.011861	0.016269	3	ko:K13956 IPP, KLHL27; actin-binding protein IPP
K18668	0.0147735	0.019346	0.0162642	3	ko:K18668 ZC3H12, MCPIP; ribonuclease ZC3H12 [EC:3.1.-.-]
K12604	0.0156716	0.0141615	0.0162541	1	ko:K12604 CNOT1, NOT1; CCR4-NOT transcription complex subunit 1
K07870	0.0168792	0.0176666	0.0162477	2	ko:K07870 RHOT1, ARHT1; mitochondrial Rho GTPase 1 [EC:3.6.5.-]
K15137	0.0103399	0.00845518	0.0162414	2	ko:K15137 MED19; mediator of RNA polymerase II transcription subunit 19
K11997	0.0180404	0.0195368	0.0162332	2	ko:K11997 TRIM2_3; tripartite motif-containing protein 2/3
K09498	0.0100171	0.0173733	0.0162148	2	ko:K09498 CCT6; T-complex protein 1 subunit zeta
K03135	0.0202047	0.0163982	0.0162067	1	ko:K03135 TAF11; transcription initiation factor TFIID subunit 11
K00948	0.0323733	0.0112736	0.0161883	1	ko:K00948 PRPS, prsA; ribose-phosphate pyrophosphokinase [EC:2.7.6.1]
K20030	0.0150151	0.0148699	0.0161841	2	ko:K20030 ZDHHC5_8; palmitoyltransferase ZDHHC5/8 [EC:2.3.1.225]
K04412	0.0191199	0.0107118	0.0161841	1	ko:K04412 STK3, MST2; serine/threonine kinase 3
K14026	0.01385	0.0144666	0.0161823	1	ko:K14026 SEL1, SEL1L; SEL1 protein
K00814	0.020692	0.0211345	0.0161618	1	ko:K00814 GPT, ALT; alanine transaminase [EC:2.6.1.2]
K07918	0.0189171	0.0140212	0.0161466	2	ko:K07918 RAB32; Ras-related protein Rab-32
K02367	0.0140573	0.0158681	0.0161453	1	ko:K02367 EXT2; glucuronyl/N-acetylglucosaminyl transferase EXT2 [EC:2.4.1.224 2.4.1.225]
K10482	0.011834	0.0189636	0.0161051	2	ko:K10482 BTBD10; BTB/POZ domain-containing protein 10
K03143	0.0135793	0.00991412	0.0161027	2	ko:K03143 TFIIH3, GTF2H3, TFB4; transcription initiation factor TFIIH subunit 3
K12858	0.0130791	0.01551	0.0160986	1	ko:K12858 DDX23, PRP28; ATP-dependent RNA helicase DDX23/PRP28 [EC:3.6.4.13]
K20196	0.022628	0.02089	0.0160904	2	ko:K20196 KIF3B; kinesin family member 3B
K14855	0.00771564	0.0160541	0.0160896	2	ko:K14855 RSA4, NLE1; ribosome assembly protein 4
K09518	0.0111614	0.00754274	0.0160852	1	ko:K09518 DNAJB12; DnaJ homolog subfamily B member 12
K07910	0.016009	0.0109079	0.0160624	3	ko:K07910 RAB18; Ras-related protein Rab-18
K04345	0.0176405	0.020986	0.0160527	1	ko:K04345 PKA; protein kinase A [EC:2.7.11.11]
K17920	0.0105114	0.0129549	0.0160362	1	ko:K17920 SNX5_6_32; sorting nexin-5/6/32
K08268	0.0120555	0.0201131	0.0160359	1	ko:K08268 HIF1A; hypoxia-inducible factor 1 alpha
K06057	0.012037	0.0154691	0.0160195	1	ko:K06057 NUMBL; numb
K05357	0.0282085	0.0144203	0.016013	2	ko:K05357 VKORC1; vitamin-K-epoxide reductase (warfarin-sensitive) [EC:1.17.4.4]
K11857	0.0132849	0.0150117	0.0160074	1	ko:K11857 USP47; ubiquitin carboxyl-terminal hydrolase 47 [EC:3.4.19.12]
K08838	0.0171537	0.0167386	0.0159964	1	ko:K08838 STK24_25_MST4; serine/threonine-protein kinase 24/25/MST4 [EC:2.7.11.1]
K01206	0.00892058	0.00652089	0.0159886	2	ko:K01206 FUCA; alpha-L-fucosidase [EC:3.2.1.51]
K12195	0.0126275	0.0136534	0.0159871	1	ko:K12195 CHMP6, VPS20; charged multivesicular body protein 6
K02737	0.00937649	0.00830789	0.0159865	1	ko:K02737 PSMB5; 20S proteasome subunit beta 5 [EC:3.4.25.1]
K23881	0.0169401	0.0171361	0.0159672	3	ko:K23881 TECPR2; tectonin beta-propeller repeat-containing protein 2
K14440	0.0110353	0.0112272	0.0159523	1	ko:K14440 SMARCAL1, HARP; SWI/SNF-related matrix-associated actin-dependent regulator of chromatin subfamily A-like protein 1 [EC:3.6.4.12]
K11655	0.013318	0.0131365	0.0159298	1	ko:K11655 BAZ1A, ACF1; bromodomain adjacent to zinc finger domain protein 1A
K16184	0.0240564	0.021496	0.0159205	1	ko:K16184 AKT1S1, PRAS40; proline-rich AKT1 substrate 1
K23166	0.0113503	0.0135878	0.0158895	1	ko:K23166 OPA3; optic atrophy 3 protein
K14805	0.0161197	0.0135248	0.0158793	4	ko:K14805 DDX24, MAK5; ATP-dependent RNA helicase DDX24/MAK5 [EC:3.6.4.13]
K19363	0.0268621	0.0218363	0.0158759	1	ko:K19363 LITAF; lipopolysaccharide-induced tumor necrosis factor-alpha factor
K03950	0.0141412	0.00797767	0.0158752	1	ko:K03950 NDUFA6; NADH dehydrogenase (ubiquinone) 1 alpha subcomplex subunit 6
K07195	0.0144149	0.0123075	0.0158642	2	ko:K07195 EXOC7, EXO70; exocyst complex component 7
K08042	0.00617913	0.00973891	0.0158622	2	ko:K08042 ADCY2; adenylate cyclase 2 [EC:4.6.1.1]
K09495	0.0143986	0.0156634	0.0158575	1	ko:K09495 CCT3, TRIC5; T-complex protein 1 subunit gamma
K23720	0.0109053	0.0124317	0.015846	1	ko:K23720 UVSSA; UV-stimulated scaffold protein A
K10635	0.00994372	0.00585756	0.0158387	2	ko:K10635 RNF111; E3 ubiquitin-protein ligase Arkadia [EC:2.3.2.27]
K00728	0.00620815	0.0082091	0.0158281	4	ko:K00728 POMT, pmt; dolichyl-phosphate-mannose-protein mannosyltransferase [EC:2.4.1.109]
K05093	0.0123629	0.0136799	0.0158217	1	ko:K05093 FGFR2, CD332; fibroblast growth factor receptor 2 [EC:2.7.10.1]
K08283	0.0120143	0.0173385	0.0158092	1	ko:K08283 COL4A3BP; collagen type IV alpha-3-binding protein
K03108	0.0162315	0.013495	0.0157964	1	ko:K03108 SRP72; signal recognition particle subunit SRP72
K00736	0.0257456	0.0238383	0.0157832	4	ko:K00736 MGAT2; alpha-1,6-mannosyl-glycoprotein beta-1,2-N-acetylglucosaminyltransferase [EC:2.4.1.143]
K04834	0.014685	0.0259963	0.0157782	11	ko:K04834 SCN2A, NAV1.2; voltage-gated sodium channel type II alpha
K02355	0.0137389	0.0213299	0.0157768	5	ko:K02355 fusA, GFM, EFG; elongation factor G
K23583	0.022358	0.01542	0.0157755	1	ko:K23583 KPNA3_4; importin subunit alpha-4/3
K11838	0.0182268	0.0163441	0.0157498	1	ko:K11838 USP7, UBP15; ubiquitin carboxyl-terminal hydrolase 7 [EC:3.4.19.12]
K03522	0.00845229	0.0138901	0.0157421	1	ko:K03522 fixB, etfA; electron transfer flavoprotein alpha subunit
K09550	0.00930763	0.00466334	0.0157375	1	ko:K09550 PFDN4; prefoldin subunit 4
K17233	0.0150186	0.0137048	0.0157335	2	ko:K17233 DUOXA1; dual oxidase maturation factor 1
K02729	0.0100842	0.0103636	0.0157199	1	ko:K02729 PSMA5; 20S proteasome subunit alpha 5 [EC:3.4.25.1]
K09531	0.00708987	0.0183849	0.0157101	2	ko:K09531 DNAJC11; DnaJ homolog subfamily C member 11
K02895	0.0112605	0.0162517	0.0157082	1	ko:K02895 RP-L24, MRPL24, rplX; large subunit ribosomal protein L24
K00249	0.0175074	0.0194979	0.0156996	1	ko:K00249 ACADM, acd; acyl-CoA dehydrogenase [EC:1.3.8.7]
K12562	0.0197546	0.0174581	0.0156985	1	ko:K12562 AMPH; amphiphysin
K06532	0.0198781	0.0177971	0.0156942	1	ko:K06532 PROM1, CD133; prominin 1
K03949	0.00216872	0.0046683	0.0156895	2	ko:K03949 NDUFA5; NADH dehydrogenase (ubiquinone) 1 alpha subcomplex subunit 5
K05402	0.00650577	0.0125946	0.0156611	1	ko:K05402 TOLLIP; toll-interacting protein
K00457	0.0378603	0.0293034	0.0156519	1	ko:K00457 HPD, hppD; 4-hydroxyphenylpyruvate dioxygenase [EC:1.13.11.27]
K19986	0.0171764	0.00917026	0.0156357	3	ko:K19986 EXOC8, SEC84; exocyst complex component 8
K04730	0.0159092	0.0146524	0.0156336	2	ko:K04730 IRAK1; interleukin-1 receptor-associated kinase 1 [EC:2.7.11.1]
K05757	0.0133494	0.0125511	0.0156297	2	ko:K05757 ARPC1A_B; actin related protein 2/3 complex, subunit 1A/1B
K18159	0.0140349	0.0106291	0.0156293	2	ko:K18159 NDUFAF1, CIA30; NADH dehydrogenase [ubiquinone] 1 alpha subcomplex assembly factor 1
K14310	0.013876	0.0122209	0.0156242	4	ko:K14310 NUP205, NUP192; nuclear pore complex protein Nup205
K08898	0.00923377	0.0135812	0.0156144	1	ko:K08898 LMTK2; lemur tyrosine kinase 2 [EC:2.7.10.1]
K22366	0.00341409	0.00656771	0.0156091	2	ko:K22366 SELENOT; thioredoxin reductase-like selenoprotein T
K20823	0.0188172	0.0201961	0.0155987	3	ko:K20823 NAA35, MAK10; N-alpha-acetyltransferase 35, NatC auxiliary subunit
K23298	0.0160456	0.0208753	0.015578	3	ko:K23298 SZT2; KICSTOR complex protein SZT2
K10404	0.0117488	0.00396966	0.0155772	7	ko:K10404 KIF26; kinesin family member 26
K17498	0.022692	0.0153576	0.015563	1	ko:K17498 SPN1, IWS1; transcription factor SPN1
K11594	0.0131707	0.010349	0.01556	2	ko:K11594 DDX3X, bel; ATP-dependent RNA helicase DDX3X [EC:3.6.4.13]
K11367	0.0160003	0.0201662	0.0155577	1	ko:K11367 CHD1; chromodomain-helicase-DNA-binding protein 1 [EC:3.6.4.12]
K16676	0.0174666	0.0177469	0.0155416	1	ko:K16676 LPP; lipoma-prefererred partner
K17509	0.022641	0.0177689	0.0155406	7	ko:K17509 PDPR; pyruvate dehydrogenase phosphatase regulatory subunit
K13184	0.0165663	0.0138385	0.0155157	1	ko:K13184 DHX9; ATP-dependent RNA helicase A [EC:3.6.4.13]
K01363	0.0161849	0.0135797	0.0155105	1	ko:K01363 CTSB; cathepsin B [EC:3.4.22.1]
K06674	0.0112377	0.0137932	0.0154936	2	ko:K06674 SMC2; structural maintenance of chromosome 2
K02268	0.0197479	0.0244411	0.0154917	1	ko:K02268 COX6C; cytochrome c oxidase subunit 6c
K05864	0.0102345	0.0192237	0.0154593	2	ko:K05864 PPID, CYPD; peptidyl-prolyl isomerase D [EC:5.2.1.8]
K24027	0.00824979	0.00988386	0.0154553	3	ko:K24027 : No such data.
K14314	0.0164231	0.0152239	0.0154519	6	ko:K14314 NUP210, GP210; nuclear pore complex protein Nup210
K04440	0.0147228	0.0110588	0.015443	1	ko:K04440 JNK; mitogen-activated protein kinase 8/9/10 (c-Jun N-terminal kinase) [EC:2.7.11.24]
K05631	0.021403	0.018705	0.0154167	3	ko:K05631 AIP3, WWP3, BAIAP1; atrophin-1 interacting protein 3 (BAI1-associated protein 1)
K23195	0.0174275	0.0232666	0.0154097	2	ko:K23195 CTCF; transcriptional repressor CTCF
K03844	0.00889016	0.0130617	0.0154076	2	ko:K03844 ALG11; alpha-1,2-mannosyltransferase [EC:2.4.1.131]
K16526	0.0144807	0.0116014	0.0153973	3	ko:K16526 AKAP10; A-kinase anchor protein 10
K11804	0.016266	0.0114865	0.0153917	1	ko:K11804 DCAF8; DDB1- and CUL4-associated factor 8
K15192	0.0149773	0.0120686	0.0153851	2	ko:K15192 BTAF1, MOT1; TATA-binding protein-associated factor [EC:3.6.4.-]
K13138	0.0127516	0.0105207	0.0153712	3	ko:K13138 INTS1; integrator complex subunit 1
K11339	0.00848286	0.00940592	0.0153545	2	ko:K11339 MORF4L1, MRG15, EAF3; mortality factor 4-like protein 1
K11364	0.00664759	0.0140501	0.0153382	3	ko:K11364 SGF29; SAGA-associated factor 29
K05039	0.00942528	0.00603714	0.0153246	4	ko:K05039 SLC6A6, TAUT; solute carrier family 6 (neurotransmitter transporter, taurine) member 6
K08744	0.0121515	0.0137874	0.0153095	1	ko:K08744 CRLS; cardiolipin synthase (CMP-forming) [EC:2.7.8.41]
K09231	0.0122853	0.0163012	0.0153083	1	ko:K09231 KR; krueppel
K09448	0.0105074	0.00566829	0.0152971	2	ko:K09448 TEAD; transcriptional enhancer factor
K12197	0.00800458	0.0154769	0.0152858	1	ko:K12197 CHMP1, VPS46, DID2; charged multivesicular body protein 1
K08336	0.00347582	0.00653329	0.015283	1	ko:K08336 ATG12; ubiquitin-like protein ATG12
K20476	0.0112438	0.0139587	0.0152765	3	ko:K20476 RIC1; RAB6A-GEF complex partner protein 1
K01596	0.0487009	0.0112581	0.0152758	3	ko:K01596 E4.1.1.32, pckA, PCK; phosphoenolpyruvate carboxykinase (GTP) [EC:4.1.1.32]
K11599	0.0115419	0.0125761	0.0152608	1	ko:K11599 POMP, UMP1; proteasome maturation protein
K09566	0.0233564	0.0239698	0.0152253	3	ko:K09566 PPIG; peptidyl-prolyl isomerase G (cyclophilin G) [EC:5.2.1.8]
K23049	0.0184188	0.0204023	0.0152073	1	ko:K23049 HECA, HDC; headcase protein
K17744	0.00460353	0.0129681	0.0152043	2	ko:K17744 GalDH; L-galactose dehydrogenase [EC:1.1.1.316]
K15603	0.0156686	0.0175251	0.0152039	2	ko:K15603 TCF4_12; transcription factor 4/12
K16518	0.0134282	0.0152143	0.0151967	1	ko:K16518 AKAP1; A-kinase anchor protein 1, mitochondrial
K09504	0.0148587	0.0160969	0.015174	3	ko:K09504 DNAJA3; DnaJ homolog subfamily A member 3
K11461	0.00728952	0.00857731	0.0151656	2	ko:K11461 SCMH1; polycomb protein SCMH1
K23908	0.0314955	0.0151457	0.0151639	2	ko:K23908 : No such data.
K15266	0.0157889	0.0153993	0.0151607	1	ko:K15266 TFB1M; dimethyladenosine transferase 1, mitochondrial [EC:2.1.1.-]
K16185	0.0130592	0.0106192	0.0151459	2	ko:K16185 RRAGA_B; Ras-related GTP-binding protein A/B
K12669	0.0124064	0.00769245	0.0151358	2	ko:K12669 OST3, OST6; oligosaccharyltransferase complex subunit gamma
K14676	0.0153137	0.0201259	0.0151243	1	ko:K14676 NTE, NRE; lysophospholipid hydrolase [EC:3.1.1.5]
K17778	0.0137952	0.0100931	0.01512	1	ko:K17778 TIM10; mitochondrial import inner membrane translocase subunit TIM10
K11471	0.0202461	0.0181319	0.0151097	3	ko:K11471 ASXL; additional sex combs-like protein
K03362	0.0167111	0.0180384	0.0151088	1	ko:K03362 FBXW1_11, BTRC, beta-TRCP; F-box and WD-40 domain protein 1/11
K10666	0.0122431	0.0141114	0.0150759	1	ko:K10666 RNF5; E3 ubiquitin-protein ligase RNF5 [EC:2.3.2.27]
K14846	0.0103393	0.013091	0.0150757	2	ko:K14846 RPF1; ribosome production factor 1
[truncated: 3,113 more rows]

## Sheet: host-modules
Metabolic modules reconstruction for the termite host gut epithelium - the de novo transcriptomics. Number of reconstructed reaction blocks and modules completeness are given in brackets.
[truncated: 315 more rows]

[truncated: 1 more sheets: MG_MT_LM1_8 Gut microbiome]
