# Supplementary material for: Integrative omics analysis of the termite gut system adaptation to Miscanthus diet identifies lignocellulose degradation enzymes
Source: Commun Biol. 2020 Jun 1;3:275. doi: 10.1038/s42003-020-1004-3 (PMC7264248; doi:10.1038/s42003-020-1004-3)
Supplement: Supplementary file 9 — Supplementary Data 7 [file 42003_2020_1004_MOESM9_ESM.xlsx]

## Sheet: MAGs checkM
Supplementary Data 7: Characteristics of the reconstructed metagenome asembles genomes (MAGs) based on the checkM evaluation.
Phylogeny was assigned with Phylophlan
ANI (average nucleotide identity) was calculated with FastANI (Jain et al., 2018)
N/D - not detected
	Phylophlan taxonomy											CheckM results																		ANI calculation
MAG	phylophlan_confidence	phylogeny	GC std	# genomes	Genome size	Longest contig	marker lineage	GC	# scaffolds	Completeness	Contamination	# contigs	Translation table	# markers	Coding density	Mean contig length	# marker sets	N50 (contigs)	1	0	3	2	Longest scaffold	4	5+	# predicted genes	N50 (scaffolds)	# ambiguous bases	Mean scaffold length	reference genome (Herve et al., 2019)	ANI value	count of bidirectional fragment mappings	and total query fragments
bin_20	high_confidence	d__Bacteria.p__Acidobacteria.c__?.o__?.f__?.g__?.s__?.t__?	0.0325345	2258	1909574	12420	k__Bacteria	0.479045	772	59.41	1.88034	960	11	188	0.868693	1980.41	117	2722	117	67	0	4	15484	0	0	2430	3165	8378	2473.54	N/D
Bin_4	high_confidence	d__Bacteria.p__Bacteroidetes.c__Bacteroidia.o__Bacteroidales.f__Rikenellaceae.g__Alistipes.s__?.t__?	0.0359193	350	1217868	6507	p__Bacteroidetes	0.503485	630	52.3545	0.714286	875	11	316	0.858813	1368.14	210	1757	164	150	0	2	6511	0	0	1654	2002	20745	1933.12	N/D
bin_12	medium_confidence	d__Bacteria.p__Chlorobi.c__Chlorobia.o__Chlorobiales.f__Chlorobiaceae.g__?.s__?.t__?	0.0212448	433	1265373	13726	k__Bacteria	0.340373	446	55.8015	1.87117	567	11	273	0.893961	2217.3	183	2787	164	104	0	5	13728	0	0	1320	3135	8164	2837.16	N/D
bin_10	high_confidence	d__Bacteria.p__Fibrobacteres.c__Fibrobacteres.o__Fibrobacterales.f__Fibrobacteraceae.g__Fibrobacter.s__succinogenes.t__?	0.0152529	2993	1535754	31181	k__Bacteria	0.43455	183	65.9674	0	402	11	147	0.898271	3773.08	91	8119	105	42	0	0	53235	0	0	1693	13299	18974	8392.1	SRR9983642	87.2184	261	416
bin_11	high_confidence	d__Bacteria.p__Fibrobacteres.c__Fibrobacteres.o__Fibrobacterales.f__Fibrobacteraceae.g__Fibrobacter.s__succinogenes.t__?	0.0271463	2993	1810445	24367	k__Bacteria	0.560103	352	53.2497	1.0989	433	11	147	0.887742	4161.98	91	6159	69	77	0	1	33640	0	0	1768	6657	8307	5143.31	SRR9983779	76.7369	88	417
bin_14	high_confidence	d__Bacteria.p__Fibrobacteres.c__Fibrobacteres.o__Fibrobacterales.f__Fibrobacteraceae.g__Fibrobacter.s__succinogenes.t__?	0.0179169	174	724406	25552	k__Bacteria	0.439108	149	60.5276	4.49438	218	11	149	0.909047	3292.22	89	5259	94	50	0	5	25558	0	0	995	6098	6701	4861.79	N/D
bin_15	high_confidence	d__Bacteria.p__Fibrobacteres.c__Fibrobacteres.o__Fibrobacterales.f__Fibrobacteraceae.g__Fibrobacter.s__succinogenes.t__?	0.0201459	387	1954232	62614	c__Clostridia	0.475559	168	84.879	1.26171	224	11	223	0.919493	8705.67	124	16194	196	23	0	4	63127	0	0	1725	18394	4161	11632.3	N/D
bin_16	high_confidence	d__Bacteria.p__Fibrobacteres.c__Fibrobacteres.o__Fibrobacterales.f__Fibrobacteraceae.g__Fibrobacter.s__succinogenes.t__?	0.0223106	2993	1967221	36972	k__Bacteria	0.425681	255	89.3019	0	356	11	147	0.897581	5499.36	91	8893	133	14	0	0	37244	0	0	2036	10403	9449	7714.59	SRR9983843	77.7654	220	533
bin_19	high_confidence	d__Bacteria.p__Fibrobacteres.c__Fibrobacteres.o__Fibrobacterales.f__Fibrobacteraceae.g__Fibrobacter.s__succinogenes.t__?	0.0319035	2993	1205524	13519	k__Bacteria	0.48482	403	62.9384	0.0660939	551	11	143	0.884346	2167.92	89	3050	94	48	0	1	15754	0	0	1659	3495	11001	2991.37	N/D
bin_2	high_confidence	d__Bacteria.p__Fibrobacteres.c__Fibrobacteres.o__Fibrobacterales.f__Fibrobacteraceae.g__Fibrobacter.s__succinogenes.t__?	0.02098	2993	2410104	47464	k__Bacteria	0.53734	228	74.8252	0	329	11	147	0.886546	7294.63	91	11052	107	40	0	0	56635	0	0	2248	12604	10171	10570.6	SRR9983915	77.0431	138	691
bin_6	high_confidence	d__Bacteria.p__Fibrobacteres.c__Fibrobacteres.o__Fibrobacterales.f__Fibrobacteraceae.g__Fibrobacter.s__succinogenes.t__?	0.0320675	2993	2363430	43783	k__Bacteria	0.40447	1030	64.7421	2.7972	1263	11	147	0.894282	1862.14	91	5694	73	68	2	4	43783	0	0	3337	6256	11551	2294.59	SRR9983638	85.892	271	426
bin_8	low_confidence	d__Bacteria.p__Proteobacteria.c__Alphaproteobacteria.o__?.f__?.g__?.s__?.t__?	0.03574	2993	1121183	175853	k__Bacteria	0.573309	52	92.3077	4.3956	62	11	147	0.907868	18076.4	91	128570	133	7	0	7	177023	0	0	1187	128570	446	21561.2	N/D
bin_7	low_confidence	d__Bacteria.p__Proteobacteria.c__Deltaproteobacteria.o__?.f__?.g__?.s__?.t__?	0.0385491	83	1990145	76176	c__Deltaproteobacteria	0.627112	311	81.4516	0.143369	379	11	247	0.897797	5242.63	155	9416	209	34	0	4	76176	0	0	2065	10239	3190	6399.18	SRR9983705	81.3333	153	517
bin_3	high_confidence	d__Bacteria.p__Proteobacteria.c__Deltaproteobacteria.o__Desulfovibrionales.f__Desulfovibrionaceae.g__Desulfovibrio.s__?.t__?	0.0213018	61	1458680	13926	c__Deltaproteobacteria	0.609525	430	54.4269	8.02104	589	11	284	0.883105	2451.18	169	3246	131	129	0	24	14418	0	0	1945	3765	14934	3392.28	SRR9983622	80.7507	83	241
bin_18	high_confidence	d__Bacteria.p__Spirochaetes.c__Spirochaetes.o__Leptospirales.f__Leptospiraceae.g__Leptospira.s__?.t__?	0.0249275	2993	1807943	23958	k__Bacteria	0.446769	361	80.1328	0	512	11	143	0.889335	3508.39	89	5056	123	20	0	0	24582	0	0	2116	6150	11649	5008.15	SRR9983630	81.985	245	405
bin_9	low_confidence	d__Bacteria.p__Spirochaetes.c__Spirochaetes.o__Spirochaetales.f__?.g__?.s__?.t__?	0.0451513	72	2205661	31335	c__Spirochaetia	0.544961	433	90.3922	4.02667	582	11	215	0.883756	3778.26	125	6962	189	19	1	6	33172	0	0	2355	8634	6711	5093.91	N/D
bin_1	high_confidence	d__Bacteria.p__Spirochaetes.c__Spirochaetes.o__Spirochaetales.f__Treponemaceae.g__Treponema.s__?.t__?	0.0118887	2993	1646433	66246	k__Bacteria	0.43812	90	71.5241	4.54545	147	11	142	0.919064	11163.9	88	24289	95	43	0	4	86591	0	0	1575	27626	5335	18293.7	SRR9983643	78.0969	163	498
bin_13	high_confidence	d__Bacteria.p__Spirochaetes.c__Spirochaetes.o__Spirochaetales.f__Treponemaceae.g__Treponema.s__?.t__?	0.0391715	5449	2011077	15684	k__Bacteria	0.437791	575	52.6942	6.03857	1261	11	100	0.777603	1542.66	55	2398	42	40	2	16	36172	0	0	2490	4719	65778	3497.53	SRR9983643	77.3142	103	377
bin_17	high_confidence	d__Bacteria.p__Spirochaetes.c__Spirochaetes.o__Spirochaetales.f__Treponemaceae.g__Treponema.s__?.t__?	0.0186609	2993	1645075	39241	k__Bacteria	0.495977	194	56.6652	1.13636	319	11	142	0.89392	5123.98	88	9089	83	58	0	1	41909	0	0	1738	12254	10526	8479.77	SRR9983839	78.2979	115	454
bin_5	high_confidence	d__Bacteria.p__Spirochaetes.c__Spirochaetes.o__Spirochaetales.f__Treponemaceae.g__Treponema.s__?.t__?	0.0152357	5449	1704272	47732	k__Bacteria	0.448245	142	54.8264	4.54545	239	11	100	0.919012	7088.86	55	12850	36	61	0	3	47740	0	0	1623	16111	10034	12001.9	SRR9983643	77.7312	106	496

## Sheet: CAZymes clusters
Putative CAZymes and CAZymes genes clusters on the de novo reconstructed MG contigs.
de novo MG contig	assigned phylum (PhyloPhlan)	Metagenome CAZymes gene count	assigned CAZymes ("_" representes other genes on the contig)	assigned CAZymes with EC numbers ("_" representes other genes on the contig)
Ga0264413_137900	Acidobacteria	3	GT4___GT9__GT9__
Ga0264413_146916	Acidobacteria	3	GT9___GH125_GH3__	3.2.1.x_3.2.1.37__
Ga0264413_102926	Acidobacteria	3	GH13_7_____________GH127_GH20__________	3.2.1.1________________________
Ga0264413_107693	Acidobacteria	3	CE1___________GH2_GH29_	3.2.1.51_
Ga0264413_113047	Acidobacteria	3	GH20__GH127___GH20___	3.2.1.52___
Ga0264413_145473	Acidobacteria	3	GH29_CBM48_CBM48_GH13_9_GT35_	3.2.1.51_2.4.1.18_2.4.1.1_
Ga0264413_124604	Acidobacteria	2	GH29_GH29	3.2.1.51_3.2.1.51
Ga0264413_138685	Acidobacteria	2	GH43_18_GH43_18
Ga0264413_139730	Acidobacteria	2	GH2_GH2	3.2.1.23_
Ga0264413_142586	Acidobacteria	2	GH30_GH30
Ga0264413_147273	Acidobacteria	2	CBM35_CBM35	3.2.1.22_
Ga0264413_148760	Acidobacteria	2	GH95_GH95	3.2.1.x_
Ga0264413_149052	Acidobacteria	2	CBM35_GH29
Ga0264413_149092	Acidobacteria	2	GH20_GH20_	3.2.1.52_3.2.1.52_
Ga0264413_150287	Acidobacteria	2	CE1__CE1
Ga0264413_152041	Acidobacteria	2	GT2__GT2
Ga0264413_152436	Acidobacteria	2	GT35_CBM48_CBM48_GH13_9	2.4.1.1_2.4.1.18
Ga0264413_153534	Acidobacteria	2	CBM50_CBM50__
Ga0264413_154698	Acidobacteria	2	GT19___GT19	2.4.1.182
Ga0264413_119699	Acidobacteria	1	GH2	3.2.1.23
Ga0264413_119946	Acidobacteria	1	GH97_	3.2.1.22_
Ga0264413_124002	Acidobacteria	1	CE1________
Ga0264413_124311	Acidobacteria	1	CBM56
Ga0264413_124312	Acidobacteria	1	CBM56
Ga0264413_124718	Acidobacteria	1	GH13
Ga0264413_125907	Acidobacteria	1	GH10	3.1.1.73
Ga0264413_128424	Acidobacteria	1	GT4_
Ga0264413_130089	Acidobacteria	1	GT5___
Ga0264413_130296	Acidobacteria	1	GH13_GH133_
Ga0264413_131491	Acidobacteria	1	GH109____
Ga0264413_132201	Acidobacteria	1	GT83_	2.4.2.43_
Ga0264413_132753	Acidobacteria	1	CBM50_______
Ga0264413_133080	Acidobacteria	1	GT2___
Ga0264413_133969	Acidobacteria	1	GH92_GH92_	3.2.1.x_
Ga0264413_134992	Acidobacteria	1	GH74_GH74_GH74_GH74_GH74_GH74______	3.2.1.151______
Ga0264413_135293	Acidobacteria	1	GT2_
Ga0264413_135359	Acidobacteria	1	GH92________	3.2.1.113________
Ga0264413_135843	Acidobacteria	1	GT2______	2.4.1.x______
Ga0264413_136833	Acidobacteria	1	CE10___
Ga0264413_138349	Acidobacteria	1	GH105_	3.2.1.x_
Ga0264413_138383	Acidobacteria	1	GH3	3.2.1.21
Ga0264413_138449	Acidobacteria	1	CBM56_CBM56_____
Ga0264413_138883	Acidobacteria	1	GH29
Ga0264413_139013	Acidobacteria	1	GH127_GH127	3.2.1.185
Ga0264413_139098	Acidobacteria	1	PL22_PL22_1_
Ga0264413_139185	Acidobacteria	1	GT8__
Ga0264413_140342	Acidobacteria	1	CE14___
Ga0264413_140537	Acidobacteria	1	GH133
Ga0264413_140652	Acidobacteria	1	GH13_7_	3.2.1.1_
Ga0264413_141310	Acidobacteria	1	GH23
Ga0264413_141836	Acidobacteria	1	CE10_______
Ga0264413_142040	Acidobacteria	1	GH2____
Ga0264413_142734	Acidobacteria	1	GT102_GT2
Ga0264413_143162	Acidobacteria	1	GT83
Ga0264413_144445	Acidobacteria	1	GH74_GH74	3.2.1.151
Ga0264413_144486	Acidobacteria	1	GT2____
Ga0264413_144742	Acidobacteria	1	CE10_
Ga0264413_144947	Acidobacteria	1	CBM56____
Ga0264413_145549	Acidobacteria	1	CE1
Ga0264413_145752	Acidobacteria	1	GT41
Ga0264413_145813	Acidobacteria	1	GT102_GT2_
Ga0264413_146113	Acidobacteria	1	GT2	2.4.1.12
Ga0264413_146117	Acidobacteria	1	CBM32
Ga0264413_146687	Acidobacteria	1	GH109_
Ga0264413_146712	Acidobacteria	1	GH109_
Ga0264413_146942	Acidobacteria	1	CBM56_
Ga0264413_147112	Acidobacteria	1	CBM32_GH29
Ga0264413_148270	Acidobacteria	1	CE14_
Ga0264413_148814	Acidobacteria	1	GH95	3.2.1.x
Ga0264413_148947	Acidobacteria	1	GT41_
Ga0264413_150100	Acidobacteria	1	GH27_
Ga0264413_150205	Acidobacteria	1	GT2____
Ga0264413_150522	Acidobacteria	1	GT30
Ga0264413_150769	Acidobacteria	1	GH20_
Ga0264413_150816	Acidobacteria	1	GT51
Ga0264413_151797	Acidobacteria	1	CBM16
Ga0264413_152220	Acidobacteria	1	CBM16	3.2.1.97
Ga0264413_152221	Acidobacteria	1	GH101	3.2.1.97
Ga0264413_152569	Acidobacteria	1	CE10_____
Ga0264413_152859	Acidobacteria	1	PL22_
Ga0264413_153010	Acidobacteria	1	GT2	2.4.1.12
Ga0264413_153454	Acidobacteria	1	GH125___
Ga0264413_153612	Acidobacteria	1	CBM32_GH29_
Ga0264413_154255	Acidobacteria	1	CE10
Ga0264413_154281	Acidobacteria	1	CE1_
Ga0264413_154334	Acidobacteria	1	GT28
Ga0264413_154751	Acidobacteria	1	GH3_
Ga0264413_154990	Acidobacteria	1	PL22_PL22_1_____
Ga0264413_155410	Acidobacteria	1	CBM67__
Ga0264413_155413	Acidobacteria	1	GT2
Ga0264413_155523	Acidobacteria	1	GH2_
Ga0264413_156137	Acidobacteria	1	GH74___
Ga0264413_156173	Acidobacteria	1	CE14
Ga0264413_156320	Acidobacteria	1	GH92	3.2.1.x
Ga0264413_156614	Acidobacteria	1	CE1
Ga0264413_156718	Acidobacteria	1	GH5
Ga0264413_156809	Acidobacteria	1	AA7
Ga0264413_157077	Acidobacteria	1	GH2	3.2.1.23
Ga0264413_157433	Acidobacteria	1	CE10
Ga0264413_157887	Acidobacteria	1	CE10_PL22
Ga0264413_157945	Acidobacteria	1	GH92	3.2.1.x
Ga0264413_158046	Acidobacteria	1	GH20___
Ga0264413_158442	Acidobacteria	1	GH112	2.4.1.211
Ga0264413_158513	Acidobacteria	1	GH97	3.2.1.22
Ga0264413_158553	Acidobacteria	1	CBM35
Ga0264413_159168	Acidobacteria	1	GT19	2.4.1.182
Ga0264413_159293	Acidobacteria	1	GH23__
Ga0264413_159331	Acidobacteria	1	GH23
Ga0264413_159599	Acidobacteria	1	GH105	3.2.1.x
Ga0264413_159948	Acidobacteria	1	GH3_
Ga0264413_160002	Acidobacteria	1	GT9
Ga0264413_161704	Acidobacteria	1	GH109__
Ga0264413_161883	Acidobacteria	1	GH108______
Ga0264413_162276	Acidobacteria	1	GT28_
Ga0264413_162506	Acidobacteria	1	PL22_1
Ga0264413_163328	Acidobacteria	1	CE1
Ga0264413_149173	Actinobacteri	2	CBM9_GH10	3.2.1.8
Ga0264413_145358	Actinobacteri	1	GH10_	3.2.1.8_
Ga0264413_148420	Actinobacteri	1	GH13_11_CBM48	3.2.1.1
Ga0264413_149072	Actinobacteri	1	GH13_18_
Ga0264413_154853	Actinobacteri	1	GH3
Ga0264413_159552	Actinobacteri	1	GT51__
Ga0264413_160250	Actinobacteri	1	GH73_
Ga0264413_161664	Actinobacteri	1	GH35
Ga0264413_161900	Actinobacteri	1	CE9
Ga0264413_162017	Actinobacteri	1	GH9_	3.2.1.4_
Ga0264413_162062	Actinobacteri	1	GT4
Ga0264413_163854	Actinobacteri	1	GH127	3.2.1.185
Ga0264413_164218	Actinobacteri	1	GT51
Ga0264413_138373	Bacteroidetes	4	GH43_19_GH43_19__GH2_GH43_18	3.2.1.23_
Ga0264413_144894	Bacteroidetes	3	GT2_GT2_GT8_
Ga0264413_156483	Bacteroidetes	3	CE1_CBM48_GH43_29_CBM6_GH43_2	3.1.1.72_3.2.1.8_
Ga0264413_105102	Bacteroidetes	2	GH26_GH5_4	3.2.1.151_3.2.1.4
Ga0264413_105652	Bacteroidetes	2	GH23_CBM50_CBM50___
Ga0264413_105712	Bacteroidetes	2	GT2____GT2___
Ga0264413_106048	Bacteroidetes	2	GH42__GH43_10___	3.2.1.23__3.2.1.55___
Ga0264413_110259	Bacteroidetes	2	GT2__GT4
Ga0264413_118930	Bacteroidetes	2	GT32_GT2__
Ga0264413_125357	Bacteroidetes	2	GT32_____________GT32
Ga0264413_130714	Bacteroidetes	2	CBM36_GH11_	3.2.1.8_
Ga0264413_131702	Bacteroidetes	2	GT32_GT23_
Ga0264413_141581	Bacteroidetes	2	GH92_GH130	3.2.1.x_2.4.1.x
Ga0264413_144069	Bacteroidetes	2	CBM37_CBM37
Ga0264413_145428	Bacteroidetes	2	GT51__GT51_
Ga0264413_146531	Bacteroidetes	2	GH105__GH28	3.2.1.15
Ga0264413_148314	Bacteroidetes	2	GT4__GH57	3.2.1.1
Ga0264413_148649	Bacteroidetes	2	GH51_GH127_	3.2.1.55__
Ga0264413_149357	Bacteroidetes	2	GT4_GH13_23
Ga0264413_150382	Bacteroidetes	2	GH20_GH20	3.2.1.52_
Ga0264413_150830	Bacteroidetes	2	GH133_GT4
Ga0264413_151121	Bacteroidetes	2	GT2__GT39
Ga0264413_151426	Bacteroidetes	2	GT2_GT51	2.4.1.129
Ga0264413_152767	Bacteroidetes	2	CE3_CE3
Ga0264413_153109	Bacteroidetes	2	GH39_GH39
Ga0264413_153325	Bacteroidetes	2	GH23_CBM50
Ga0264413_153434	Bacteroidetes	2	CBM2_PL17_1__
Ga0264413_153443	Bacteroidetes	2	GT27_GT27__
Ga0264413_154457	Bacteroidetes	2	PL8_3_CBM32
Ga0264413_154995	Bacteroidetes	2	CBM44_CBM44_
Ga0264413_155649	Bacteroidetes	2	GH97_GH97	3.2.1.20_3.2.1.20
Ga0264413_157341	Bacteroidetes	2	GT4_GH57
Ga0264413_157977	Bacteroidetes	2	GH133_GH133
Ga0264413_159079	Bacteroidetes	2	GT2_GT2____
Ga0264413_159607	Bacteroidetes	2	CBM35_GH29
Ga0264413_160127	Bacteroidetes	2	GT3__GT35	2.4.1.1
Ga0264413_161444	Bacteroidetes	2	GH43_31_GH43_31_
Ga0264413_102327	Bacteroidetes	1	GH74_____
Ga0264413_102395	Bacteroidetes	1	GT4__
Ga0264413_102726	Bacteroidetes	1	CE1_
Ga0264413_103385	Bacteroidetes	1	GH73__________
Ga0264413_105439	Bacteroidetes	1	GT45_GT2__
Ga0264413_107494	Bacteroidetes	1	GH5_2____	3.2.1.4____
Ga0264413_107497	Bacteroidetes	1	CBM4
Ga0264413_108476	Bacteroidetes	1	CBM37_CBM37
Ga0264413_108594	Bacteroidetes	1	CE10_
Ga0264413_111209	Bacteroidetes	1	CBM50___
Ga0264413_111575	Bacteroidetes	1	CBM50___
Ga0264413_112103	Bacteroidetes	1	GH5_4_
Ga0264413_115116	Bacteroidetes	1	CBM4
Ga0264413_116950	Bacteroidetes	1	GH117
Ga0264413_117128	Bacteroidetes	1	GH141
Ga0264413_118674	Bacteroidetes	1	GT4
Ga0264413_120462	Bacteroidetes	1	CBM37__
Ga0264413_121003	Bacteroidetes	1	GT32___
Ga0264413_121629	Bacteroidetes	1	GH13_8	2.4.1.18
Ga0264413_121769	Bacteroidetes	1	GH42__	3.2.1.23__
Ga0264413_121898	Bacteroidetes	1	CBM36_
Ga0264413_122915	Bacteroidetes	1	GH74
Ga0264413_124316	Bacteroidetes	1	CBM37
Ga0264413_125111	Bacteroidetes	1	CBM37
Ga0264413_125552	Bacteroidetes	1	CE7
Ga0264413_125624	Bacteroidetes	1	GH16_
Ga0264413_127306	Bacteroidetes	1	GH109
Ga0264413_128046	Bacteroidetes	1	CE1
Ga0264413_128337	Bacteroidetes	1	CE7
Ga0264413_128746	Bacteroidetes	1	CBM67_GH78
Ga0264413_129979	Bacteroidetes	1	CE3_
Ga0264413_130149	Bacteroidetes	1	GH13_31_	3.2.1.93_
Ga0264413_130420	Bacteroidetes	1	GH10
Ga0264413_130503	Bacteroidetes	1	CE3__
Ga0264413_130672	Bacteroidetes	1	GT4
Ga0264413_130851	Bacteroidetes	1	CBM37_
Ga0264413_131587	Bacteroidetes	1	GT2_
Ga0264413_131593	Bacteroidetes	1	PL1____
Ga0264413_131799	Bacteroidetes	1	CBM37_
Ga0264413_132487	Bacteroidetes	1	CE4___
Ga0264413_133577	Bacteroidetes	1	PL1_2__
Ga0264413_134085	Bacteroidetes	1	GT2_
Ga0264413_134508	Bacteroidetes	1	GT2___
Ga0264413_134511	Bacteroidetes	1	GH20	3.2.1.52
Ga0264413_134512	Bacteroidetes	1	GH92	3.2.1.24
Ga0264413_134816	Bacteroidetes	1	GT9__
Ga0264413_135463	Bacteroidetes	1	GH3	3.2.1.x
Ga0264413_135507	Bacteroidetes	1	CBM37__
Ga0264413_135645	Bacteroidetes	1	GH3___
Ga0264413_136274	Bacteroidetes	1	CE10
Ga0264413_136479	Bacteroidetes	1	CBM2
Ga0264413_136791	Bacteroidetes	1	GH23____________
Ga0264413_136999	Bacteroidetes	1	CBM50
Ga0264413_137064	Bacteroidetes	1	GT1
Ga0264413_137126	Bacteroidetes	1	PL22_CE1_
Ga0264413_137279	Bacteroidetes	1	GT4_
Ga0264413_137416	Bacteroidetes	1	GH2_
Ga0264413_137570	Bacteroidetes	1	CBM32__
Ga0264413_137927	Bacteroidetes	1	PL9_1
Ga0264413_138065	Bacteroidetes	1	PL6_1_PL6___	4.2.2.x___
Ga0264413_138692	Bacteroidetes	1	GT2___
Ga0264413_138749	Bacteroidetes	1	GH20__	3.2.1.52__
Ga0264413_139147	Bacteroidetes	1	GH9_
Ga0264413_139324	Bacteroidetes	1	CBM4
Ga0264413_139576	Bacteroidetes	1	CBM37
Ga0264413_139652	Bacteroidetes	1	CBM44
Ga0264413_139852	Bacteroidetes	1	GT19___
Ga0264413_140135	Bacteroidetes	1	CBM44_CBM44
Ga0264413_140244	Bacteroidetes	1	GT3_GT3_
Ga0264413_140357	Bacteroidetes	1	GT21
Ga0264413_140499	Bacteroidetes	1	PL9_
Ga0264413_140992	Bacteroidetes	1	CE4_
Ga0264413_141344	Bacteroidetes	1	CBM50__
Ga0264413_141440	Bacteroidetes	1	GT4__
Ga0264413_141873	Bacteroidetes	1	CBM62_CBM62_
Ga0264413_141945	Bacteroidetes	1	CBM2___
Ga0264413_142938	Bacteroidetes	1	CE10
Ga0264413_142986	Bacteroidetes	1	GT2_____
Ga0264413_143444	Bacteroidetes	1	GH5_4	3.2.1.4
Ga0264413_143487	Bacteroidetes	1	CBM37__
Ga0264413_143593	Bacteroidetes	1	CBM44___
Ga0264413_143688	Bacteroidetes	1	GT11_
Ga0264413_143811	Bacteroidetes	1	CBM76
Ga0264413_143951	Bacteroidetes	1	GH105
Ga0264413_144010	Bacteroidetes	1	GH5_4	3.2.1.4
Ga0264413_144303	Bacteroidetes	1	GT51_
Ga0264413_144392	Bacteroidetes	1	AA6_
Ga0264413_144584	Bacteroidetes	1	GH97_GH43_35
Ga0264413_144625	Bacteroidetes	1	GH133
Ga0264413_144937	Bacteroidetes	1	CE11
Ga0264413_145247	Bacteroidetes	1	CE1_CBM48	3.1.1.72
Ga0264413_145736	Bacteroidetes	1	CE3_
Ga0264413_145853	Bacteroidetes	1	GT19__	2.4.1.182__
Ga0264413_145890	Bacteroidetes	1	GT2___
Ga0264413_146127	Bacteroidetes	1	CBM50_CBM50_CBM50_GH23_CBM50
Ga0264413_146286	Bacteroidetes	1	CBM44
Ga0264413_146292	Bacteroidetes	1	GT51_
Ga0264413_146369	Bacteroidetes	1	GT66_GT2__	2.4.1.12__
Ga0264413_146501	Bacteroidetes	1	CBM50
Ga0264413_146775	Bacteroidetes	1	GT26__
Ga0264413_146797	Bacteroidetes	1	GT2_	2.4.1.12_
Ga0264413_147298	Bacteroidetes	1	CE8_	3.1.1.11_
Ga0264413_147403	Bacteroidetes	1	CBM50_CBM50__
Ga0264413_147936	Bacteroidetes	1	CE1___
Ga0264413_147959	Bacteroidetes	1	GT2_
Ga0264413_148290	Bacteroidetes	1	CBM35__
Ga0264413_148304	Bacteroidetes	1	GH133
Ga0264413_148577	Bacteroidetes	1	CE1_
Ga0264413_148618	Bacteroidetes	1	GH141
Ga0264413_148932	Bacteroidetes	1	CBM61_CBM54
Ga0264413_149334	Bacteroidetes	1	GT2_	2.4.1.x_
Ga0264413_149451	Bacteroidetes	1	GH2
Ga0264413_149513	Bacteroidetes	1	GH105
Ga0264413_149697	Bacteroidetes	1	GT2_
Ga0264413_149728	Bacteroidetes	1	CBM32__
Ga0264413_149744	Bacteroidetes	1	CBM32
Ga0264413_149799	Bacteroidetes	1	GT4_
Ga0264413_150028	Bacteroidetes	1	GT28
Ga0264413_150034	Bacteroidetes	1	cohesin_________________
Ga0264413_150195	Bacteroidetes	1	GH29	3.2.1.51
Ga0264413_150436	Bacteroidetes	1	GT9___
Ga0264413_150482	Bacteroidetes	1	GH143_
Ga0264413_150725	Bacteroidetes	1	GH23_CBM50
Ga0264413_150989	Bacteroidetes	1	GT2
Ga0264413_151276	Bacteroidetes	1	GT27_
Ga0264413_151295	Bacteroidetes	1	GH106__
Ga0264413_151327	Bacteroidetes	1	GT23_
Ga0264413_151389	Bacteroidetes	1	CE10
Ga0264413_151449	Bacteroidetes	1	GH106_
Ga0264413_151555	Bacteroidetes	1	CE1
Ga0264413_151602	Bacteroidetes	1	GH29_
Ga0264413_151747	Bacteroidetes	1	GH2_CBM32
Ga0264413_151885	Bacteroidetes	1	GT51
Ga0264413_151920	Bacteroidetes	1	GT23
Ga0264413_152079	Bacteroidetes	1	GT2_
Ga0264413_152125	Bacteroidetes	1	CE1
Ga0264413_152468	Bacteroidetes	1	CBM44
Ga0264413_152502	Bacteroidetes	1	GT3
Ga0264413_152510	Bacteroidetes	1	GH5_4_	3.2.1.x_
Ga0264413_152585	Bacteroidetes	1	GH2
Ga0264413_152809	Bacteroidetes	1	GH35
Ga0264413_152824	Bacteroidetes	1	GH105	3.2.1.x
Ga0264413_153070	Bacteroidetes	1	CE10
Ga0264413_153154	Bacteroidetes	1	GH145_GH43_24
Ga0264413_153197	Bacteroidetes	1	GH138
Ga0264413_153217	Bacteroidetes	1	GH28
Ga0264413_153339	Bacteroidetes	1	GT11
Ga0264413_153774	Bacteroidetes	1	GH3_	3.2.1.52_
Ga0264413_153797	Bacteroidetes	1	GT9___
Ga0264413_153892	Bacteroidetes	1	CE4___
Ga0264413_154006	Bacteroidetes	1	GT51__
Ga0264413_154137	Bacteroidetes	1	GT27_
Ga0264413_154230	Bacteroidetes	1	GH24
Ga0264413_154271	Bacteroidetes	1	GH125	3.2.1.x
Ga0264413_154456	Bacteroidetes	1	CBM40
Ga0264413_154675	Bacteroidetes	1	GH123_
Ga0264413_154792	Bacteroidetes	1	GT4__
Ga0264413_154811	Bacteroidetes	1	CBM50_
Ga0264413_154846	Bacteroidetes	1	GH13_13__	3.2.1.1__
Ga0264413_154904	Bacteroidetes	1	GT51
Ga0264413_155007	Bacteroidetes	1	GT17
Ga0264413_155084	Bacteroidetes	1	GH133
Ga0264413_155255	Bacteroidetes	1	CBM9_
Ga0264413_155336	Bacteroidetes	1	CBM32_GH95_	3.2.1.x_
Ga0264413_155433	Bacteroidetes	1	PL8_3___
Ga0264413_155513	Bacteroidetes	1	GH95_
Ga0264413_155640	Bacteroidetes	1	GH109	3.2.1.49
Ga0264413_155665	Bacteroidetes	1	GH51	3.2.1.55
Ga0264413_155958	Bacteroidetes	1	GT2___
Ga0264413_156267	Bacteroidetes	1	GT8
Ga0264413_156421	Bacteroidetes	1	GT5__
Ga0264413_156568	Bacteroidetes	1	GH43_35_
Ga0264413_156621	Bacteroidetes	1	PL9_1_
Ga0264413_156787	Bacteroidetes	1	GT2
Ga0264413_156834	Bacteroidetes	1	GT19__	2.4.1.182__
Ga0264413_156899	Bacteroidetes	1	GH9_CBM30
Ga0264413_157057	Bacteroidetes	1	GH13_23_
Ga0264413_157241	Bacteroidetes	1	CBM61_____
Ga0264413_157398	Bacteroidetes	1	GH43_1	3.2.1.37
Ga0264413_157538	Bacteroidetes	1	GH23_
Ga0264413_157576	Bacteroidetes	1	GH20_	3.2.1.52_
Ga0264413_157590	Bacteroidetes	1	CBM4_
Ga0264413_157664	Bacteroidetes	1	GT4_
Ga0264413_157716	Bacteroidetes	1	GH113
Ga0264413_157877	Bacteroidetes	1	GH23_CBM50_
Ga0264413_157960	Bacteroidetes	1	GH105
Ga0264413_157971	Bacteroidetes	1	GT92
Ga0264413_158006	Bacteroidetes	1	CE10
Ga0264413_158022	Bacteroidetes	1	CE1
Ga0264413_158111	Bacteroidetes	1	CE1
Ga0264413_158123	Bacteroidetes	1	GT103
Ga0264413_158235	Bacteroidetes	1	PL1_2
Ga0264413_158250	Bacteroidetes	1	GH95__
Ga0264413_158359	Bacteroidetes	1	GT28
Ga0264413_158370	Bacteroidetes	1	GH43_18__
Ga0264413_158779	Bacteroidetes	1	CBM66
Ga0264413_159060	Bacteroidetes	1	CBM44_CBM44
Ga0264413_159129	Bacteroidetes	1	CBM44
Ga0264413_159197	Bacteroidetes	1	CBM17_
Ga0264413_159266	Bacteroidetes	1	GT4
Ga0264413_159495	Bacteroidetes	1	GT35	2.4.1.1
Ga0264413_159544	Bacteroidetes	1	GH97	3.2.1.20
Ga0264413_159702	Bacteroidetes	1	GH77	2.4.1.25
Ga0264413_159955	Bacteroidetes	1	GT28_
Ga0264413_159959	Bacteroidetes	1	GT2_
Ga0264413_160007	Bacteroidetes	1	CBM4_
Ga0264413_160101	Bacteroidetes	1	GH74
Ga0264413_160412	Bacteroidetes	1	GH73
Ga0264413_160416	Bacteroidetes	1	GH92	3.2.1.x
Ga0264413_160509	Bacteroidetes	1	CBM50_CBM50
Ga0264413_160686	Bacteroidetes	1	CBM61
Ga0264413_160687	Bacteroidetes	1	GT2
Ga0264413_160718	Bacteroidetes	1	GT94
Ga0264413_160819	Bacteroidetes	1	GH5_2	3.2.1.4
Ga0264413_160927	Bacteroidetes	1	GH16_	3.2.1.x_
Ga0264413_161088	Bacteroidetes	1	CBM64
Ga0264413_161102	Bacteroidetes	1	GH105__
Ga0264413_161130	Bacteroidetes	1	GH88	3.2.1.x
Ga0264413_161147	Bacteroidetes	1	GH2
Ga0264413_161570	Bacteroidetes	1	CE10__
Ga0264413_161586	Bacteroidetes	1	dockerin
Ga0264413_161626	Bacteroidetes	1	CE10
Ga0264413_161702	Bacteroidetes	1	GT30
Ga0264413_161739	Bacteroidetes	1	CBM2
Ga0264413_161769	Bacteroidetes	1	PL9_1__
Ga0264413_161826	Bacteroidetes	1	CBM37_
Ga0264413_161834	Bacteroidetes	1	GH105
Ga0264413_161937	Bacteroidetes	1	CBM20
Ga0264413_162053	Bacteroidetes	1	GT51
Ga0264413_162058	Bacteroidetes	1	PL11
Ga0264413_162339	Bacteroidetes	1	CE11__
Ga0264413_162486	Bacteroidetes	1	CE10_
Ga0264413_162505	Bacteroidetes	1	CE1_
Ga0264413_162599	Bacteroidetes	1	PL1_2_
Ga0264413_162679	Bacteroidetes	1	GH73
Ga0264413_162713	Bacteroidetes	1	GT4
Ga0264413_162742	Bacteroidetes	1	GH2
Ga0264413_162778	Bacteroidetes	1	GH28
Ga0264413_162794	Bacteroidetes	1	GH109
Ga0264413_162884	Bacteroidetes	1	CBM44__
Ga0264413_162900	Bacteroidetes	1	CE1_
Ga0264413_163055	Bacteroidetes	1	GH109_
Ga0264413_163594	Bacteroidetes	1	CBM32
Ga0264413_163655	Bacteroidetes	1	GH97	3.2.1.22
Ga0264413_163752	Bacteroidetes	1	GT4
Ga0264413_164163	Bacteroidetes	1	GH28_
Ga0264413_164253	Bacteroidetes	1	GT94
Ga0264413_164322	Bacteroidetes	1	GH31
Ga0264413_114578	Chlorobi	6	GT2_GT2___________GT2_GT2__GT2_GT2_
Ga0264413_125812	Chlorobi	6	GH10_GH26__CBM27___GH2_GH26_GH26	3.2.1.78_____3.2.1.31_3.2.1.151_3.2.1.151
Ga0264413_100520	Chlorobi	5	GH33____________GT2__GT4_GT2_GT2________
Ga0264413_104232	Chlorobi	5	GH42_GT2_GT4__GT32_GT2_________	2.4.1.x_________
Ga0264413_108555	Chlorobi	5	GT2__GT2_GT2_GT83_GT4_GT27_GT2_	2.4.1.12_
Ga0264413_111601	Chlorobi	4	GT2_______GT4_GT2___GT4_	2.4.1.13_
Ga0264413_121297	Chlorobi	4	GT4____GT4_GT4_GT4_
Ga0264413_106408	Chlorobi	3	GT4_GT27_GT46__GT2_GT27_
Ga0264413_106409	Chlorobi	3	GT2_____GT4_GT2_GT2_
Ga0264413_111253	Chlorobi	3	GT2_GT4_GT27_GT2_GT27	2.4.1.12__
Ga0264413_117557	Chlorobi	3	GT2___GT92___GT14__
Ga0264413_130176	Chlorobi	3	GT10_____GT2_GT11
Ga0264413_132058	Chlorobi	3	GT2__GT4_GT4	2.4.1.x_
Ga0264413_135452	Chlorobi	3	GT8__CE14_GT4____
Ga0264413_135972	Chlorobi	3	GT2___GT2____GT2__
Ga0264413_137316	Chlorobi	3	GT4____GH109____________GT32
Ga0264413_141139	Chlorobi	3	GT2_GT4_GT11
Ga0264413_149144	Chlorobi	3	GT2_GT4_GT4
Ga0264413_153811	Chlorobi	3	GT11_GT11_GT2	2.4.1.69_2.4.1.69_
Ga0264413_104869	Chlorobi	2	GT2___GT2____
Ga0264413_108066	Chlorobi	2	GT2_GT4__GT27_GT2_____	2.4.1.12_____
Ga0264413_108799	Chlorobi	2	GT2_GT4__	2.4.1.x__
Ga0264413_111231	Chlorobi	2	GT2____GT13____
Ga0264413_119129	Chlorobi	2	GT2____GT2
Ga0264413_120067	Chlorobi	2	GT2_______GT27_GT2	2.4.1.12
Ga0264413_130018	Chlorobi	2	GT2_GT4_
Ga0264413_130669	Chlorobi	2	GT4_GT4
Ga0264413_137197	Chlorobi	2	GT2___GT2	2.4.1.x___
Ga0264413_138576	Chlorobi	2	GT2_GT92	2.4.1.x_
Ga0264413_141863	Chlorobi	2	GT10_GT2
Ga0264413_143494	Chlorobi	2	GH28_GH28
Ga0264413_144109	Chlorobi	2	GH32___GH117_
Ga0264413_145317	Chlorobi	2	GH109____GT2_
Ga0264413_145380	Chlorobi	2	GH74_GH74_
Ga0264413_145797	Chlorobi	2	GT2_GT4_
Ga0264413_145851	Chlorobi	2	GT32_GT2_
Ga0264413_145979	Chlorobi	2	GT4_GT2____
Ga0264413_146565	Chlorobi	2	GT10_GT2
Ga0264413_147235	Chlorobi	2	GT2_GT2
Ga0264413_147493	Chlorobi	2	GT19___GT19
Ga0264413_147845	Chlorobi	2	GT4_GT2_	2.4.1.x_
Ga0264413_148632	Chlorobi	2	GT4_GT4
Ga0264413_149100	Chlorobi	2	GT2__GT2
Ga0264413_149828	Chlorobi	2	GT2_GT69
Ga0264413_151109	Chlorobi	2	GH13_11_CBM48_GH13_11	3.2.1.1_
Ga0264413_152857	Chlorobi	2	GT4__GT4_
Ga0264413_153642	Chlorobi	2	GT2_GT4
Ga0264413_155649	Chlorobi	2	GH97_GH97	3.2.1.20_3.2.1.20
Ga0264413_155806	Chlorobi	2	GT32_GT8
Ga0264413_156751	Chlorobi	2	CE8_CE8
Ga0264413_157108	Chlorobi	2	GH74_GH74__	3.2.1.151__
Ga0264413_158179	Chlorobi	2	GT2__GT4_
Ga0264413_158222	Chlorobi	2	GH99_GT2
Ga0264413_158672	Chlorobi	2	GT4__GT4
Ga0264413_159696	Chlorobi	2	GT4_GT2
Ga0264413_161002	Chlorobi	2	CBM32_GH20	3.2.1.52
Ga0264413_161569	Chlorobi	2	CBM32___CE14_
Ga0264413_162557	Chlorobi	2	CE11_CE11	3.5.1.x_
Ga0264413_100490	Chlorobi	1	CBM50__________
Ga0264413_101216	Chlorobi	1	GT4_GT27_
Ga0264413_103057	Chlorobi	1	CE10___
Ga0264413_103071	Chlorobi	1	CBM37__
Ga0264413_105007	Chlorobi	1	GH26	3.2.1.151
Ga0264413_106045	Chlorobi	1	GT28_
Ga0264413_107027	Chlorobi	1	GT2_
Ga0264413_109430	Chlorobi	1	GH23_____________________________________________________________________________________________________________________________________________________________________________________________
Ga0264413_109458	Chlorobi	1	GH23___
Ga0264413_109640	Chlorobi	1	GT2_____
Ga0264413_109885	Chlorobi	1	CBM4
Ga0264413_110682	Chlorobi	1	GT4__
Ga0264413_111230	Chlorobi	1	GH74_GH74_GH74
Ga0264413_114481	Chlorobi	1	PL22_1___
Ga0264413_115120	Chlorobi	1	PL22_PL22
Ga0264413_115191	Chlorobi	1	GH141___
Ga0264413_115477	Chlorobi	1	CE10____
Ga0264413_115615	Chlorobi	1	GT2_
Ga0264413_116530	Chlorobi	1	CBM37_____
Ga0264413_117030	Chlorobi	1	GT2______	2.4.1.x______
Ga0264413_117621	Chlorobi	1	GH5_4____	3.2.1.4____
Ga0264413_118396	Chlorobi	1	GT2_
Ga0264413_119908	Chlorobi	1	GT2	2.4.1.12
Ga0264413_121680	Chlorobi	1	GT4_____
Ga0264413_122854	Chlorobi	1	GT2
Ga0264413_123922	Chlorobi	1	GT8__	2.4.1.44__
Ga0264413_124693	Chlorobi	1	GT9_______
Ga0264413_125047	Chlorobi	1	CBM43__
Ga0264413_125476	Chlorobi	1	PL21_1
Ga0264413_125570	Chlorobi	1	CE7
Ga0264413_125946	Chlorobi	1	AA6__
Ga0264413_126080	Chlorobi	1	GT2_______
Ga0264413_126979	Chlorobi	1	GT2________
Ga0264413_127733	Chlorobi	1	GH11_	3.2.1.8_
Ga0264413_127806	Chlorobi	1	GT2____________
Ga0264413_127818	Chlorobi	1	GH73__
Ga0264413_129479	Chlorobi	1	GH99
Ga0264413_129646	Chlorobi	1	GT2_	2.4.1.12_
Ga0264413_129959	Chlorobi	1	CBM48_GH13_11	3.2.1.1
Ga0264413_130110	Chlorobi	1	GT4_
Ga0264413_130124	Chlorobi	1	GT2_GT2_	2.4.1.12_
Ga0264413_130839	Chlorobi	1	GH74_GH74_GH74_
Ga0264413_131274	Chlorobi	1	GT4
Ga0264413_131307	Chlorobi	1	CE3_
Ga0264413_132129	Chlorobi	1	GT11_
Ga0264413_132662	Chlorobi	1	GT2_	2.4.1.12_
Ga0264413_134076	Chlorobi	1	GH5_4	3.2.1.151
Ga0264413_134129	Chlorobi	1	GT4_
Ga0264413_135318	Chlorobi	1	GT2___
Ga0264413_135810	Chlorobi	1	GT2__
Ga0264413_136004	Chlorobi	1	CBM34_GH13_20_	3.2.1.133_
Ga0264413_136417	Chlorobi	1	GT2__
Ga0264413_136475	Chlorobi	1	GT2
Ga0264413_137014	Chlorobi	1	GT2_
Ga0264413_137565	Chlorobi	1	AA6
Ga0264413_137870	Chlorobi	1	GT2	2.4.1.12
Ga0264413_137886	Chlorobi	1	GT2_
Ga0264413_138388	Chlorobi	1	CBM37
Ga0264413_138425	Chlorobi	1	CBM41_CBM48_GH13_11_	3.2.1.1_
Ga0264413_138464	Chlorobi	1	CBM4
Ga0264413_139655	Chlorobi	1	GH108__
Ga0264413_139711	Chlorobi	1	GH109__
Ga0264413_139830	Chlorobi	1	GH109_
Ga0264413_139839	Chlorobi	1	GH109
Ga0264413_140191	Chlorobi	1	AA6_
Ga0264413_140521	Chlorobi	1	GT2
Ga0264413_141111	Chlorobi	1	CE10_
Ga0264413_141442	Chlorobi	1	GT4_
Ga0264413_141497	Chlorobi	1	GH74
Ga0264413_141738	Chlorobi	1	GT2
Ga0264413_141739	Chlorobi	1	GT4__
Ga0264413_141778	Chlorobi	1	GT2
Ga0264413_141872	Chlorobi	1	GT2___
Ga0264413_141944	Chlorobi	1	GT4
Ga0264413_142085	Chlorobi	1	GT4
Ga0264413_142099	Chlorobi	1	GH4
Ga0264413_142141	Chlorobi	1	CBM50____
Ga0264413_142295	Chlorobi	1	GT2
Ga0264413_142446	Chlorobi	1	GH13
Ga0264413_142662	Chlorobi	1	GH74_GH74
Ga0264413_142984	Chlorobi	1	GT2_
Ga0264413_143116	Chlorobi	1	GT32
Ga0264413_143117	Chlorobi	1	GT5______
Ga0264413_143160	Chlorobi	1	CE10
Ga0264413_143454	Chlorobi	1	GT92___
Ga0264413_143516	Chlorobi	1	CBM20_CBM20
Ga0264413_143821	Chlorobi	1	GT4___
Ga0264413_144475	Chlorobi	1	GT19
Ga0264413_144679	Chlorobi	1	CE3__
Ga0264413_144812	Chlorobi	1	GH74_
Ga0264413_144946	Chlorobi	1	GT19
Ga0264413_145011	Chlorobi	1	GT2_GT2
Ga0264413_145270	Chlorobi	1	GT4
Ga0264413_145271	Chlorobi	1	GT4__
Ga0264413_145303	Chlorobi	1	GT2_
Ga0264413_145309	Chlorobi	1	GH57_	2.4.1.18_
Ga0264413_145379	Chlorobi	1	GH74_GH74_
Ga0264413_146002	Chlorobi	1	GT4__
Ga0264413_146282	Chlorobi	1	GT4
Ga0264413_146329	Chlorobi	1	GT2_
Ga0264413_146481	Chlorobi	1	GT4
Ga0264413_146529	Chlorobi	1	GH29_
Ga0264413_146850	Chlorobi	1	GT2__
Ga0264413_147123	Chlorobi	1	GT9
Ga0264413_147264	Chlorobi	1	CE14____
Ga0264413_147697	Chlorobi	1	GT4_
Ga0264413_147835	Chlorobi	1	GT2
Ga0264413_148234	Chlorobi	1	GT4
Ga0264413_148254	Chlorobi	1	GT4
Ga0264413_148611	Chlorobi	1	CE14_
Ga0264413_149017	Chlorobi	1	GT2_______
Ga0264413_149399	Chlorobi	1	GH13_
Ga0264413_149520	Chlorobi	1	GH109__
Ga0264413_149618	Chlorobi	1	CBM37
Ga0264413_149765	Chlorobi	1	GH13_
Ga0264413_149834	Chlorobi	1	GT2_
Ga0264413_149863	Chlorobi	1	GT4__
Ga0264413_150066	Chlorobi	1	GH13_9_CBM48	2.4.1.18
Ga0264413_150619	Chlorobi	1	CBM56_CBM56_CBM56__
Ga0264413_150849	Chlorobi	1	GT4	2.4.1.x
Ga0264413_150864	Chlorobi	1	GT4
Ga0264413_150870	Chlorobi	1	CE10
Ga0264413_150910	Chlorobi	1	CE1_
Ga0264413_150925	Chlorobi	1	CBM9_
Ga0264413_151095	Chlorobi	1	CBM44
Ga0264413_151155	Chlorobi	1	GT2
Ga0264413_151249	Chlorobi	1	CE4___
Ga0264413_151297	Chlorobi	1	GT4___
Ga0264413_151375	Chlorobi	1	PL22_PL22
Ga0264413_151446	Chlorobi	1	GT2_
Ga0264413_151551	Chlorobi	1	GH74_GH33
Ga0264413_151552	Chlorobi	1	GH74_GH74
Ga0264413_151775	Chlorobi	1	GH57	2.4.1.18
Ga0264413_152070	Chlorobi	1	GT35	2.4.1.1
Ga0264413_152090	Chlorobi	1	GT2__	2.4.1.69__
Ga0264413_152115	Chlorobi	1	GH109__
Ga0264413_152463	Chlorobi	1	GT27_
Ga0264413_152489	Chlorobi	1	GT11	2.4.1.69
Ga0264413_152499	Chlorobi	1	GT73___
Ga0264413_152518	Chlorobi	1	GH74
Ga0264413_152592	Chlorobi	1	CBM50__
Ga0264413_152783	Chlorobi	1	CBM48_GH13_11	3.2.1.68
Ga0264413_152862	Chlorobi	1	GH13_11	3.2.1.68
Ga0264413_153083	Chlorobi	1	GH23
Ga0264413_153104	Chlorobi	1	GT2_
Ga0264413_153168	Chlorobi	1	GT4__
Ga0264413_153386	Chlorobi	1	GH74___
Ga0264413_153575	Chlorobi	1	GH13
Ga0264413_153683	Chlorobi	1	AA6
Ga0264413_154041	Chlorobi	1	GH31	3.2.1.20
Ga0264413_154379	Chlorobi	1	CBM40_
Ga0264413_154431	Chlorobi	1	GT49
Ga0264413_154530	Chlorobi	1	GT2
Ga0264413_154534	Chlorobi	1	GT2_
Ga0264413_154554	Chlorobi	1	GH23
Ga0264413_154691	Chlorobi	1	GT2_
Ga0264413_154812	Chlorobi	1	GH74_
Ga0264413_154892	Chlorobi	1	CBM9
Ga0264413_154909	Chlorobi	1	GT2___	2.4.1.12___
Ga0264413_155023	Chlorobi	1	GH133_
Ga0264413_155033	Chlorobi	1	GT11_	2.4.1.69_
Ga0264413_155132	Chlorobi	1	GH13_11__	3.2.1.1__
Ga0264413_155215	Chlorobi	1	GH109_
Ga0264413_155301	Chlorobi	1	GH74_GH74_GH74
Ga0264413_155318	Chlorobi	1	GT32_
Ga0264413_155334	Chlorobi	1	CBM12___
Ga0264413_155418	Chlorobi	1	GT2_
Ga0264413_155443	Chlorobi	1	GT4
Ga0264413_155534	Chlorobi	1	GT2
Ga0264413_156052	Chlorobi	1	GH38
Ga0264413_156123	Chlorobi	1	GT2
Ga0264413_156152	Chlorobi	1	GT4_
Ga0264413_156406	Chlorobi	1	GT2
Ga0264413_156705	Chlorobi	1	GT76
Ga0264413_156764	Chlorobi	1	CBM32
Ga0264413_156765	Chlorobi	1	CBM16
Ga0264413_157021	Chlorobi	1	GH74
Ga0264413_157316	Chlorobi	1	GT4__	2.4.1.x__
Ga0264413_157368	Chlorobi	1	GT2__
Ga0264413_157420	Chlorobi	1	GT2
Ga0264413_157442	Chlorobi	1	GT2__	2.4.1.12__
Ga0264413_157584	Chlorobi	1	CE10
Ga0264413_157765	Chlorobi	1	GH78
Ga0264413_157767	Chlorobi	1	CE1_
Ga0264413_157926	Chlorobi	1	GH74
Ga0264413_158174	Chlorobi	1	GT2
Ga0264413_158203	Chlorobi	1	GT2_
Ga0264413_158233	Chlorobi	1	CE10__
Ga0264413_158352	Chlorobi	1	GH38_
Ga0264413_158419	Chlorobi	1	GH109
Ga0264413_158478	Chlorobi	1	GT11
Ga0264413_158483	Chlorobi	1	GT8
Ga0264413_158661	Chlorobi	1	GT2_
Ga0264413_158720	Chlorobi	1	GT9_
Ga0264413_158807	Chlorobi	1	GH74
Ga0264413_158985	Chlorobi	1	GH97	3.2.1.20
Ga0264413_159118	Chlorobi	1	CE11
Ga0264413_159137	Chlorobi	1	GT9
Ga0264413_159221	Chlorobi	1	GT2_
Ga0264413_159541	Chlorobi	1	GH13_36	3.2.1.1
Ga0264413_159762	Chlorobi	1	GH23
Ga0264413_159866	Chlorobi	1	GT9_
Ga0264413_159940	Chlorobi	1	GH74_
Ga0264413_160073	Chlorobi	1	GH42
Ga0264413_160111	Chlorobi	1	GT32_
Ga0264413_160156	Chlorobi	1	GT99
Ga0264413_160272	Chlorobi	1	GT4
Ga0264413_160304	Chlorobi	1	GT4
Ga0264413_160312	Chlorobi	1	GH140
Ga0264413_160316	Chlorobi	1	GH18_
Ga0264413_160379	Chlorobi	1	GT75
Ga0264413_160408	Chlorobi	1	CE14_____
Ga0264413_160679	Chlorobi	1	GH103
Ga0264413_160717	Chlorobi	1	CE14__
Ga0264413_160801	Chlorobi	1	GT27_
Ga0264413_160907	Chlorobi	1	GH3_____
Ga0264413_160909	Chlorobi	1	CBM50_
Ga0264413_160960	Chlorobi	1	GH109_
Ga0264413_160974	Chlorobi	1	GT2__
Ga0264413_160987	Chlorobi	1	GH31	3.2.1.20
Ga0264413_161039	Chlorobi	1	GT10
Ga0264413_161138	Chlorobi	1	GT92_
Ga0264413_161281	Chlorobi	1	GT2
Ga0264413_161287	Chlorobi	1	CE14___
Ga0264413_161302	Chlorobi	1	GH13_2	3.2.1.98
Ga0264413_161398	Chlorobi	1	AA6__
Ga0264413_161459	Chlorobi	1	GT2_
Ga0264413_161460	Chlorobi	1	CE14__
Ga0264413_161578	Chlorobi	1	CBM50_GH23
Ga0264413_161622	Chlorobi	1	GT32
Ga0264413_161720	Chlorobi	1	GT2	2.4.1.x
Ga0264413_161756	Chlorobi	1	GH109
Ga0264413_161813	Chlorobi	1	GT2
Ga0264413_161824	Chlorobi	1	GT8
Ga0264413_161964	Chlorobi	1	dockerin
Ga0264413_162071	Chlorobi	1	CBM40
Ga0264413_162272	Chlorobi	1	GH74_
Ga0264413_162313	Chlorobi	1	GT2
Ga0264413_162409	Chlorobi	1	CBM54
Ga0264413_162646	Chlorobi	1	GT2_____	2.4.1.x_____
Ga0264413_162688	Chlorobi	1	GT51	2.4.1.129
Ga0264413_162739	Chlorobi	1	GT2
Ga0264413_162761	Chlorobi	1	GT2_	2.4.1.x_
Ga0264413_162882	Chlorobi	1	GT2_
Ga0264413_162953	Chlorobi	1	CBM56_CBM56_CBM56__
Ga0264413_163063	Chlorobi	1	GT4_
Ga0264413_163108	Chlorobi	1	PL9_
Ga0264413_163120	Chlorobi	1	GT2_
Ga0264413_163164	Chlorobi	1	GT4
Ga0264413_163230	Chlorobi	1	GT28
Ga0264413_163277	Chlorobi	1	CBM56_GH92	3.2.1.x
Ga0264413_163293	Chlorobi	1	GT2_	2.4.1.12_
Ga0264413_163415	Chlorobi	1	GH3	3.2.1.x
Ga0264413_163489	Chlorobi	1	GH13_8_CBM48_	2.4.1.18_
Ga0264413_163584	Chlorobi	1	CE8_
Ga0264413_163721	Chlorobi	1	GT19_
Ga0264413_163807	Chlorobi	1	GT2	2.4.1.x
Ga0264413_163827	Chlorobi	1	GH13_6_	3.2.1.1_
Ga0264413_163859	Chlorobi	1	GH74_
Ga0264413_163946	Chlorobi	1	PL22
Ga0264413_164209	Chlorobi	1	GT9
Ga0264413_102184	Fibrobacteres	8	GT4_____GT4__GT4_GT4_GT4_GT2__GT2_GT11____	2.4.1.69_______
Ga0264413_109577	Fibrobacteres	7	GH43_17____GT2_GT4_GT4_____GT2_GT2_GT11_	2.4.1.69_2.4.1.x_______2.4.1.x_2.4.1.69_
Ga0264413_110208	Fibrobacteres	7	GT13_GT11__GT2_GT13_GT4____GT2_GT4_GT2_____	2.4.1.69__2.4.1.x_____________
Ga0264413_100850	Fibrobacteres	6	GT2___GT2_GT32__GT4__GT4__GT28___	2.4.1.x__________
Ga0264413_100904	Fibrobacteres	6	GT2_GT2__GT4_GT25_GT4__GT4_______	2.4.1.69_____________
Ga0264413_102183	Fibrobacteres	6	GT4__GT4_GT25_GT4_GT4_GT2__GT2__	2.4.1.69____
Ga0264413_102185	Fibrobacteres	6	GT4___GT4_GT4_GT4_GT2__GT2____	2.4.1.69______
Ga0264413_103022	Fibrobacteres	6	GT2_______GT2__GH99__GT2_GT2______GT56
Ga0264413_107747	Fibrobacteres	6	GT8_____GT2_GT4_GT4___GT4_GT26________	2.4.1.x______________
Ga0264413_111145	Fibrobacteres	6	GT2_GT2_GT4_GT2____GT2_GT4_____	2.4.1.x_2.4.1.12______2.4.1.x______
Ga0264413_113474	Fibrobacteres	6	CE2___GT4______GT2_GT32__GT32_GT4_________________
Ga0264413_103681	Fibrobacteres	6	GH8_CBM6_GH5_GH5_2_GH5_2_CBM11____GH18_____	3.2.1.4__3.2.1.4__________
Ga0264413_100286	Fibrobacteres	5	GT2_GT32____GT35_GT4__GT2	2.4.1.1___2.4.1.x
Ga0264413_102744	Fibrobacteres	5	GT2_GT32___GT4___GT2_GT2_	2.4.1.41_________
Ga0264413_103168	Fibrobacteres	5	GT32_GT8___GT4__GT32__GT2__	2.4.2.x_________
Ga0264413_104545	Fibrobacteres	5	GT2_GT2____GT2_GT4_GT8_________	2.4.1.x___________
Ga0264413_104546	Fibrobacteres	5	GT2_GT32__GT2_GT2__GT2______
Ga0264413_104988	Fibrobacteres	5	GT35________GT2_GT2___GT2_GT4_____	2.4.1.1____________2.4.1.69______
Ga0264413_105080	Fibrobacteres	5	GT8_GT4_GT2____GT2_GT2_
Ga0264413_111814	Fibrobacteres	5	GT2_GT4_GT2__GT2_GT2__	2.4.1.x_____
Ga0264413_117939	Fibrobacteres	5	GT11_GT2__GT4_GT4_GT25_	2.4.1.69_2.4.1.69_____
Ga0264413_125964	Fibrobacteres	5	GT2__GT32_GT2_GT2_GT4_	2.4.1.x___
Ga0264413_100879	Fibrobacteres	5	GT83_______GH18_____CBM11_GH5_2_GH5____	3.2.1.4_3.2.1.4____
Ga0264413_101543	Fibrobacteres	5	GH5_4__CE10___________GH5_10_GH10_CBM4_CBM4_	3.2.1.4______________3.2.1.8__
Ga0264413_127916	Fibrobacteres	5	GH5__GH5_GH8_GH5_2___GH18___	3.2.1.4__3.2.1.4__3.2.1.4______
Ga0264413_100160	Fibrobacteres	4	GT45_GT8__GT32_GT32__
Ga0264413_101320	Fibrobacteres	4	GT2_GT2_GT2_GT2_	2.4.1.x_2.4.1.12_2.4.1.41__
Ga0264413_105081	Fibrobacteres	4	GT4_GT2____GT2_GT2_	2.4.1.x______
Ga0264413_111601	Fibrobacteres	4	GT2_______GT4_GT2___GT4_	2.4.1.13_
Ga0264413_114845	Fibrobacteres	4	GT2_GT2_GT2_GT2__	2.4.1.x_2.4.1.12____
Ga0264413_117940	Fibrobacteres	4	GT11_GT2__GT2_GT4	2.4.1.69_2.4.1.69__2.4.1.69_
Ga0264413_128305	Fibrobacteres	4	GT32_GT8__GT32__GT32____
Ga0264413_131893	Fibrobacteres	4	GH9_GH9____GT13_GT11_GT4_
Ga0264413_100880	Fibrobacteres	4	GH5_2__CBM11_GH5_2_GH5_2__	3.2.1.4___3.2.1.4_3.2.1.4__
Ga0264413_103341	Fibrobacteres	4	GH23____GT39___GT83__GT2___
Ga0264413_104385	Fibrobacteres	4	GH5_2_GH5_2_CBM11_____GH18___	3.2.1.4_3.2.1.4_________
Ga0264413_106805	Fibrobacteres	4	CBM50_CE3_CE12__GT51_GH3_______	3.2.1.52_______
Ga0264413_112030	Fibrobacteres	4	GH5_10________GT19_____GH8_CBM4	2.4.1.182______
Ga0264413_115597	Fibrobacteres	4	CBM6_GH5_4_GH5_4_CBM22_GH43_CBM6	3.2.1.4_3.2.1.4_3.2.1.8
Ga0264413_100468	Fibrobacteres	3	GT4_GT4__GT4_GT4____	2.4.1.x_______
Ga0264413_102182	Fibrobacteres	3	GT4_GT8__GT8_
Ga0264413_102240	Fibrobacteres	3	GT4_GT4_GT4__GT4
Ga0264413_103352	Fibrobacteres	3	CBM51_________CBM51_______GT5_____
Ga0264413_103919	Fibrobacteres	3	GT2_GT2_GT2__	2.4.1.x_2.4.1.12__
Ga0264413_104264	Fibrobacteres	3	GT4_GT2______GT2___________________	2.4.1.13_2.4.1.x_________________________
Ga0264413_104339	Fibrobacteres	3	GH8_GT2_GT2_____	3.2.1.4_2.4.1.x_2.4.1.x_____
Ga0264413_107927	Fibrobacteres	3	GT8_GT2_GT4_	2.4.1.69__
Ga0264413_110291	Fibrobacteres	3	GT2_GT32_GT32__
Ga0264413_111505	Fibrobacteres	3	GT4_GT25_GT4
Ga0264413_112037	Fibrobacteres	3	GT2______________GH23____GT4_____
Ga0264413_112497	Fibrobacteres	3	GT4_GT32_GT2___________
Ga0264413_112705	Fibrobacteres	3	GT2__GT4_GT32_______	2.4.1.13________
Ga0264413_112778	Fibrobacteres	3	GT2_GT2_GH8_GT2	2.4.1.x__
Ga0264413_116442	Fibrobacteres	3	GT2_GT2_GT4___	2.4.1.12____
Ga0264413_118906	Fibrobacteres	3	GT8__GT2_GT4_
Ga0264413_120289	Fibrobacteres	3	GT2_GT2_GT32_GT2_GT2
Ga0264413_125927	Fibrobacteres	3	GT2_GT2_GT2_GT2__
Ga0264413_127326	Fibrobacteres	3	GT45_GT45_GT92__________
Ga0264413_129263	Fibrobacteres	3	GT4__GT2_GT2________
Ga0264413_129834	Fibrobacteres	3	GT4_GT2____GT4_	2.4.1.x_____
Ga0264413_129940	Fibrobacteres	3	GT4_GT25_GT4
Ga0264413_131193	Fibrobacteres	3	GT2___GT2_GT4	2.4.1.69_
Ga0264413_131747	Fibrobacteres	3	GT2_CE14_____GT2_
Ga0264413_131926	Fibrobacteres	3	GT19____GH8_CBM4	2.4.1.182_____
Ga0264413_138612	Fibrobacteres	3	GT2_GT2_GT4
Ga0264413_155652	Fibrobacteres	3	GH99_GT2_GT2
Ga0264413_100057	Fibrobacteres	3	GH11_GH11_CBM4_GH10__________	3.2.1.8_3.2.1.8__________
Ga0264413_100878	Fibrobacteres	3	GH18_____CBM11_GH5	3.2.1.4
Ga0264413_101036	Fibrobacteres	3	GH45_GH45__GH3_________	3.2.1.4_3.2.1.4___________
Ga0264413_101382	Fibrobacteres	3	PL22__GT51_____GT2_	2.4.1.x_
Ga0264413_101720	Fibrobacteres	3	GH5_2_CBM6_GH5_25_GH5_2______	3.2.1.4_3.2.1.4_3.2.1.4______
Ga0264413_102323	Fibrobacteres	3	GH74_GH74__GH74_GH74_CBM22	3.2.1.151___3.2.1.8
Ga0264413_102451	Fibrobacteres	3	GH3_CBM32_GH9____GH45_	3.2.1.21_3.2.1.39_____
Ga0264413_102999	Fibrobacteres	3	GH5_4___GH5_4_CBM22_GH10	3.2.1.4___3.2.1.4_3.2.1.8
Ga0264413_104317	Fibrobacteres	3	GH45_______GH8_______CE11_______	3.2.1.4_____________________
Ga0264413_104427	Fibrobacteres	3	GH5_4_GH43_CBM6_GH10_CBM22___	3.2.1.4_3.2.1.55_3.2.1.8___
Ga0264413_105423	Fibrobacteres	3	GT4__GH5_52_GH13__
Ga0264413_105781	Fibrobacteres	3	CE12__CBM50_CE3___CBM50_CBM50_CBM50_GH23___
Ga0264413_106225	Fibrobacteres	3	GT51_GT51_GT51__
Ga0264413_107020	Fibrobacteres	3	CE3_CBM50_CE3_CE12_____
Ga0264413_109754	Fibrobacteres	3	GH20__CBM50_CE12	3.2.1.52___
Ga0264413_109803	Fibrobacteres	3	GH5_CBM6___GH45____CBM11__
Ga0264413_109825	Fibrobacteres	3	GH23_CBM50_CBM50_CBM50_CBM50___________CBM40___CBM9____________	4.2.2.n1__________________________
Ga0264413_113241	Fibrobacteres	3	GH5_CBM6_GH8_GH8_
Ga0264413_113423	Fibrobacteres	3	GH45____CBM32_GH9_GH3__	3.2.1.165_3.2.1.21__
Ga0264413_116554	Fibrobacteres	3	CBM4_GH5_CBM4_GH5_CBM23	3.2.1.4_3.2.1.4_
Ga0264413_116576	Fibrobacteres	3	GH5_GH5_2_CBM11___	3.2.1.4_3.2.1.4____
Ga0264413_119174	Fibrobacteres	3	PL22_____GH45__GH45_CBM6__	3.2.1.4__
Ga0264413_119308	Fibrobacteres	3	GH5_GH5_CBM6_GH5____	3.2.1.4_3.2.1.4_____
Ga0264413_120417	Fibrobacteres	3	GH5_4__GH30_8__GH5_4	3.2.1.4__3.2.1.8__3.2.1.4
Ga0264413_121800	Fibrobacteres	3	CBM30_GH9_____CBM32_GH9_CBM32_GH9
Ga0264413_122221	Fibrobacteres	3	CBM11_GH5_2_GH5_2__	3.2.1.4_3.2.1.4__
Ga0264413_128939	Fibrobacteres	3	GH5_GH5_CBM11	3.2.1.4_3.2.1.4_
Ga0264413_135133	Fibrobacteres	3	CBM11_____GH18____GH18
Ga0264413_152166	Fibrobacteres	3	GH5_2_GH5_2_GH5_25___	3.2.1.4_3.2.1.4____
Ga0264413_100058	Fibrobacteres	2	GH5_10_CBM59_CBM4_GH11_
Ga0264413_100091	Fibrobacteres	2	GH23___GH45___
Ga0264413_100138	Fibrobacteres	2	CE10___GH5_4_	3.2.1.4_
Ga0264413_100147	Fibrobacteres	2	GT5______GT4______________
Ga0264413_100159	Fibrobacteres	2	GT45_GT8__
Ga0264413_100161	Fibrobacteres	2	GT32_GT32__
Ga0264413_100251	Fibrobacteres	2	GH16_CBM6___CE11_____	3.2.1.39___3.5.1.x_____
Ga0264413_100360	Fibrobacteres	2	GT83__GT2
Ga0264413_100556	Fibrobacteres	2	CBM11_____GH18_________
Ga0264413_100881	Fibrobacteres	2	GH5_CBM11	3.2.1.4_
Ga0264413_100882	Fibrobacteres	2	CBM11______GH18
Ga0264413_100951	Fibrobacteres	2	CBM50_GH23_CBM50_CBM50__GH5_4_______
Ga0264413_100995	Fibrobacteres	2	CBM48_GH13_9________GH94____	2.4.1.18________2.4.1.49____
Ga0264413_101031	Fibrobacteres	2	CBM66_CBM11_________
Ga0264413_101160	Fibrobacteres	2	GT5______________CBM51__
Ga0264413_101168	Fibrobacteres	2	GH5_10_________________________GT28_________
Ga0264413_101232	Fibrobacteres	2	GT51_____GT4___________
Ga0264413_101381	Fibrobacteres	2	GT2_GT2	2.4.1.x_2.4.1.x
Ga0264413_101383	Fibrobacteres	2	CE3___GT2______	2.4.1.x______
Ga0264413_101449	Fibrobacteres	2	GH2__GT2___
Ga0264413_101459	Fibrobacteres	2	GT2___________________GT5	2.4.1.12___________________
Ga0264413_101467	Fibrobacteres	2	PL11_PL11	4.2.2.x_4.2.2.x
Ga0264413_101579	Fibrobacteres	2	GH53_PL11__________	3.2.1.89_4.2.2.x__________
Ga0264413_101593	Fibrobacteres	2	CBM6_CBM6_CBM6_CBM32_GH5_22_________
Ga0264413_101906	Fibrobacteres	2	CBM4________GT2____
Ga0264413_101945	Fibrobacteres	2	GT51_CBM37_CBM37___________
Ga0264413_101949	Fibrobacteres	2	GT4__GT13________
Ga0264413_102001	Fibrobacteres	2	GH23___GH8
Ga0264413_102089	Fibrobacteres	2	GT32_GT32____
Ga0264413_102239	Fibrobacteres	2	GT4__GT4
Ga0264413_102331	Fibrobacteres	2	GH45_GH45___	3.2.1.4_3.2.1.4___
Ga0264413_102333	Fibrobacteres	2	GH45__________GH45_	3.2.1.4__________3.2.1.4_
Ga0264413_102334	Fibrobacteres	2	GH45_GH45	3.2.1.4
Ga0264413_102517	Fibrobacteres	2	GT11_____GT2___	2.4.1.69_____2.4.1.12___
Ga0264413_102535	Fibrobacteres	2	CBM30_GH9__
Ga0264413_102600	Fibrobacteres	2	GH23___GH8
Ga0264413_102652	Fibrobacteres	2	GT2_GT92____	2.4.1.x_____
Ga0264413_103167	Fibrobacteres	2	GT4_GT32____
Ga0264413_103211	Fibrobacteres	2	GH11_CE10__	3.2.1.8___
Ga0264413_103365	Fibrobacteres	2	GH116______GT2_GT2____________	2.4.1.x____________
Ga0264413_103637	Fibrobacteres	2	CBM48_GH13_9__CBM48_GH13_9	2.4.1.18__2.4.1.18
Ga0264413_103949	Fibrobacteres	2	CBM4_GH11_GH5_10_CBM23__	3.2.1.8___
Ga0264413_104021	Fibrobacteres	2	GH5_10_CBM59_GH5_10
Ga0264413_104309	Fibrobacteres	2	GH5_4_GH5_4	3.2.1.4
Ga0264413_104409	Fibrobacteres	2	GH11_CBM4_GT35___	3.2.1.8_2.4.1.1___
Ga0264413_104426	Fibrobacteres	2	GH11_CBM4_GH10	3.2.1.8_3.2.1.8
Ga0264413_104463	Fibrobacteres	2	GT2______GH23________
Ga0264413_104536	Fibrobacteres	2	CBM52_CBM30_GH9_________
Ga0264413_104935	Fibrobacteres	2	GH11_CE10__	3.2.1.8___
Ga0264413_104938	Fibrobacteres	2	GH11_GH11	3.2.1.8_3.2.1.8
Ga0264413_105143	Fibrobacteres	2	CBM50_GT35__	2.4.1.1__
Ga0264413_105163	Fibrobacteres	2	GT32_GT32____________________
Ga0264413_105216	Fibrobacteres	2	GH13_3_GH13_3____	2.4.99.16_2.4.99.16____
Ga0264413_105372	Fibrobacteres	2	CBM52_CBM52____GH57__	3.2.1.1__
Ga0264413_105390	Fibrobacteres	2	GT2_GT32__
Ga0264413_105432	Fibrobacteres	2	GH116___GH116
Ga0264413_105440	Fibrobacteres	2	GT45______GT5_____	2.4.1.21_____
Ga0264413_105780	Fibrobacteres	2	CE3___CBM50_CE3
Ga0264413_105782	Fibrobacteres	2	CE12_CE3_________
Ga0264413_105826	Fibrobacteres	2	GH5_2_GH5_2_	3.2.1.4_3.2.1.4_
Ga0264413_105827	Fibrobacteres	2	GH5_GH5_2	3.2.1.4_3.2.1.4
Ga0264413_105837	Fibrobacteres	2	CBM50_CE3_CE12__
Ga0264413_105942	Fibrobacteres	2	GH5__GH8_
Ga0264413_105963	Fibrobacteres	2	GT73_________GT2_______	2.4.1.12_______
Ga0264413_106020	Fibrobacteres	2	GT2______GH23__
Ga0264413_106245	Fibrobacteres	2	GT4_GT4____	2.4.1.13_____
Ga0264413_106403	Fibrobacteres	2	GT2_CBM30_GH9	3.2.1.4
Ga0264413_106574	Fibrobacteres	2	GH77_GH77___
Ga0264413_106724	Fibrobacteres	2	GT51__GH5_2___	2.4.1.129__3.2.1.4___
Ga0264413_106837	Fibrobacteres	2	GH5_4_CBM22	3.2.1.4_
Ga0264413_106856	Fibrobacteres	2	GT28_________GH45_____
Ga0264413_107325	Fibrobacteres	2	GH45___GH45_	3.2.1.4____
Ga0264413_107513	Fibrobacteres	2	GT2_GT2_
Ga0264413_107756	Fibrobacteres	2	GH9__________GT2_____
Ga0264413_107863	Fibrobacteres	2	GH5_4_GH43_10	3.2.1.4_3.2.1.55
Ga0264413_108310	Fibrobacteres	2	GT19______GT32____
Ga0264413_108566	Fibrobacteres	2	GT27_GT2_____
Ga0264413_108624	Fibrobacteres	2	GT2_GT2	2.4.1.x_
Ga0264413_108938	Fibrobacteres	2	CBM48______CE3___
Ga0264413_108982	Fibrobacteres	2	GH5_2____GH53_	3.2.1.4____3.2.1.89_
Ga0264413_109070	Fibrobacteres	2	GH45_CBM6_GH45___________________	3.2.1.4____________________
Ga0264413_109268	Fibrobacteres	2	GH45_GH45__	3.2.1.4_3.2.1.4__
Ga0264413_109562	Fibrobacteres	2	CBM50____AA6_____________
Ga0264413_109702	Fibrobacteres	2	CBM6_GH45__GH57_	3.2.1.4___
Ga0264413_109736	Fibrobacteres	2	GT4_GH13_40
Ga0264413_109881	Fibrobacteres	2	GT51__PL22__
Ga0264413_109886	Fibrobacteres	2	GH57__GH23_____
Ga0264413_110233	Fibrobacteres	2	GT35_CBM50______	2.4.1.1_______
Ga0264413_110509	Fibrobacteres	2	GH43_10________GH43_10__	3.2.1.55__________
Ga0264413_110937	Fibrobacteres	2	GT51______CBM4
Ga0264413_111132	Fibrobacteres	2	GT35_CBM50	2.4.1.1_
Ga0264413_111211	Fibrobacteres	2	GT4_GT4
Ga0264413_111236	Fibrobacteres	2	GH94_GH13_3________________	2.4.1.49_2.4.99.16________________
Ga0264413_111344	Fibrobacteres	2	CBM11_CBM11_CBM11_CBM11_	3.2.1.4_
Ga0264413_111618	Fibrobacteres	2	GH5_____GT2	3.2.1.4_____2.4.1.12
Ga0264413_111619	Fibrobacteres	2	GH5_2_GH8	3.2.1.4_
Ga0264413_112008	Fibrobacteres	2	CBM50_GT35	2.4.1.1
Ga0264413_112009	Fibrobacteres	2	GT35_CBM50_	2.4.1.1__
Ga0264413_112614	Fibrobacteres	2	GT8____GT2____
Ga0264413_112762	Fibrobacteres	2	GT28_GT28
Ga0264413_112898	Fibrobacteres	2	PL11_GH53	4.2.2.x_3.2.1.89
Ga0264413_112912	Fibrobacteres	2	GH43_10__GH43_29_CBM6	3.2.1.55__3.2.1.37
Ga0264413_113107	Fibrobacteres	2	GT4_______GT4_
Ga0264413_113212	Fibrobacteres	2	GT35_GT35_	2.4.1.1_2.4.1.1_
Ga0264413_113722	Fibrobacteres	2	GH3_CBM32	3.2.1.21_
Ga0264413_113759	Fibrobacteres	2	GT2_GT2
Ga0264413_113862	Fibrobacteres	2	GH11_GH11_	3.2.1.8_3.2.1.8_
Ga0264413_113875	Fibrobacteres	2	GT4_CE1
Ga0264413_113943	Fibrobacteres	2	GH57__CE1____	2.4.1.18______
Ga0264413_114093	Fibrobacteres	2	GT2___GT2_____
Ga0264413_114291	Fibrobacteres	2	GT83_GT83
Ga0264413_114403	Fibrobacteres	2	GH45_GH45_	3.2.1.4_3.2.1.4_
Ga0264413_114877	Fibrobacteres	2	GT51__GT51	2.4.1.129__
Ga0264413_114934	Fibrobacteres	2	GT2__GT4____
Ga0264413_115349	Fibrobacteres	2	CBM23_GH8__GH5_CBM6___	3.2.1.4_____
Ga0264413_115546	Fibrobacteres	2	GT92_GT2__	2.4.1.x__
Ga0264413_115664	Fibrobacteres	2	GH5_4_CBM22_GH43_CBM6_	3.2.1.4_3.2.1.8_
Ga0264413_115696	Fibrobacteres	2	GH8_GH8	3.2.1.4_3.2.1.4
Ga0264413_115722	Fibrobacteres	2	PL1_GH74	3.2.1.151
Ga0264413_115995	Fibrobacteres	2	GH45__GH45	3.2.1.4
Ga0264413_116419	Fibrobacteres	2	GT35_GT35	2.4.1.1_2.4.1.1
Ga0264413_116420	Fibrobacteres	2	GT35__GT35	2.4.1.1__2.4.1.1
Ga0264413_116422	Fibrobacteres	2	GT35___GT35	2.4.1.1___2.4.1.1
Ga0264413_116607	Fibrobacteres	2	GT83_GT2_
Ga0264413_116663	Fibrobacteres	2	GH8_GH8___
Ga0264413_117416	Fibrobacteres	2	GH45____CBM30
Ga0264413_117440	Fibrobacteres	2	GT35_CBM50______	2.4.1.1_______
Ga0264413_117627	Fibrobacteres	2	GT2_GT2_	2.4.1.12_2.4.1.x_
Ga0264413_118337	Fibrobacteres	2	GH9__GH9
Ga0264413_118475	Fibrobacteres	2	GH9_CBM30_GH9
Ga0264413_118680	Fibrobacteres	2	GH9__GT2___
Ga0264413_119060	Fibrobacteres	2	CBM5_________GH23___________
Ga0264413_119129	Fibrobacteres	2	GT2____GT2
Ga0264413_119671	Fibrobacteres	2	CBM6_GH43_1_GH5_4	3.2.1.55_3.2.1.4
Ga0264413_120160	Fibrobacteres	2	GH43_10_GH43_29_CBM6	3.2.1.37
Ga0264413_120181	Fibrobacteres	2	CBM37_GT51
Ga0264413_120725	Fibrobacteres	2	GH77_GH77
Ga0264413_121393	Fibrobacteres	2	GH5_CBM11_	3.2.1.4__
Ga0264413_121411	Fibrobacteres	2	GT83__GT83
Ga0264413_121431	Fibrobacteres	2	CBM35_GH5
Ga0264413_121453	Fibrobacteres	2	GT39_GT83
Ga0264413_121795	Fibrobacteres	2	GT2_____GT2	2.4.1.69_____
Ga0264413_122332	Fibrobacteres	2	CBM35_GH26	3.2.1.151
Ga0264413_122459	Fibrobacteres	2	GT35_CBM11_CBM11_CBM11_GH51__________	3.2.1.4__________
Ga0264413_122524	Fibrobacteres	2	GT2_GT2_________
Ga0264413_123406	Fibrobacteres	2	GH45_GH45____	3.2.1.4_3.2.1.4____
Ga0264413_124563	Fibrobacteres	2	GT2_GT32_
Ga0264413_125065	Fibrobacteres	2	CBM4_GH5_2_CBM4_	3.2.1.4__
Ga0264413_125357	Fibrobacteres	2	GT32_____________GT32
Ga0264413_126279	Fibrobacteres	2	GH13_9_CBM48_CBM48_	2.4.1.18_2.4.1.18_
Ga0264413_126283	Fibrobacteres	2	GT2_GT2
Ga0264413_126876	Fibrobacteres	2	GH45___GH57__	3.2.1.4_____
Ga0264413_127187	Fibrobacteres	2	CE3_CBM50_CE12_
Ga0264413_127188	Fibrobacteres	2	CE12_CE3_CBM50_
Ga0264413_128186	Fibrobacteres	2	GH30_8_GH5_4	3.2.1.8_3.2.1.4
Ga0264413_129239	Fibrobacteres	2	CE3_CBM50_CE12_
Ga0264413_129337	Fibrobacteres	2	GH8_GH8
Ga0264413_129698	Fibrobacteres	2	GT4__GH5_52
Ga0264413_129772	Fibrobacteres	2	GT51_GT51
Ga0264413_130008	Fibrobacteres	2	GH8_GT2_	2.4.1.12_
Ga0264413_130291	Fibrobacteres	2	GH3_CBM32_GH9	3.2.1.21_3.2.1.39
Ga0264413_132456	Fibrobacteres	2	GT2_GT45
Ga0264413_132457	Fibrobacteres	2	GT2_GT2
Ga0264413_132650	Fibrobacteres	2	GT11_____GT2_
Ga0264413_134605	Fibrobacteres	2	GT8__GT2	2.4.1.x__
Ga0264413_135289	Fibrobacteres	2	GT2_______GT8	2.4.1.x_______
Ga0264413_135895	Fibrobacteres	2	GT19_GT19__	2.4.1.182___
Ga0264413_136500	Fibrobacteres	2	GH106__GT51
Ga0264413_137187	Fibrobacteres	2	GH18_GH18_________	3.2.1.14_3.2.1.14_________
Ga0264413_137503	Fibrobacteres	2	GT32_GT32____
Ga0264413_137937	Fibrobacteres	2	GH23_GH23_
Ga0264413_138528	Fibrobacteres	2	GH8_GH8______________	3.2.1.132_3.2.1.132______________
Ga0264413_138970	Fibrobacteres	2	GH5_2_CBM23_CBM11_	3.2.1.4__
Ga0264413_139240	Fibrobacteres	2	CBM11___CBM11
Ga0264413_141298	Fibrobacteres	2	CBM6_GH18_GH18	3.2.1.14_3.2.1.14
Ga0264413_141918	Fibrobacteres	2	GT4_GT32_
Ga0264413_143035	Fibrobacteres	2	CE1__________CE4___
Ga0264413_143485	Fibrobacteres	2	CE1_CE1_
Ga0264413_143959	Fibrobacteres	2	CBM35_GH26	3.2.1.78
Ga0264413_144566	Fibrobacteres	2	GT2_GT2
Ga0264413_144863	Fibrobacteres	2	CBM50_CBM50_CBM50_GH23_CBM50_CBM50_AA6___
Ga0264413_145238	Fibrobacteres	2	GH23___GH23
Ga0264413_147177	Fibrobacteres	2	GT2_GT94___GT8__
Ga0264413_148314	Fibrobacteres	2	GT4__GH57	3.2.1.1
Ga0264413_150147	Fibrobacteres	2	GT4_GT13_
Ga0264413_150189	Fibrobacteres	2	GH9_GH9
Ga0264413_152698	Fibrobacteres	2	GH43_CBM32_
Ga0264413_154209	Fibrobacteres	2	CE4_CBM5_GH19___	3.2.1.14___
Ga0264413_155818	Fibrobacteres	2	GT2__GT2_
Ga0264413_162822	Fibrobacteres	2	GT2_GT32
Ga0264413_163434	Fibrobacteres	2	GT2_GT45_	2.4.1.x__
Ga0264413_163788	Fibrobacteres	2	CBM4_GH5_2_GH5_2	3.2.1.4_3.2.1.4
Ga0264413_164136	Fibrobacteres	2	GT2__GT11_GT11	2.4.1.69
Ga0264413_100018	Fibrobacteres	1	GT4__________	2.4.1.x__________
Ga0264413_100044	Fibrobacteres	1	GT51____
Ga0264413_100045	Fibrobacteres	1	GT51	2.4.1.129
Ga0264413_100049	Fibrobacteres	1	GH23_________
Ga0264413_100056	Fibrobacteres	1	GH11_
Ga0264413_100060	Fibrobacteres	1	GH11	3.2.1.8
Ga0264413_100069	Fibrobacteres	1	GT51
Ga0264413_100071	Fibrobacteres	1	GT51____	2.4.1.129____
Ga0264413_100081	Fibrobacteres	1	GT2_____
Ga0264413_100082	Fibrobacteres	1	GT19_______
Ga0264413_100103	Fibrobacteres	1	CBM51_GT83__
Ga0264413_100109	Fibrobacteres	1	GH23___
Ga0264413_100148	Fibrobacteres	1	GT5_
Ga0264413_100150	Fibrobacteres	1	GT39______
Ga0264413_100181	Fibrobacteres	1	CBM50_CBM50_GH23_CBM50______
Ga0264413_100279	Fibrobacteres	1	PL22______
Ga0264413_100462	Fibrobacteres	1	GH77__________
Ga0264413_100469	Fibrobacteres	1	GT2___
Ga0264413_100471	Fibrobacteres	1	GH45___	3.2.1.4___
Ga0264413_100500	Fibrobacteres	1	GH57____________	3.2.1.1____________
Ga0264413_100504	Fibrobacteres	1	GH8______	3.2.1.4______
Ga0264413_100640	Fibrobacteres	1	GT2____________________________
Ga0264413_100663	Fibrobacteres	1	GT27____
Ga0264413_100710	Fibrobacteres	1	GH45_______
Ga0264413_100766	Fibrobacteres	1	GH2_
Ga0264413_100813	Fibrobacteres	1	CE2_______	3.1.1.72_______
Ga0264413_100822	Fibrobacteres	1	GT2__
Ga0264413_100835	Fibrobacteres	1	GH9_CBM32_____________	3.2.1.39_____________
Ga0264413_100929	Fibrobacteres	1	GT4_________
Ga0264413_100952	Fibrobacteres	1	GH23
Ga0264413_100953	Fibrobacteres	1	CBM50_CBM50_CBM50_GH23____
Ga0264413_100954	Fibrobacteres	1	CBM50_GH23_CBM50_CBM50_____________
Ga0264413_100984	Fibrobacteres	1	GT2__
Ga0264413_100994	Fibrobacteres	1	CBM50_GH23_CBM50_CBM50______________
Ga0264413_101008	Fibrobacteres	1	GT2
Ga0264413_101115	Fibrobacteres	1	CBM4
Ga0264413_101158	Fibrobacteres	1	CBM51_GT83____________
Ga0264413_101166	Fibrobacteres	1	GT28________
Ga0264413_101233	Fibrobacteres	1	GT4________________
Ga0264413_101263	Fibrobacteres	1	GT2________	2.4.1.x________
Ga0264413_101271	Fibrobacteres	1	GT4
Ga0264413_101339	Fibrobacteres	1	GH9_CBM32__
Ga0264413_101345	Fibrobacteres	1	AA6_____
Ga0264413_101378	Fibrobacteres	1	GT2___	2.4.1.x___
Ga0264413_101379	Fibrobacteres	1	GT2_	2.4.1.x_
Ga0264413_101380	Fibrobacteres	1	GT2_	2.4.1.x_
Ga0264413_101439	Fibrobacteres	1	CBM51___
Ga0264413_101448	Fibrobacteres	1	GH2__
Ga0264413_101450	Fibrobacteres	1	GH2__
Ga0264413_101451	Fibrobacteres	1	GH2
Ga0264413_101458	Fibrobacteres	1	GT27_
Ga0264413_101509	Fibrobacteres	1	GH8___
Ga0264413_101517	Fibrobacteres	1	CE11__
Ga0264413_101528	Fibrobacteres	1	GT2_
Ga0264413_101530	Fibrobacteres	1	GT27__
Ga0264413_101534	Fibrobacteres	1	CBM11_CBM11_CBM11_	3.2.1.4_
Ga0264413_101535	Fibrobacteres	1	CBM11_CBM11_GH51_CBM11	3.2.1.4
Ga0264413_101584	Fibrobacteres	1	CBM52____
Ga0264413_101635	Fibrobacteres	1	CBM48__________
Ga0264413_101651	Fibrobacteres	1	CBM11_CBM11_GH51_CBM11____	3.2.1.4____
Ga0264413_101656	Fibrobacteres	1	GH2_____
Ga0264413_101657	Fibrobacteres	1	GH2__
Ga0264413_101669	Fibrobacteres	1	CE1
Ga0264413_101680	Fibrobacteres	1	GT4____________
Ga0264413_101719	Fibrobacteres	1	GH9
Ga0264413_101732	Fibrobacteres	1	GH5_2_____
Ga0264413_101784	Fibrobacteres	1	CE1
Ga0264413_101821	Fibrobacteres	1	GT4
Ga0264413_101841	Fibrobacteres	1	GH23_________
Ga0264413_101875	Fibrobacteres	1	CBM30_GH9__
Ga0264413_101892	Fibrobacteres	1	CBM51_________
Ga0264413_102101	Fibrobacteres	1	GH77
Ga0264413_102127	Fibrobacteres	1	AA6___________
Ga0264413_102136	Fibrobacteres	1	GT2______
Ga0264413_102137	Fibrobacteres	1	GT4__
Ga0264413_102153	Fibrobacteres	1	CBM4_
Ga0264413_102174	Fibrobacteres	1	GH5_2________	3.2.1.4________
Ga0264413_102176	Fibrobacteres	1	GH53_	3.2.1.89_
Ga0264413_102299	Fibrobacteres	1	GT2______	2.4.1.12______
Ga0264413_102322	Fibrobacteres	1	CBM22_GH10	3.2.1.8
Ga0264413_102332	Fibrobacteres	1	GH45	3.2.1.4
Ga0264413_102354	Fibrobacteres	1	GT2________________	2.4.1.x________________
Ga0264413_102369	Fibrobacteres	1	GT4___
Ga0264413_102449	Fibrobacteres	1	GH3_	3.2.1.21_
Ga0264413_102534	Fibrobacteres	1	CBM30_GH9_
Ga0264413_102565	Fibrobacteres	1	GH74_GH74_	3.2.1.151_
Ga0264413_102566	Fibrobacteres	1	GH74_	3.2.1.151_
Ga0264413_102582	Fibrobacteres	1	GT9_____
Ga0264413_102614	Fibrobacteres	1	GH9__
Ga0264413_102615	Fibrobacteres	1	CBM30_GH9___
Ga0264413_102616	Fibrobacteres	1	CBM30_GH9__
Ga0264413_102621	Fibrobacteres	1	CBM51______
Ga0264413_102633	Fibrobacteres	1	GT9__
Ga0264413_102700	Fibrobacteres	1	GH16______________	3.2.1.39______________
Ga0264413_102717	Fibrobacteres	1	GT4_
Ga0264413_102724	Fibrobacteres	1	GT39
Ga0264413_102735	Fibrobacteres	1	CBM4___
Ga0264413_102746	Fibrobacteres	1	CBM50_CBM50_GH23_CBM50___
Ga0264413_102913	Fibrobacteres	1	GH5_52________
Ga0264413_102915	Fibrobacteres	1	GT2	2.4.1.x
Ga0264413_102937	Fibrobacteres	1	GT5
Ga0264413_103000	Fibrobacteres	1	CBM6_GH43	3.2.1.55
Ga0264413_103014	Fibrobacteres	1	GH53______	3.2.1.89______
Ga0264413_103052	Fibrobacteres	1	GH45_________________
Ga0264413_103119	Fibrobacteres	1	GH5_2_________	3.2.1.4_________
Ga0264413_103189	Fibrobacteres	1	GT2
Ga0264413_103210	Fibrobacteres	1	CE10_
Ga0264413_103215	Fibrobacteres	1	GH11	3.2.1.8
Ga0264413_103229	Fibrobacteres	1	PL15_1_
Ga0264413_103340	Fibrobacteres	1	GH23______
Ga0264413_103348	Fibrobacteres	1	GH9_CBM32_____	3.2.1.165_____
Ga0264413_103383	Fibrobacteres	1	GH5_2_________	3.2.1.4_________
Ga0264413_103393	Fibrobacteres	1	GH18__
Ga0264413_103442	Fibrobacteres	1	CE1_____
Ga0264413_103479	Fibrobacteres	1	GH57
Ga0264413_103484	Fibrobacteres	1	CBM50_CE3
Ga0264413_103516	Fibrobacteres	1	GH57_
Ga0264413_103553	Fibrobacteres	1	CBM48_GH13_9	2.4.1.18
Ga0264413_103589	Fibrobacteres	1	GT32______
Ga0264413_103597	Fibrobacteres	1	GH23_________
Ga0264413_103624	Fibrobacteres	1	GT2_	2.4.1.12_
Ga0264413_103638	Fibrobacteres	1	CBM48_CBM48	2.4.1.18
Ga0264413_103689	Fibrobacteres	1	GH45
Ga0264413_103690	Fibrobacteres	1	GH45
Ga0264413_103713	Fibrobacteres	1	GT4_____
Ga0264413_103787	Fibrobacteres	1	CE3_
Ga0264413_103792	Fibrobacteres	1	CE6____	3.1.1.72____
Ga0264413_103795	Fibrobacteres	1	GH13_40_________
Ga0264413_103886	Fibrobacteres	1	GT2______________________________	2.4.1.12______________________________
Ga0264413_103937	Fibrobacteres	1	GH52___	3.2.1.37___
Ga0264413_103950	Fibrobacteres	1	CBM59_
Ga0264413_103963	Fibrobacteres	1	GT4_________	2.4.1.x_________
Ga0264413_103965	Fibrobacteres	1	GT4___
Ga0264413_104006	Fibrobacteres	1	GT51__	2.4.1.129__
Ga0264413_104039	Fibrobacteres	1	GH45	3.2.1.4
Ga0264413_104040	Fibrobacteres	1	GH45___
Ga0264413_104076	Fibrobacteres	1	CBM30_	3.2.1.4_
Ga0264413_104134	Fibrobacteres	1	GT2_	2.4.1.12_
Ga0264413_104151	Fibrobacteres	1	GH8	3.2.1.4
Ga0264413_104154	Fibrobacteres	1	GH45_	3.2.1.4_
Ga0264413_104165	Fibrobacteres	1	CE1_________
Ga0264413_104177	Fibrobacteres	1	CBM32_GH9___
Ga0264413_104178	Fibrobacteres	1	CBM32_GH9___	3.2.1.165___
Ga0264413_104186	Fibrobacteres	1	GH5_2________	3.2.1.4________
Ga0264413_104201	Fibrobacteres	1	GT2____
Ga0264413_104224	Fibrobacteres	1	GH13_3___	2.4.99.16___
Ga0264413_104236	Fibrobacteres	1	CBM32_GH9_
Ga0264413_104238	Fibrobacteres	1	CE4___
Ga0264413_104307	Fibrobacteres	1	CE10_________
Ga0264413_104336	Fibrobacteres	1	GT4_______
Ga0264413_104382	Fibrobacteres	1	GH10_	3.2.1.8_
Ga0264413_104383	Fibrobacteres	1	GH10	3.2.1.8
Ga0264413_104396	Fibrobacteres	1	GH45_____
Ga0264413_104507	Fibrobacteres	1	GT2_
Ga0264413_104509	Fibrobacteres	1	GT2_
Ga0264413_104607	Fibrobacteres	1	GT81_	2.4.1.12_
Ga0264413_104654	Fibrobacteres	1	CBM4_______________
Ga0264413_104673	Fibrobacteres	1	GT51___	2.4.1.129___
Ga0264413_104676	Fibrobacteres	1	GT4__
Ga0264413_104768	Fibrobacteres	1	GH57	3.2.1.1
Ga0264413_104790	Fibrobacteres	1	GH23___
Ga0264413_104823	Fibrobacteres	1	PL11____________________________	4.2.2.x____________________________
Ga0264413_104833	Fibrobacteres	1	GT4__
Ga0264413_104879	Fibrobacteres	1	CBM27_________________
Ga0264413_104936	Fibrobacteres	1	GH11	3.2.1.8
Ga0264413_104937	Fibrobacteres	1	GH11	3.2.1.8
Ga0264413_104945	Fibrobacteres	1	GH57______________	3.2.1.1______________
Ga0264413_105066	Fibrobacteres	1	CBM51_GT83___
Ga0264413_105072	Fibrobacteres	1	GH94__	2.4.1.49__
Ga0264413_105107	Fibrobacteres	1	GT32___
Ga0264413_105141	Fibrobacteres	1	GH13_3	2.4.99.16
Ga0264413_105215	Fibrobacteres	1	GH13_3	2.4.99.16
Ga0264413_105341	Fibrobacteres	1	AA6_____
Ga0264413_105347	Fibrobacteres	1	CBM11_________
Ga0264413_105350	Fibrobacteres	1	GH23______
Ga0264413_105369	Fibrobacteres	1	GH57___	3.2.1.1___
Ga0264413_105424	Fibrobacteres	1	GH13
Ga0264413_105435	Fibrobacteres	1	GH57__	3.2.1.1__
Ga0264413_105448	Fibrobacteres	1	GT51
Ga0264413_105534	Fibrobacteres	1	CBM12___
Ga0264413_105566	Fibrobacteres	1	GT2_
Ga0264413_105625	Fibrobacteres	1	GT4_______
Ga0264413_105642	Fibrobacteres	1	GH45______
Ga0264413_105708	Fibrobacteres	1	GT2_
Ga0264413_105709	Fibrobacteres	1	GT2__
Ga0264413_105878	Fibrobacteres	1	CBM11_
Ga0264413_105914	Fibrobacteres	1	GT2_____
Ga0264413_105943	Fibrobacteres	1	GH8
Ga0264413_106004	Fibrobacteres	1	GH8	3.2.1.4
Ga0264413_106027	Fibrobacteres	1	GT51
Ga0264413_106028	Fibrobacteres	1	GT51__
Ga0264413_106044	Fibrobacteres	1	GT2__
Ga0264413_106162	Fibrobacteres	1	CE1
Ga0264413_106200	Fibrobacteres	1	GT2_GT2___________	2.4.1.x___________
Ga0264413_106224	Fibrobacteres	1	GT51__
Ga0264413_106270	Fibrobacteres	1	GT21__________
Ga0264413_106276	Fibrobacteres	1	GH23_
Ga0264413_106278	Fibrobacteres	1	GH23_____
Ga0264413_106355	Fibrobacteres	1	CE1_
Ga0264413_106402	Fibrobacteres	1	GT2____
Ga0264413_106442	Fibrobacteres	1	GT2_
Ga0264413_106491	Fibrobacteres	1	GT2_
Ga0264413_106492	Fibrobacteres	1	PL22_1_____________
Ga0264413_106502	Fibrobacteres	1	GH77
Ga0264413_106570	Fibrobacteres	1	CE1__
Ga0264413_106573	Fibrobacteres	1	GH77__
Ga0264413_106575	Fibrobacteres	1	GH77_
Ga0264413_106596	Fibrobacteres	1	GT19_
Ga0264413_106647	Fibrobacteres	1	GH13_3	2.4.99.16
Ga0264413_106677	Fibrobacteres	1	CBM32___
Ga0264413_106777	Fibrobacteres	1	GT2__
Ga0264413_106838	Fibrobacteres	1	GH10	3.2.1.8
Ga0264413_106872	Fibrobacteres	1	GT2_____
Ga0264413_107053	Fibrobacteres	1	GH57________
Ga0264413_107054	Fibrobacteres	1	CBM4___
Ga0264413_107101	Fibrobacteres	1	GT4_______
Ga0264413_107128	Fibrobacteres	1	GT4___
Ga0264413_107147	Fibrobacteres	1	GT4__
Ga0264413_107241	Fibrobacteres	1	CBM48_GH13_9	2.4.1.18
Ga0264413_107299	Fibrobacteres	1	GH9
Ga0264413_107300	Fibrobacteres	1	GT2_
Ga0264413_107396	Fibrobacteres	1	GH9_____________
Ga0264413_107402	Fibrobacteres	1	GT5
Ga0264413_107403	Fibrobacteres	1	GT5
Ga0264413_107404	Fibrobacteres	1	GT5
Ga0264413_107405	Fibrobacteres	1	GT5
Ga0264413_107419	Fibrobacteres	1	PL6_
Ga0264413_107423	Fibrobacteres	1	GT2__
Ga0264413_107424	Fibrobacteres	1	GH23_CBM50_CBM50_CBM50
Ga0264413_107456	Fibrobacteres	1	GT5___
Ga0264413_107512	Fibrobacteres	1	GH57	2.4.1.18
Ga0264413_107514	Fibrobacteres	1	GH57__
Ga0264413_107522	Fibrobacteres	1	GH74_GH74_GH74_____	3.2.1.151_____
Ga0264413_107568	Fibrobacteres	1	CE3_____
Ga0264413_107570	Fibrobacteres	1	AA6______
Ga0264413_107571	Fibrobacteres	1	GT2___	2.4.1.x___
Ga0264413_107612	Fibrobacteres	1	GT2_____________
Ga0264413_107624	Fibrobacteres	1	GT4
Ga0264413_107673	Fibrobacteres	1	CBM52__
Ga0264413_107681	Fibrobacteres	1	GT51______
Ga0264413_107700	Fibrobacteres	1	CBM50____
Ga0264413_107716	Fibrobacteres	1	GH5_4___	3.2.1.4___
Ga0264413_107846	Fibrobacteres	1	GT4__
Ga0264413_107864	Fibrobacteres	1	GH5_4	3.2.1.4
Ga0264413_107917	Fibrobacteres	1	CBM52___
Ga0264413_107978	Fibrobacteres	1	GT4_
Ga0264413_108155	Fibrobacteres	1	AA6______
Ga0264413_108203	Fibrobacteres	1	GT2	2.4.1.x
Ga0264413_108223	Fibrobacteres	1	GH77____
Ga0264413_108224	Fibrobacteres	1	GH8__________	3.2.1.4__________
Ga0264413_108241	Fibrobacteres	1	GT51_	2.4.1.129_
Ga0264413_108246	Fibrobacteres	1	GT2	2.4.1.x
Ga0264413_108266	Fibrobacteres	1	GH20	3.2.1.52
Ga0264413_108367	Fibrobacteres	1	GH9
Ga0264413_108408	Fibrobacteres	1	GT51
Ga0264413_108430	Fibrobacteres	1	GH77_
Ga0264413_108431	Fibrobacteres	1	GH77_
Ga0264413_108465	Fibrobacteres	1	GT51______
Ga0264413_108468	Fibrobacteres	1	CBM11_CBM11_GH51_CBM11_	3.2.1.4_
Ga0264413_108469	Fibrobacteres	1	CBM11_CBM11_CBM11_GH51	3.2.1.4
Ga0264413_108607	Fibrobacteres	1	CE2	3.1.1.72
Ga0264413_108627	Fibrobacteres	1	GH23__
Ga0264413_108640	Fibrobacteres	1	GT2_
Ga0264413_108855	Fibrobacteres	1	GH9
Ga0264413_108882	Fibrobacteres	1	GT2__
Ga0264413_108942	Fibrobacteres	1	GH18___
Ga0264413_109031	Fibrobacteres	1	GT21_
Ga0264413_109043	Fibrobacteres	1	GT4__
Ga0264413_109061	Fibrobacteres	1	CBM48	2.4.1.18
Ga0264413_109062	Fibrobacteres	1	GH13_9_CBM48_____	2.4.1.18_____
Ga0264413_109278	Fibrobacteres	1	GT19_
Ga0264413_109289	Fibrobacteres	1	GT51_
Ga0264413_109366	Fibrobacteres	1	CBM51__________
Ga0264413_109375	Fibrobacteres	1	GT2______________
Ga0264413_109389	Fibrobacteres	1	GH23___
Ga0264413_109423	Fibrobacteres	1	CBM51__
Ga0264413_109424	Fibrobacteres	1	CBM51
Ga0264413_109497	Fibrobacteres	1	GH9_	3.2.1.4_
Ga0264413_109737	Fibrobacteres	1	GH13_23
Ga0264413_109759	Fibrobacteres	1	GH8
Ga0264413_109763	Fibrobacteres	1	AA6___
Ga0264413_109871	Fibrobacteres	1	GT5
Ga0264413_109877	Fibrobacteres	1	CE11_
Ga0264413_109882	Fibrobacteres	1	GT51___
Ga0264413_109926	Fibrobacteres	1	CE6
Ga0264413_109959	Fibrobacteres	1	GH5_2__	3.2.1.4__
Ga0264413_109973	Fibrobacteres	1	GT4_____
Ga0264413_109997	Fibrobacteres	1	GT28__
Ga0264413_110054	Fibrobacteres	1	GH13_20__	3.2.1.x__
Ga0264413_110059	Fibrobacteres	1	GH23___
Ga0264413_110067	Fibrobacteres	1	GH13_9	2.4.1.18
Ga0264413_110118	Fibrobacteres	1	GH57	3.2.1.1
Ga0264413_110149	Fibrobacteres	1	GH8__
Ga0264413_110294	Fibrobacteres	1	CBM30_GH9_______	3.2.1.4_______
Ga0264413_110377	Fibrobacteres	1	GH45__	3.2.1.4__
Ga0264413_110378	Fibrobacteres	1	GH45___	3.2.1.4___
Ga0264413_110390	Fibrobacteres	1	CE11_
Ga0264413_110391	Fibrobacteres	1	CE11_____
Ga0264413_110392	Fibrobacteres	1	CE11_______
Ga0264413_110422	Fibrobacteres	1	GH13_3_________	2.4.99.16_________
Ga0264413_110497	Fibrobacteres	1	GT28_____________
Ga0264413_110508	Fibrobacteres	1	PL1____
Ga0264413_110543	Fibrobacteres	1	GH109__
Ga0264413_110546	Fibrobacteres	1	GT51__
Ga0264413_110549	Fibrobacteres	1	GH8_______________	3.2.1.4_______________
Ga0264413_110591	Fibrobacteres	1	GT51
Ga0264413_110592	Fibrobacteres	1	GT51__
Ga0264413_110609	Fibrobacteres	1	GH5_4___
Ga0264413_110610	Fibrobacteres	1	CE10
Ga0264413_110618	Fibrobacteres	1	GT4__
Ga0264413_110637	Fibrobacteres	1	GH13_3__________	2.4.99.16__________
Ga0264413_110641	Fibrobacteres	1	GH3___
Ga0264413_110659	Fibrobacteres	1	GH45___
Ga0264413_110669	Fibrobacteres	1	CE14__
Ga0264413_110733	Fibrobacteres	1	CBM30_GH9___________	3.2.1.4___________
Ga0264413_110758	Fibrobacteres	1	PL1_2__
Ga0264413_110785	Fibrobacteres	1	GT2___
Ga0264413_110825	Fibrobacteres	1	GT51_
Ga0264413_110869	Fibrobacteres	1	GH57_____	3.2.1.1_____
Ga0264413_110871	Fibrobacteres	1	GH5_52__________
Ga0264413_110981	Fibrobacteres	1	GT83__
Ga0264413_111037	Fibrobacteres	1	GH23_____
Ga0264413_111050	Fibrobacteres	1	CBM50_GH23_CBM50__
Ga0264413_111055	Fibrobacteres	1	GH23______
Ga0264413_111111	Fibrobacteres	1	GH57
Ga0264413_111112	Fibrobacteres	1	GT83_________________
Ga0264413_111203	Fibrobacteres	1	GH45_CBM6_	3.2.1.8_
Ga0264413_111271	Fibrobacteres	1	GT39_________
Ga0264413_111319	Fibrobacteres	1	CBM6_	3.2.1.55_
Ga0264413_111355	Fibrobacteres	1	CE6______________	3.1.1.72______________
Ga0264413_111379	Fibrobacteres	1	GT4__
Ga0264413_111380	Fibrobacteres	1	GT4_
Ga0264413_111498	Fibrobacteres	1	GT4_____
Ga0264413_111594	Fibrobacteres	1	CBM50_CBM50_GH23_CBM50_CBM50___________
Ga0264413_111617	Fibrobacteres	1	GH5_2	3.2.1.4
Ga0264413_111644	Fibrobacteres	1	GH116_
Ga0264413_111646	Fibrobacteres	1	GT2_______	2.4.1.x_______
Ga0264413_111647	Fibrobacteres	1	GT2____
Ga0264413_111758	Fibrobacteres	1	GT5__
Ga0264413_111781	Fibrobacteres	1	GT4_____	2.4.1.x_____
Ga0264413_111906	Fibrobacteres	1	GH5_52
Ga0264413_111997	Fibrobacteres	1	GH51_CBM11_CBM11_CBM11	3.2.1.4
Ga0264413_111998	Fibrobacteres	1	CBM11_CBM11_GH51	3.2.1.4
Ga0264413_112006	Fibrobacteres	1	GH23____________________
Ga0264413_112007	Fibrobacteres	1	CBM50_
Ga0264413_112019	Fibrobacteres	1	CBM52_
Ga0264413_112031	Fibrobacteres	1	GT51______
Ga0264413_112035	Fibrobacteres	1	GH23_
Ga0264413_112047	Fibrobacteres	1	GT4_______
Ga0264413_112063	Fibrobacteres	1	CBM52
Ga0264413_112195	Fibrobacteres	1	GT2__
Ga0264413_112239	Fibrobacteres	1	GT2_GT2__	2.4.1.x__
Ga0264413_112240	Fibrobacteres	1	GT2_GT2___	2.4.1.x___
Ga0264413_112283	Fibrobacteres	1	GT2____	2.4.1.69____
Ga0264413_112297	Fibrobacteres	1	GH5
Ga0264413_112388	Fibrobacteres	1	GH5_37
Ga0264413_112389	Fibrobacteres	1	GH5_46__
Ga0264413_112394	Fibrobacteres	1	GH57_
Ga0264413_112533	Fibrobacteres	1	PL9
Ga0264413_112636	Fibrobacteres	1	GT39_______
Ga0264413_112710	Fibrobacteres	1	GT28_________
Ga0264413_112761	Fibrobacteres	1	GT28__
Ga0264413_112779	Fibrobacteres	1	GH8
Ga0264413_112781	Fibrobacteres	1	GH23__
Ga0264413_112783	Fibrobacteres	1	CBM38__
Ga0264413_112844	Fibrobacteres	1	GT28__	2.4.1.46__
Ga0264413_112845	Fibrobacteres	1	GT28
Ga0264413_112846	Fibrobacteres	1	GT28___
Ga0264413_112871	Fibrobacteres	1	CE11_
Ga0264413_112872	Fibrobacteres	1	CE11
Ga0264413_112873	Fibrobacteres	1	CE11
Ga0264413_112891	Fibrobacteres	1	CBM50_CBM50_CBM50_GH23_
Ga0264413_112913	Fibrobacteres	1	GH43_10_
Ga0264413_113020	Fibrobacteres	1	GH3__	3.2.1.21__
Ga0264413_113045	Fibrobacteres	1	GT4
Ga0264413_113046	Fibrobacteres	1	GT4__
Ga0264413_113077	Fibrobacteres	1	GT51_
Ga0264413_113142	Fibrobacteres	1	GT4
Ga0264413_113203	Fibrobacteres	1	CBM51______
Ga0264413_113363	Fibrobacteres	1	GH18_
Ga0264413_113368	Fibrobacteres	1	GT2_______
Ga0264413_113413	Fibrobacteres	1	GH5	3.2.1.4
Ga0264413_113469	Fibrobacteres	1	CBM51_GT83__
Ga0264413_113546	Fibrobacteres	1	GT39
Ga0264413_113547	Fibrobacteres	1	CBM51_
Ga0264413_113549	Fibrobacteres	1	CBM51___
Ga0264413_113594	Fibrobacteres	1	GH5________
Ga0264413_113611	Fibrobacteres	1	GT2	2.4.1.x
Ga0264413_113620	Fibrobacteres	1	GH53	3.2.1.89
Ga0264413_113681	Fibrobacteres	1	GT27__
Ga0264413_113760	Fibrobacteres	1	GT2__________
Ga0264413_113824	Fibrobacteres	1	CE10
Ga0264413_113953	Fibrobacteres	1	GH9___	3.2.1.4___
Ga0264413_114006	Fibrobacteres	1	GT5___
Ga0264413_114032	Fibrobacteres	1	GH8_	3.2.1.4_
Ga0264413_114073	Fibrobacteres	1	GT39___
Ga0264413_114074	Fibrobacteres	1	GH116___
Ga0264413_114091	Fibrobacteres	1	CE11___
Ga0264413_114107	Fibrobacteres	1	GT4____
Ga0264413_114109	Fibrobacteres	1	PL11	4.2.2.x
Ga0264413_114125	Fibrobacteres	1	CBM4_
Ga0264413_114126	Fibrobacteres	1	CBM4_____
Ga0264413_114152	Fibrobacteres	1	GH45__	3.2.1.4__
Ga0264413_114162	Fibrobacteres	1	GH94	2.4.1.49
Ga0264413_114234	Fibrobacteres	1	CBM51__
Ga0264413_114289	Fibrobacteres	1	CBM50______________________________________________
Ga0264413_114377	Fibrobacteres	1	GH23__
Ga0264413_114402	Fibrobacteres	1	GH45__	3.2.1.4__
Ga0264413_114417	Fibrobacteres	1	GH3	3.2.1.21
Ga0264413_114470	Fibrobacteres	1	GH3	3.2.1.21
Ga0264413_114496	Fibrobacteres	1	GT8_
Ga0264413_114583	Fibrobacteres	1	GH5_2	3.2.1.4
Ga0264413_114686	Fibrobacteres	1	CE1
Ga0264413_114687	Fibrobacteres	1	CE1
Ga0264413_114743	Fibrobacteres	1	GH13_40___
Ga0264413_114774	Fibrobacteres	1	GT2_________________	2.4.1.x_________________
Ga0264413_114779	Fibrobacteres	1	GT9__
Ga0264413_114826	Fibrobacteres	1	CBM52_CBM52_
Ga0264413_114870	Fibrobacteres	1	GT51____	2.4.1.129____
Ga0264413_114876	Fibrobacteres	1	GT51	2.4.1.129
Ga0264413_114878	Fibrobacteres	1	GT51	2.4.1.129
Ga0264413_115025	Fibrobacteres	1	GT27
Ga0264413_115094	Fibrobacteres	1	GT2	2.4.1.x
Ga0264413_115157	Fibrobacteres	1	CBM32_
Ga0264413_115161	Fibrobacteres	1	CE4
Ga0264413_115261	Fibrobacteres	1	GT5
Ga0264413_115262	Fibrobacteres	1	GT5___
Ga0264413_115270	Fibrobacteres	1	GH18__
Ga0264413_115288	Fibrobacteres	1	CBM52_
Ga0264413_115299	Fibrobacteres	1	GT4________
Ga0264413_115300	Fibrobacteres	1	GT4___
Ga0264413_115301	Fibrobacteres	1	GT4__
Ga0264413_115311	Fibrobacteres	1	GH94__	2.4.1.49__
Ga0264413_115399	Fibrobacteres	1	GT51
Ga0264413_115400	Fibrobacteres	1	GT51
Ga0264413_115401	Fibrobacteres	1	GT51	2.4.1.129
Ga0264413_115403	Fibrobacteres	1	GT51_	2.4.1.129_
Ga0264413_115489	Fibrobacteres	1	GT51	2.4.1.129
Ga0264413_115490	Fibrobacteres	1	GT51	2.4.1.129
Ga0264413_115544	Fibrobacteres	1	GT92_____
Ga0264413_115611	Fibrobacteres	1	CE6	3.1.1.72
Ga0264413_115617	Fibrobacteres	1	GT5____________
Ga0264413_115618	Fibrobacteres	1	GH9_	3.2.1.4_
Ga0264413_115640	Fibrobacteres	1	CBM48___
Ga0264413_115736	Fibrobacteres	1	GT4_
Ga0264413_115865	Fibrobacteres	1	GT4_____	2.4.1.x_____
Ga0264413_115876	Fibrobacteres	1	GH94_	2.4.1.49_
Ga0264413_116012	Fibrobacteres	1	CBM35_GH45__	3.2.1.4__
Ga0264413_116076	Fibrobacteres	1	GH9_
Ga0264413_116090	Fibrobacteres	1	GT51_
Ga0264413_116091	Fibrobacteres	1	GT51___
Ga0264413_116121	Fibrobacteres	1	GT4_	2.4.1.x_
Ga0264413_116200	Fibrobacteres	1	GT45____
Ga0264413_116231	Fibrobacteres	1	CE11_
Ga0264413_116233	Fibrobacteres	1	GT4_
Ga0264413_116320	Fibrobacteres	1	GH94____	2.4.1.49____
Ga0264413_116347	Fibrobacteres	1	GT51	2.4.1.129
Ga0264413_116421	Fibrobacteres	1	GT35_	2.4.1.1_
Ga0264413_116431	Fibrobacteres	1	CBM50_CBM50_GH23_CBM50_
Ga0264413_116468	Fibrobacteres	1	GH13_9_CBM48	2.4.1.18
Ga0264413_116488	Fibrobacteres	1	GH11_CBM4______	3.2.1.8______
Ga0264413_116495	Fibrobacteres	1	GT2___	2.4.1.12___
Ga0264413_116527	Fibrobacteres	1	CE1_
Ga0264413_116543	Fibrobacteres	1	GT2_____
Ga0264413_116653	Fibrobacteres	1	GT51
Ga0264413_116662	Fibrobacteres	1	GH8
Ga0264413_116720	Fibrobacteres	1	GH116
Ga0264413_116721	Fibrobacteres	1	GH116_
Ga0264413_116722	Fibrobacteres	1	GH116
Ga0264413_116723	Fibrobacteres	1	GH116
Ga0264413_116733	Fibrobacteres	1	GH45_	3.2.1.4_
Ga0264413_116801	Fibrobacteres	1	GT2_
Ga0264413_116901	Fibrobacteres	1	GT39
Ga0264413_116954	Fibrobacteres	1	CBM30_GH9______	3.2.1.4______
Ga0264413_117087	Fibrobacteres	1	GT2
Ga0264413_117088	Fibrobacteres	1	GT2_
Ga0264413_117207	Fibrobacteres	1	GH39
Ga0264413_117280	Fibrobacteres	1	GT51_
Ga0264413_117376	Fibrobacteres	1	GT83_
Ga0264413_117417	Fibrobacteres	1	CE10_
Ga0264413_117432	Fibrobacteres	1	GH18
Ga0264413_117612	Fibrobacteres	1	GT4
Ga0264413_117658	Fibrobacteres	1	GH5_52_
Ga0264413_117665	Fibrobacteres	1	GH45___	3.2.1.4___
Ga0264413_117763	Fibrobacteres	1	GT4
Ga0264413_117790	Fibrobacteres	1	GH28_______
Ga0264413_117861	Fibrobacteres	1	GH57
Ga0264413_117901	Fibrobacteres	1	GT11_
Ga0264413_117934	Fibrobacteres	1	CE11____________
Ga0264413_117965	Fibrobacteres	1	GT4___
Ga0264413_118005	Fibrobacteres	1	GT2__	2.4.1.x__
Ga0264413_118058	Fibrobacteres	1	GT2_____
Ga0264413_118170	Fibrobacteres	1	GH8	3.2.1.4
Ga0264413_118189	Fibrobacteres	1	GT2___	2.4.1.x___
Ga0264413_118191	Fibrobacteres	1	GH8	3.2.1.4
Ga0264413_118234	Fibrobacteres	1	CE4___
Ga0264413_118247	Fibrobacteres	1	CBM6_CBM6
Ga0264413_118283	Fibrobacteres	1	GH116__
Ga0264413_118320	Fibrobacteres	1	GT2_
Ga0264413_118336	Fibrobacteres	1	GH9
Ga0264413_118338	Fibrobacteres	1	GH9_
Ga0264413_118339	Fibrobacteres	1	GH9
Ga0264413_118376	Fibrobacteres	1	CE6_	3.1.1.72_
Ga0264413_118510	Fibrobacteres	1	GH45_
Ga0264413_118638	Fibrobacteres	1	GT4__	2.4.1.x__
Ga0264413_118739	Fibrobacteres	1	CE11_
Ga0264413_118785	Fibrobacteres	1	GT4__
Ga0264413_118810	Fibrobacteres	1	CBM48___
Ga0264413_118866	Fibrobacteres	1	GT2_
Ga0264413_118867	Fibrobacteres	1	GT2_
Ga0264413_118984	Fibrobacteres	1	GT2____	2.4.1.x____
Ga0264413_118999	Fibrobacteres	1	CBM11_CBM11_GH51_____	3.2.1.4_____
Ga0264413_119077	Fibrobacteres	1	GT2_____	2.4.1.12_____
Ga0264413_119078	Fibrobacteres	1	GT2__	2.4.1.12__
Ga0264413_119173	Fibrobacteres	1	PL22___
Ga0264413_119180	Fibrobacteres	1	GT2_	2.4.1.12_
Ga0264413_119241	Fibrobacteres	1	GT2
Ga0264413_119242	Fibrobacteres	1	GT2___
Ga0264413_119273	Fibrobacteres	1	GT2_
Ga0264413_119274	Fibrobacteres	1	GT2_
Ga0264413_119281	Fibrobacteres	1	CBM50________
Ga0264413_119288	Fibrobacteres	1	GH94__	2.4.1.49__
Ga0264413_119317	Fibrobacteres	1	GH74_GH74	3.2.1.151
Ga0264413_119318	Fibrobacteres	1	GH74_GH74
Ga0264413_119361	Fibrobacteres	1	GH74_GH74	3.2.1.151
Ga0264413_119491	Fibrobacteres	1	CBM52
Ga0264413_119581	Fibrobacteres	1	AA6
Ga0264413_119644	Fibrobacteres	1	GT19_
Ga0264413_119672	Fibrobacteres	1	CBM6_GH43	3.2.1.55
Ga0264413_119763	Fibrobacteres	1	AA6______
Ga0264413_119819	Fibrobacteres	1	PL9_1________
Ga0264413_119825	Fibrobacteres	1	GT2___
Ga0264413_119846	Fibrobacteres	1	GT9_____
Ga0264413_119873	Fibrobacteres	1	CE10_
Ga0264413_119887	Fibrobacteres	1	GH45_
Ga0264413_119933	Fibrobacteres	1	GT73___________
Ga0264413_119938	Fibrobacteres	1	CBM22_
Ga0264413_119942	Fibrobacteres	1	GT51_	2.4.1.129_
Ga0264413_119945	Fibrobacteres	1	CE1___
Ga0264413_119993	Fibrobacteres	1	CBM11_____
Ga0264413_120024	Fibrobacteres	1	CE11
Ga0264413_120081	Fibrobacteres	1	CE3___
Ga0264413_120088	Fibrobacteres	1	GT32__
Ga0264413_120122	Fibrobacteres	1	GH53	3.2.1.89
Ga0264413_120159	Fibrobacteres	1	GH43_29_CBM6	3.2.1.37
Ga0264413_120193	Fibrobacteres	1	GH43_29_CBM6_	3.2.1.37_
Ga0264413_120200	Fibrobacteres	1	GT2________
Ga0264413_120350	Fibrobacteres	1	GT27__
Ga0264413_120371	Fibrobacteres	1	GT11__	2.4.1.69__
Ga0264413_120684	Fibrobacteres	1	CBM48____
Ga0264413_120736	Fibrobacteres	1	CBM4___
Ga0264413_120758	Fibrobacteres	1	CBM4__
Ga0264413_120782	Fibrobacteres	1	GT32__
Ga0264413_120949	Fibrobacteres	1	GT2_
Ga0264413_121029	Fibrobacteres	1	GH23
Ga0264413_121193	Fibrobacteres	1	GH116_
Ga0264413_121291	Fibrobacteres	1	CBM30__	3.2.1.4__
Ga0264413_121337	Fibrobacteres	1	GH23
Ga0264413_121354	Fibrobacteres	1	GH13_3___	2.4.99.16___
Ga0264413_121367	Fibrobacteres	1	GT2__
Ga0264413_121390	Fibrobacteres	1	GH13_8_	2.4.1.18_
Ga0264413_121648	Fibrobacteres	1	AA6__
Ga0264413_121696	Fibrobacteres	1	GT32____	2.4.1.x____
Ga0264413_121749	Fibrobacteres	1	GH45_
Ga0264413_121805	Fibrobacteres	1	GH94_	2.4.1.49_
Ga0264413_121859	Fibrobacteres	1	GT4__
Ga0264413_121873	Fibrobacteres	1	GH45_	3.2.1.4_
Ga0264413_121953	Fibrobacteres	1	GT4
Ga0264413_122034	Fibrobacteres	1	GH45_______
Ga0264413_122069	Fibrobacteres	1	PL11_____	4.2.2.x_____
Ga0264413_122191	Fibrobacteres	1	GH57
Ga0264413_122192	Fibrobacteres	1	GH57
Ga0264413_122220	Fibrobacteres	1	CBM11_
Ga0264413_122271	Fibrobacteres	1	CBM51
Ga0264413_122272	Fibrobacteres	1	CBM51
Ga0264413_122440	Fibrobacteres	1	GT8__
Ga0264413_122533	Fibrobacteres	1	GT21____
Ga0264413_122608	Fibrobacteres	1	CE3__
Ga0264413_122669	Fibrobacteres	1	CE11
Ga0264413_122699	Fibrobacteres	1	GH23_
Ga0264413_122770	Fibrobacteres	1	GT51_	2.4.1.129_
Ga0264413_122779	Fibrobacteres	1	GH13_3__	2.4.99.16__
Ga0264413_122793	Fibrobacteres	1	GH13_3	2.4.99.16
Ga0264413_122821	Fibrobacteres	1	GH45_
Ga0264413_122825	Fibrobacteres	1	GT2______
Ga0264413_122842	Fibrobacteres	1	GT35
Ga0264413_122981	Fibrobacteres	1	GH9_	3.2.1.4_
Ga0264413_122993	Fibrobacteres	1	GT2__
Ga0264413_122999	Fibrobacteres	1	GT2_
Ga0264413_123057	Fibrobacteres	1	CBM23_GH8	3.2.1.4
Ga0264413_123059	Fibrobacteres	1	GH8	3.2.1.4
Ga0264413_123114	Fibrobacteres	1	CE6__	3.1.1.72__
Ga0264413_123155	Fibrobacteres	1	CBM54__
Ga0264413_123404	Fibrobacteres	1	GT51
Ga0264413_123465	Fibrobacteres	1	GH5_37_
Ga0264413_123540	Fibrobacteres	1	AA6
Ga0264413_123553	Fibrobacteres	1	GT2_	2.4.1.x_
Ga0264413_123648	Fibrobacteres	1	GT19_
Ga0264413_123666	Fibrobacteres	1	GT4_
Ga0264413_123724	Fibrobacteres	1	CE14__
Ga0264413_123847	Fibrobacteres	1	GT2_
Ga0264413_124033	Fibrobacteres	1	GT4_
Ga0264413_124052	Fibrobacteres	1	GH45	3.2.1.4
Ga0264413_124098	Fibrobacteres	1	GH106__
Ga0264413_124119	Fibrobacteres	1	CBM50_CBM50_GH23_CBM50_
Ga0264413_124187	Fibrobacteres	1	GT83
Ga0264413_124189	Fibrobacteres	1	CBM48____
Ga0264413_124214	Fibrobacteres	1	GT2	2.4.1.12
Ga0264413_124355	Fibrobacteres	1	GT2_____
Ga0264413_124370	Fibrobacteres	1	GT5
Ga0264413_124387	Fibrobacteres	1	GH9_	3.2.1.4_
Ga0264413_124388	Fibrobacteres	1	GH9	3.2.1.4
Ga0264413_124417	Fibrobacteres	1	GH13_20	3.2.1.x
Ga0264413_124637	Fibrobacteres	1	CE10
Ga0264413_124741	Fibrobacteres	1	GT2__________
Ga0264413_124760	Fibrobacteres	1	GT32
Ga0264413_124809	Fibrobacteres	1	CBM48_CBM48	2.4.1.18
Ga0264413_124869	Fibrobacteres	1	GH23_
Ga0264413_124879	Fibrobacteres	1	CE3_
Ga0264413_124919	Fibrobacteres	1	GT35__	2.4.1.1__
Ga0264413_124924	Fibrobacteres	1	AA6
Ga0264413_125037	Fibrobacteres	1	GH23__
Ga0264413_125225	Fibrobacteres	1	GT2_
Ga0264413_125261	Fibrobacteres	1	CBM9________
Ga0264413_125356	Fibrobacteres	1	GT2___
Ga0264413_125369	Fibrobacteres	1	GT5___________	2.4.1.21___________
Ga0264413_125453	Fibrobacteres	1	CBM11_CBM11_CBM11
Ga0264413_125583	Fibrobacteres	1	CBM51
Ga0264413_125639	Fibrobacteres	1	GT2_GT2	2.4.1.x
Ga0264413_125654	Fibrobacteres	1	AA6
Ga0264413_125660	Fibrobacteres	1	GH43_1_CBM6
Ga0264413_125670	Fibrobacteres	1	GT2
Ga0264413_125751	Fibrobacteres	1	CBM51
Ga0264413_125873	Fibrobacteres	1	GH57_______
Ga0264413_125875	Fibrobacteres	1	GT2___________
Ga0264413_125963	Fibrobacteres	1	GT4
Ga0264413_126256	Fibrobacteres	1	CE1
Ga0264413_126294	Fibrobacteres	1	GT2______
Ga0264413_126328	Fibrobacteres	1	GT29
Ga0264413_126331	Fibrobacteres	1	GH84_	3.2.1.169_
Ga0264413_126343	Fibrobacteres	1	GH57_____	3.2.1.1_____
Ga0264413_126578	Fibrobacteres	1	GH5__
Ga0264413_126629	Fibrobacteres	1	GT51
Ga0264413_126692	Fibrobacteres	1	GH57	3.2.1.1
Ga0264413_126835	Fibrobacteres	1	GH9	3.2.1.4
Ga0264413_126836	Fibrobacteres	1	GH9___	3.2.1.4___
Ga0264413_126883	Fibrobacteres	1	GH18_
Ga0264413_126992	Fibrobacteres	1	GH45_	3.2.1.4_
Ga0264413_127009	Fibrobacteres	1	GH5___	3.2.1.4___
Ga0264413_127067	Fibrobacteres	1	GH5_2	3.2.1.4
Ga0264413_127190	Fibrobacteres	1	GT35______	2.4.1.1______
Ga0264413_127226	Fibrobacteres	1	CE4_
Ga0264413_127409	Fibrobacteres	1	GH57
Ga0264413_127497	Fibrobacteres	1	GT2	2.4.1.x
Ga0264413_127549	Fibrobacteres	1	CBM32_
Ga0264413_127660	Fibrobacteres	1	GH5_4	3.2.1.4
Ga0264413_127678	Fibrobacteres	1	GT2__	2.4.1.12__
Ga0264413_127709	Fibrobacteres	1	GH19_____
Ga0264413_127710	Fibrobacteres	1	GH8	3.2.1.4
Ga0264413_127813	Fibrobacteres	1	CBM52___
Ga0264413_127965	Fibrobacteres	1	GH74	3.2.1.151
Ga0264413_127988	Fibrobacteres	1	GT19
Ga0264413_127990	Fibrobacteres	1	AA6__
Ga0264413_128124	Fibrobacteres	1	GH39
Ga0264413_128267	Fibrobacteres	1	GT2
Ga0264413_128297	Fibrobacteres	1	CBM5_______________
Ga0264413_128317	Fibrobacteres	1	GH1	3.2.1.21
Ga0264413_128342	Fibrobacteres	1	CBM11_CBM11_	3.2.1.4_
Ga0264413_128343	Fibrobacteres	1	CBM11_CBM11	3.2.1.4
Ga0264413_128369	Fibrobacteres	1	GT2_	2.4.1.x_
Ga0264413_128453	Fibrobacteres	1	GT2__
Ga0264413_128519	Fibrobacteres	1	GH9_
Ga0264413_128539	Fibrobacteres	1	GT4_
Ga0264413_128590	Fibrobacteres	1	GT4
Ga0264413_128591	Fibrobacteres	1	GT4
Ga0264413_128675	Fibrobacteres	1	CE1_
Ga0264413_128896	Fibrobacteres	1	GH5_	3.2.1.4_
Ga0264413_128897	Fibrobacteres	1	GH5_	3.2.1.4_
Ga0264413_128912	Fibrobacteres	1	GT51
Ga0264413_129041	Fibrobacteres	1	GH5_4	3.2.1.4
Ga0264413_129055	Fibrobacteres	1	CBM37_CBM37__
Ga0264413_129264	Fibrobacteres	1	GH57	3.2.1.1
Ga0264413_129265	Fibrobacteres	1	GH57__	3.2.1.1__
Ga0264413_129324	Fibrobacteres	1	GH8_
Ga0264413_129339	Fibrobacteres	1	GH57____
Ga0264413_129439	Fibrobacteres	1	GH8	3.2.1.4
Ga0264413_129510	Fibrobacteres	1	GT2___
Ga0264413_129548	Fibrobacteres	1	GT28_
Ga0264413_129555	Fibrobacteres	1	GH57
Ga0264413_129574	Fibrobacteres	1	GT27__
Ga0264413_129660	Fibrobacteres	1	GH77_____	2.4.1.25_____
Ga0264413_129675	Fibrobacteres	1	GT2_____
Ga0264413_129677	Fibrobacteres	1	CBM37_______________
Ga0264413_129684	Fibrobacteres	1	GH77__	2.4.1.25__
Ga0264413_129790	Fibrobacteres	1	GH109__
Ga0264413_129832	Fibrobacteres	1	GT2_GT2____
Ga0264413_130079	Fibrobacteres	1	GT4__
Ga0264413_130169	Fibrobacteres	1	GH3_	3.2.1.21_
Ga0264413_130274	Fibrobacteres	1	GH45
Ga0264413_130325	Fibrobacteres	1	GT51
Ga0264413_130387	Fibrobacteres	1	GT21_____
Ga0264413_130445	Fibrobacteres	1	CBM48_GH13_9	2.4.1.18
Ga0264413_130502	Fibrobacteres	1	CE4_
Ga0264413_130504	Fibrobacteres	1	GT2_
Ga0264413_130734	Fibrobacteres	1	GT2_
Ga0264413_130882	Fibrobacteres	1	GT2	2.4.1.x
Ga0264413_131169	Fibrobacteres	1	GT5__
Ga0264413_131409	Fibrobacteres	1	GH23___
Ga0264413_131451	Fibrobacteres	1	GH23___
Ga0264413_131452	Fibrobacteres	1	GH23_
Ga0264413_131674	Fibrobacteres	1	GH57__	3.2.1.1__
Ga0264413_131691	Fibrobacteres	1	GH43_4_	3.2.1.99_
Ga0264413_131756	Fibrobacteres	1	GT2_	2.4.1.x_
Ga0264413_131757	Fibrobacteres	1	GH23
Ga0264413_131822	Fibrobacteres	1	GT2___
Ga0264413_131865	Fibrobacteres	1	GT2_	2.4.1.x_
Ga0264413_132003	Fibrobacteres	1	CBM4_
Ga0264413_132138	Fibrobacteres	1	GH23__
Ga0264413_132165	Fibrobacteres	1	CE11__
Ga0264413_132187	Fibrobacteres	1	CE1______
Ga0264413_132527	Fibrobacteres	1	CBM52
Ga0264413_132583	Fibrobacteres	1	GH23
Ga0264413_132723	Fibrobacteres	1	GH23______
Ga0264413_132853	Fibrobacteres	1	GH94_	2.4.1.49_
Ga0264413_132908	Fibrobacteres	1	GT51___	2.4.1.129___
Ga0264413_132973	Fibrobacteres	1	CBM51
Ga0264413_133092	Fibrobacteres	1	GH106___
Ga0264413_133112	Fibrobacteres	1	GH52_______	3.2.1.37_______
Ga0264413_133129	Fibrobacteres	1	GT5_
Ga0264413_133187	Fibrobacteres	1	CBM9_
Ga0264413_133235	Fibrobacteres	1	GT32
Ga0264413_133236	Fibrobacteres	1	GH5_CBM6
Ga0264413_133295	Fibrobacteres	1	CBM23_GH5_10___
Ga0264413_133590	Fibrobacteres	1	GH39
Ga0264413_133740	Fibrobacteres	1	GT2_
Ga0264413_133809	Fibrobacteres	1	GH9__	3.2.1.4__
Ga0264413_133999	Fibrobacteres	1	GT2	2.4.1.x
Ga0264413_134205	Fibrobacteres	1	GT31___
Ga0264413_134240	Fibrobacteres	1	CBM27____
Ga0264413_134320	Fibrobacteres	1	GT28_____________________
Ga0264413_134363	Fibrobacteres	1	GT2_
Ga0264413_134400	Fibrobacteres	1	GT4_	2.4.1.x_
Ga0264413_134521	Fibrobacteres	1	GT4_
Ga0264413_134756	Fibrobacteres	1	GT8__
Ga0264413_134858	Fibrobacteres	1	GH18__
Ga0264413_134996	Fibrobacteres	1	GT4
Ga0264413_135017	Fibrobacteres	1	GH5_4	3.2.1.4
Ga0264413_135035	Fibrobacteres	1	GH23____________
Ga0264413_135234	Fibrobacteres	1	GT4
Ga0264413_135390	Fibrobacteres	1	GH5_2	3.2.1.4
Ga0264413_135608	Fibrobacteres	1	GT2
Ga0264413_135665	Fibrobacteres	1	GT4_
Ga0264413_135954	Fibrobacteres	1	GH77______	2.4.1.25______
Ga0264413_135992	Fibrobacteres	1	GH3_
Ga0264413_136237	Fibrobacteres	1	GH94_____
Ga0264413_136428	Fibrobacteres	1	GT4__
Ga0264413_136522	Fibrobacteres	1	GT32_
Ga0264413_136537	Fibrobacteres	1	GT2_	2.4.1.x_
Ga0264413_136540	Fibrobacteres	1	GH23___
Ga0264413_136574	Fibrobacteres	1	GT2
Ga0264413_136576	Fibrobacteres	1	GT104______
Ga0264413_136733	Fibrobacteres	1	GT2__	2.4.1.x__
Ga0264413_136973	Fibrobacteres	1	GH2_______
Ga0264413_136988	Fibrobacteres	1	GT13_
Ga0264413_137181	Fibrobacteres	1	CBM52_CBM14_
Ga0264413_137190	Fibrobacteres	1	CE3_
Ga0264413_137309	Fibrobacteres	1	GH18___	3.2.1.14___
Ga0264413_137310	Fibrobacteres	1	GH18_	3.2.1.14_
Ga0264413_137311	Fibrobacteres	1	GH18_
Ga0264413_137374	Fibrobacteres	1	GH98	3.2.1.102
Ga0264413_137375	Fibrobacteres	1	CBM35_GH98	3.2.1.102
Ga0264413_137426	Fibrobacteres	1	CBM52_
Ga0264413_137539	Fibrobacteres	1	GT9
Ga0264413_137693	Fibrobacteres	1	GT2______
Ga0264413_137820	Fibrobacteres	1	CBM4_GH10_	3.2.1.8_
Ga0264413_137964	Fibrobacteres	1	GH23__________
Ga0264413_138026	Fibrobacteres	1	GH5__	3.2.1.4__
Ga0264413_138617	Fibrobacteres	1	CBM12___
Ga0264413_138657	Fibrobacteres	1	GT8_____
Ga0264413_138848	Fibrobacteres	1	CE4__
Ga0264413_138917	Fibrobacteres	1	GT104
Ga0264413_139077	Fibrobacteres	1	GH5_4__	3.2.1.4__
Ga0264413_139081	Fibrobacteres	1	GH18______	3.2.1.14______
Ga0264413_139146	Fibrobacteres	1	GT2__
Ga0264413_139252	Fibrobacteres	1	GT35__
Ga0264413_139475	Fibrobacteres	1	GH23_
Ga0264413_139597	Fibrobacteres	1	GT4_
Ga0264413_139775	Fibrobacteres	1	GT83_
Ga0264413_139920	Fibrobacteres	1	CBM30_GH9_____	3.2.1.4_____
Ga0264413_139921	Fibrobacteres	1	GT27__
Ga0264413_139937	Fibrobacteres	1	CBM55_CBM55_
Ga0264413_139938	Fibrobacteres	1	CBM55_CBM55_
Ga0264413_139955	Fibrobacteres	1	GH5_2	3.2.1.4
Ga0264413_139975	Fibrobacteres	1	CBM51_GT83__
Ga0264413_140078	Fibrobacteres	1	GH9_CBM30_	3.2.1.4_
Ga0264413_140223	Fibrobacteres	1	GH18
Ga0264413_140250	Fibrobacteres	1	CBM5
Ga0264413_140380	Fibrobacteres	1	GH8__
Ga0264413_140449	Fibrobacteres	1	CBM52
Ga0264413_140828	Fibrobacteres	1	GH5_2
Ga0264413_140859	Fibrobacteres	1	PL22_
Ga0264413_140862	Fibrobacteres	1	CE2
Ga0264413_140891	Fibrobacteres	1	GH94	2.4.1.20
Ga0264413_141216	Fibrobacteres	1	GT28__
Ga0264413_141418	Fibrobacteres	1	GT4	2.4.1.13
Ga0264413_141452	Fibrobacteres	1	CE6	3.1.1.72
Ga0264413_141573	Fibrobacteres	1	CBM50______
Ga0264413_141818	Fibrobacteres	1	GH94_
Ga0264413_142339	Fibrobacteres	1	GT21____
Ga0264413_142487	Fibrobacteres	1	GT2_
Ga0264413_142585	Fibrobacteres	1	CE4_
Ga0264413_142630	Fibrobacteres	1	GH5_10
Ga0264413_143288	Fibrobacteres	1	GT5__	2.4.1.21__
Ga0264413_143535	Fibrobacteres	1	GT2__	2.4.1.12__
Ga0264413_143647	Fibrobacteres	1	GT8_
Ga0264413_143680	Fibrobacteres	1	AA6_
Ga0264413_143685	Fibrobacteres	1	GT2
Ga0264413_143775	Fibrobacteres	1	CE3_CBM50
Ga0264413_143944	Fibrobacteres	1	GT2
Ga0264413_143978	Fibrobacteres	1	GH2
Ga0264413_144068	Fibrobacteres	1	GT4_
Ga0264413_144228	Fibrobacteres	1	CBM4_
Ga0264413_144395	Fibrobacteres	1	GT2_
Ga0264413_144954	Fibrobacteres	1	GT35_	2.4.1.1_
Ga0264413_144998	Fibrobacteres	1	GT2	2.4.1.x
Ga0264413_145005	Fibrobacteres	1	GT8_
Ga0264413_145267	Fibrobacteres	1	GH74_
Ga0264413_145367	Fibrobacteres	1	GH99__
Ga0264413_145849	Fibrobacteres	1	GH9_	3.2.1.4_
Ga0264413_145861	Fibrobacteres	1	GH5__
Ga0264413_145924	Fibrobacteres	1	GT2
Ga0264413_145946	Fibrobacteres	1	GT2________
Ga0264413_145992	Fibrobacteres	1	GH94
Ga0264413_146024	Fibrobacteres	1	GH16
Ga0264413_146197	Fibrobacteres	1	GT4
Ga0264413_146336	Fibrobacteres	1	CE4
Ga0264413_146494	Fibrobacteres	1	GH10_CBM4	3.2.1.8
Ga0264413_146707	Fibrobacteres	1	GT2_
Ga0264413_146737	Fibrobacteres	1	GH13_8_	2.4.1.18_
Ga0264413_146760	Fibrobacteres	1	GH109_
Ga0264413_146926	Fibrobacteres	1	GT92_
Ga0264413_146970	Fibrobacteres	1	GT94
Ga0264413_147345	Fibrobacteres	1	CBM51__
Ga0264413_147756	Fibrobacteres	1	GT2_	2.4.1.69_
Ga0264413_148711	Fibrobacteres	1	GT2	2.4.1.x
Ga0264413_149158	Fibrobacteres	1	CE3__
Ga0264413_149165	Fibrobacteres	1	GT2
Ga0264413_149168	Fibrobacteres	1	CBM52___
Ga0264413_149767	Fibrobacteres	1	GT2	2.4.1.69
Ga0264413_150190	Fibrobacteres	1	GH9
Ga0264413_150486	Fibrobacteres	1	CE4
Ga0264413_150798	Fibrobacteres	1	GT25_
Ga0264413_150905	Fibrobacteres	1	GT4
Ga0264413_151581	Fibrobacteres	1	GT104
Ga0264413_151741	Fibrobacteres	1	CBM5_
Ga0264413_151782	Fibrobacteres	1	GT32_
Ga0264413_152836	Fibrobacteres	1	CE3_
Ga0264413_153203	Fibrobacteres	1	CBM4_GH10	3.2.1.8
Ga0264413_153465	Fibrobacteres	1	GH57	3.2.1.1
Ga0264413_153687	Fibrobacteres	1	GT4
Ga0264413_153729	Fibrobacteres	1	CBM5__
Ga0264413_153889	Fibrobacteres	1	GT41
Ga0264413_154194	Fibrobacteres	1	GT81_	2.4.1.12_
Ga0264413_154508	Fibrobacteres	1	CBM50_
Ga0264413_154821	Fibrobacteres	1	GH5_2	3.2.1.4
Ga0264413_154822	Fibrobacteres	1	GH8_
Ga0264413_155474	Fibrobacteres	1	PL14_3_	4.2.2.3_
Ga0264413_155776	Fibrobacteres	1	GT32
Ga0264413_156237	Fibrobacteres	1	GT2__
Ga0264413_156326	Fibrobacteres	1	GT4
Ga0264413_156430	Fibrobacteres	1	GT8_
Ga0264413_156578	Fibrobacteres	1	GT2___
Ga0264413_156590	Fibrobacteres	1	PL11_	4.2.2.x_
Ga0264413_156817	Fibrobacteres	1	GT2_	2.4.1.41_
Ga0264413_157497	Fibrobacteres	1	GH109_
Ga0264413_157701	Fibrobacteres	1	GT51_
Ga0264413_158354	Fibrobacteres	1	GT2
Ga0264413_158413	Fibrobacteres	1	GT4_
Ga0264413_159214	Fibrobacteres	1	GT2	2.4.1.12
Ga0264413_159389	Fibrobacteres	1	AA3
Ga0264413_159454	Fibrobacteres	1	GT8_
Ga0264413_159829	Fibrobacteres	1	CBM4__
Ga0264413_160283	Fibrobacteres	1	GT9
Ga0264413_161255	Fibrobacteres	1	GT32
Ga0264413_161387	Fibrobacteres	1	GT2__
Ga0264413_161989	Fibrobacteres	1	GT41	2.4.1.255
Ga0264413_162592	Fibrobacteres	1	GH9	3.2.1.4
Ga0264413_162777	Fibrobacteres	1	GT2
Ga0264413_164095	Fibrobacteres	1	GT2
Ga0264413_164307	Fibrobacteres	1	GT92
Ga0264413_137813	NB	2	GH26_CBM35	3.2.1.151_
Ga0264413_153036	NB	2	GH43_12_GH5	3.2.1.55_3.2.1.4
Ga0264413_122363	NB	1	GH1	3.2.1.21
Ga0264413_126485	NB	1	GH1__	3.2.1.21__
Ga0264413_134450	NB	1	CBM50_GH23_CBM50
Ga0264413_134834	NB	1	CBM48	3.2.1.141
Ga0264413_135500	NB	1	CE3
Ga0264413_138640	NB	1	GH3
Ga0264413_146740	NB	1	GT35	2.4.1.1
Ga0264413_147421	NB	1	GH43_37_CBM61	3.2.1.99
Ga0264413_147958	NB	1	GT2
Ga0264413_148766	NB	1	CE14
Ga0264413_149262	NB	1	GT4
Ga0264413_150799	NB	1	CBM56
Ga0264413_151711	NB	1	CBM50_CBM50_
Ga0264413_152620	NB	1	CBM9
Ga0264413_156518	NB	1	CBM50
Ga0264413_159081	NB	1	CE6
Ga0264413_163450	NB	1	GH97	3.2.1.22
Ga0264413_130957	Proteobacteria	11	GT4_GT6_GT11_GT2_GT4_GT2_____GT13_GT4_GT4____GT9__CE14	2.4.1.87_2.4.1.69_2.4.1.12__2.4.1.x_______2.4.1.x______
Ga0264413_132552	Proteobacteria	6	GT9_GT9_GT4_GT2_GT2_GT51	2.4.1.12_
Ga0264413_101447	Proteobacteria	6	GH23_________________GT51_______________________________________________________________GH103____CBM48_GH13_9_______________GH46__________GH102_________	2.4.1.18_________________________4.2.2.n1_________
Ga0264413_100450	Proteobacteria	5	GT14____GT8_____________________________________________________GT25_____________________________________________GT30________PL22_________
Ga0264413_100829	Proteobacteria	5	GT4_GT2________CE11_________GH13_11_CBM48_______________CE1__________________________GT19_____________________________________________________________________________________________________________________________________	3.2.1.1_________________________________________2.4.1.182_____________________________________________________________________________________________________________________________________
Ga0264413_105507	Proteobacteria	5	GT32________________________________________________GT35_________GT2______________GT101___________________________________________________GT2________________	2.4.1.1__________________________________________________________________________2.4.1.x________________
Ga0264413_105539	Proteobacteria	5	CBM50__GT2__GT83______________GT92_______CBM50_CBM50_CBM50_______________	2.4.1.12______________________________________
Ga0264413_103678	Proteobacteria	4	GT2_GT2_GT2_GT2____	2.4.1.x_2.4.1.x____
Ga0264413_118481	Proteobacteria	4	GT4_GT5_________________________GT4_GT92___	2.4.1.21_____________________________
Ga0264413_104364	Proteobacteria	4	AA6_GT2_____________GT51_________________________________________________GT92____________________________________________
Ga0264413_135721	Proteobacteria	3	GT2__CE4_GT83_	2.4.1.12____
Ga0264413_137728	Proteobacteria	3	GH57_GT5_GT4_GH133	3.2.1.1__
Ga0264413_141035	Proteobacteria	3	GT9_GT9___GT30_GT28____
Ga0264413_114062	Proteobacteria	3	GH13_11________GH13_11_CBM48	3.2.1.68________3.2.1.41_
Ga0264413_122765	Proteobacteria	3	AA3__CBM50_GH23_CBM50_CBM50___
Ga0264413_105540	Proteobacteria	2	GH24____________________________________GT28__
Ga0264413_105865	Proteobacteria	2	GH13_11_CBM48_GH13_11_CBM48_	3.2.1.1_3.2.1.41_
Ga0264413_110917	Proteobacteria	2	GT8_GT2___
Ga0264413_115258	Proteobacteria	2	GT92_______GH3_____
Ga0264413_123744	Proteobacteria	2	GT5_GT5_____	2.4.1.21_____
Ga0264413_125371	Proteobacteria	2	GT5_GT5_	2.4.1.21__
Ga0264413_129305	Proteobacteria	2	GT30___GH103___
Ga0264413_130030	Proteobacteria	2	GT5_GH57_	3.2.1.1_
Ga0264413_140559	Proteobacteria	2	CE1__GT51	2.4.1.129
Ga0264413_140567	Proteobacteria	2	GT4___GT4__	2.4.1.x_____
Ga0264413_140601	Proteobacteria	2	GT4_____GT2_
Ga0264413_146366	Proteobacteria	2	GH133_GT5_GT4___
Ga0264413_147568	Proteobacteria	2	GT2_GT2
Ga0264413_149029	Proteobacteria	2	GT9_CE14_
Ga0264413_149558	Proteobacteria	2	GT2__GT2
Ga0264413_150830	Proteobacteria	2	GH133_GT4
Ga0264413_154698	Proteobacteria	2	GT19___GT19	2.4.1.182
Ga0264413_158672	Proteobacteria	2	GT4__GT4
Ga0264413_161738	Proteobacteria	2	GT11_GT11_	2.4.1.69_2.4.1.69_
Ga0264413_102656	Proteobacteria	1	GT4_______________________________________
Ga0264413_103622	Proteobacteria	1	GT12
Ga0264413_103651	Proteobacteria	1	GT4_
Ga0264413_105729	Proteobacteria	1	GH13_11_CBM48	3.2.1.41
Ga0264413_106188	Proteobacteria	1	AA6_
Ga0264413_106503	Proteobacteria	1	GT2
Ga0264413_107138	Proteobacteria	1	CBM48_GH13_9__	2.4.1.18__
Ga0264413_110792	Proteobacteria	1	GT2____
Ga0264413_111557	Proteobacteria	1	GT12
Ga0264413_112425	Proteobacteria	1	GH24____
Ga0264413_112725	Proteobacteria	1	GH23
Ga0264413_113813	Proteobacteria	1	GT28_
Ga0264413_117809	Proteobacteria	1	GT4
Ga0264413_118494	Proteobacteria	1	GT42_____	2.4.99.4_____
Ga0264413_119149	Proteobacteria	1	CBM50_CBM50_CBM50_GH23_CBM50__
Ga0264413_119903	Proteobacteria	1	CBM50___
Ga0264413_120596	Proteobacteria	1	GT83___
Ga0264413_120715	Proteobacteria	1	GH94	2.4.1.x
Ga0264413_120749	Proteobacteria	1	CBM50
Ga0264413_121102	Proteobacteria	1	CBM48_
Ga0264413_121551	Proteobacteria	1	CBM50_
Ga0264413_121715	Proteobacteria	1	GH103__
Ga0264413_121716	Proteobacteria	1	CBM48	3.2.1.68
Ga0264413_122639	Proteobacteria	1	GH23_
Ga0264413_122894	Proteobacteria	1	GT2_
Ga0264413_123004	Proteobacteria	1	CBM48_
Ga0264413_123005	Proteobacteria	1	CBM48
Ga0264413_123006	Proteobacteria	1	CBM48	3.2.1.68
Ga0264413_123711	Proteobacteria	1	CBM48__	3.2.1.68__
Ga0264413_123749	Proteobacteria	1	CBM48__	3.2.1.68__
Ga0264413_125370	Proteobacteria	1	GT5	2.4.1.21
Ga0264413_126116	Proteobacteria	1	GT2
Ga0264413_126406	Proteobacteria	1	CBM50_
Ga0264413_127421	Proteobacteria	1	GH102_
[truncated: 3,815 more rows]
