# Supplementary material for: Integrative omics analysis of the termite gut system adaptation to Miscanthus diet identifies lignocellulose degradation enzymes
Source: Commun Biol. 2020 Jun 1;3:275. doi: 10.1038/s42003-020-1004-3 (PMC7264248; doi:10.1038/s42003-020-1004-3)
Supplement: Supplementary file 11 — Supplementary Data 9 [file 42003_2020_1004_MOESM11_ESM.xlsx]

## Sheet: Comparison_termites_genes
Supplementary Data 9: Comparison of CAZy genomic content (number of genes) between the different termite species with sequenced genomes. Results based on dbCAN2 analysis (dbCAN-fam-HMMs.txt.v8). For Cortaritermes sp. informtaion is retrieved from the de novo reconstructed transcriptome (this study).
	Termite species
CAZy family						* gene information retrieved from the sequenced genome
Row Labels	C.secundus*	Z.nevadensis*	M.natalensis*	Cortaritermes sp.***		** informtaion is retrieved from the de novo reconstructed transcriptome (this study)
AA1	3	4	2	1
AA1_1	1
AA1_3	1	4	1	1
AA15	4	9	3	1
AA3_2	47	72	19	10
AA4	6	7	1
CBM13	19	15		2
CBM14	1	1	1
CBM21	7	5	2	2
CBM39	1	2
CBM47	3	4	1
CBM57	1	1	1
CE1	6	6	2
CE10	60	67	13	9	because the vast majority (if not all) of the members of this family are esterases acting on non-carbohydrate substrates, this family is no longer considered CAZyme
CE13	1	1	1
CE14			1
CE4	1			1
CE9	2	1
GH1	24	15	9	9
GH13		4	1
GH13_15	4	2	1	3
GH13_17	8	11	5	6
GH13_20	3
GH13_25	2	1	1	1
GH13_8	1	1	1	1
GH152	2		1
GH16	6	7	3	2
GH18	21	31	11	9
GH2	16	16	4	2
GH20	17	15	6	3
GH22	13	3	3	2
GH27	9	8	1	1
GH29	2	2	1	1
GH30_1	6	9	1
GH31	12	16	4	5
GH35	5	3	2	1
GH37	4	11	3	4
GH38	9	10	3	4
GH39	4	3	1
GH47	8	9	3	5
GH56	1	1	1
GH63		9
GH79	3	4	1
GH84	2	6		1
GH85	5	6	1	1
GH89	4	4	1
GH9	9	9	4	4
GH99	2	2	1	1
GT1	45	51	12	8
GT10	8	10	3	3
GT105	8	10	4	2
GT11	7	4	3	2
GT13	12	26	2	2
GT14	3	2	1	1
GT16	21	2	1	1
GT17	1	1	1	1
GT2_Chitin_synth_2	2	2	2	1
GT2_Glyco_trans_2_3	2	4	1	1
GT2_Glycos_transf_2	2	3	3	2
GT20	5	4	2	1
GT21	1	1	2
GT22	20	6	4	1
GT23	1	4	1	1
GT24	5	1	1	1
GT25	1	1	1
GT27	30	28	9	8
GT29	1	1
GT3	3	5	1	1
GT31	18	37	13	6
GT32	1	2	1
GT33	2	2	1
GT35	1	1	1
GT39	3	2	2	1
GT4	4	4	3	3
GT41	3	1	1	1
GT43	7	6	3	3
GT47	5	6	3	3
GT49	7	16	7	4
GT50	1	1	1	1
GT54	1	2	1	1
GT57	2	5	2
GT58	2	1	1	1
GT59	5	3	1	1
GT61	8	7	1	1
GT64	5	6		3
GT65	2	1	1	1
GT66	3	2	2	2
GT68	1	1	1	1
GT7	3	24	2	3
GT76	1		1
GT8	8	11	4	2
GT90	2	7	2	1
GT92	5	11	3	2
GT98	5	2
number of genes	649	744	234	171
